# Supplementary material for: The LRXs-RALFs-FER module controls plant growth and salt stress responses by modulating multiple plant hormones
Source: Natl Sci Rev. 2020 Jun 30;8(1):nwaa149. doi: 10.1093/nsr/nwaa149 (PMC8288382; doi:10.1093/nsr/nwaa149)
Supplement: nwaa149_Supplemental_Files [file nwaa149_supplemental_files.zip]

Archive with 21 entries (21 files):
- METHODS AND MATERIALS.docx
- SFigure 1.pdf
- SFigure 10.pdf
- SFigure 11.pdf
- SFigure 12.pdf
- SFigure 2.pdf
- SFigure 3.pdf
- SFigure 4.pdf
- SFigure 5.pdf
- SFigure 6.pdf
- SFigure 7.pdf
- SFigure 8.pdf
- SFigure 9.pdf
- Supplementary Table 1.xlsx
- Supplementary Table 2.xlsx
- Supplementary Table 3.xlsx
- Supplementary Table 4.xlsx
- Supplementary Table 5.xlsx
- Supplementary Table 6.xlsx
- Supplementary Table 7.xlsx
- Supplementary Table 8.docx
