# Supplementary material for: The LRXs-RALFs-FER module controls plant growth and salt stress responses by modulating multiple plant hormones
Source: Natl Sci Rev. 2020 Jun 30;8(1):nwaa149. doi: 10.1093/nsr/nwaa149 (PMC8288382; doi:10.1093/nsr/nwaa149)
Supplement: nwaa149_Supplemental_Files [file nwaa149_supplemental_files.zip › Supplementary Table 1.xlsx]

## Sheet: Sheet1
Table S1 Comparison of transcript levels between wild type and lrx345 mutant under normal condition.
Gene ID	WT	lrx345	Log2(lrx345/WT)	p value	Significant	Functional annotation
AT1G01010	17.0592	12.8582	-0.407861	0.1288	no	NAC domain containing protein 1
AT1G01020	12.8111	8.9208	-0.522149	0.1034	no	Arv1-like protein
AT1G01030	3.00606	1.24608	-1.27048	0.00325	yes	AP2/B3-like transcriptional factor family protein
AT1G01040	5.38934	4.15486	-0.375309	0.47545	no	dicer-like 1
AT1G01046	6.69706	0	#NUM!	0.1198	no	MIR838a
AT1G01050	119.076	74.6659	-0.673361	0.0421	no	pyrophosphorylase 1
AT1G01060	14.2305	2.58525	-2.46061	5e-05	yes	Homeodomain-like superfamily protein
AT1G01070	9.87588	14.2698	0.530984	0.07945	no	nodulin MtN21 /EamA-like transporter family protein
AT1G01073	0	0	#DIV/0!	1	no	unknown protein
AT1G01080	38.2479	42.2748	0.144417	0.5785	no	RNA-binding (RRM/RBD/RNP motifs) family protein
AT1G01090	99.8734	74.2173	-0.428345	0.11755	no	pyruvate dehydrogenase E1 alpha
AT1G01100	393.95	339.745	-0.21356	0.45845	no	60S acidic ribosomal protein family
AT1G01110	1.88147	1.49281	-0.33383	0.4605	no	IQ-domain 18
AT1G01115	0	0	#DIV/0!	1	no	unknown protein
AT1G01120	33.1003	17.7583	-0.898351	0.00075	yes	3-ketoacyl-CoA synthase 1
AT1G01130	2.87912	3.83001	0.41172	0.57065	no	CONTAINS InterPro domain/s: CBL-interacting protein kinase
AT1G01140	27.4025	22.778	-0.266666	0.29515	no	CBL-interacting protein kinase 9
AT1G01150	0.0261891	0.0420729	0.683925	1	no	Homeodomain-like protein with RING/FYVE/PHD-type zinc finger domain
AT1G01160	26.151	19.2067	-0.445256	0.4835	no	GRF1-interacting factor 2
AT1G01170	377.202	162.325	-1.21645	0.0004	yes	protein of unknown function (DUF1138)
AT1G01180	27.044	14.7231	-0.877227	0.0025	yes	S-adenosyl-L-methionine-dependent methyltransferases superfamily protein
AT1G01183	0	0	#DIV/0!	1	no	MIR165/MIR165A
AT1G01190	1.0509	4.71208	2.16474	0.0003	yes	cytochrome P450, family 78, subfamily A, polypeptide 8
AT1G01200	1.21584	1.57952	0.377533	0.5439	no	RAB GTPase homolog A3
AT1G01210	34.8163	15.6555	-1.15309	0.0006	yes	DNA-directed RNA polymerase
AT1G01220	4.44472	5.41808	0.285689	0.2993	no	L-fucokinase/GDP-L-fucose pyrophosphorylase
AT1G01225	1.90297	3.47506	0.868785	0.06635	no	NC domain-containing protein-related
AT1G01230	49.5606	41.6564	-0.250655	0.3345	no	ORMDL family protein
AT1G01240	12.071	11.283	-0.0973945	0.74415	no	unknown protein
AT1G01250	0.751731	0.281264	-1.41829	1	no	Integrase-type DNA-binding superfamily protein
AT1G01260	6.96097	6.69078	-0.0571139	0.84115	no	basic helix-loop-helix (bHLH) DNA-binding superfamily protein
AT1G01270	0	0	#DIV/0!	1	no	pre-tRNA
AT1G01280	0	0	#DIV/0!	1	no	cytochrome P450, family 703, subfamily A, polypeptide 2
AT1G01290	15.7218	14.6199	-0.104833	0.7233	no	cofactor of nitrate reductase and xanthine dehydrogenase 3
AT1G01300	49.7606	32.779	-0.602232	0.02015	no	Eukaryotic aspartyl proteinase family protein
AT1G01305	0	0	#DIV/0!	1	no	unknown protein
AT1G01310	0.129586	0.110712	-0.227098	1	no	CAP (Cysteine-rich secretory proteins, Antigen 5, and Pathogenesis-related
AT1G01320	31.5159	16.7709	-0.91012	0.0022	yes	Tetratricopeptide repeat (TPR)-like superfamily protein
AT1G01340	8.86018	6.38047	-0.473673	0.09465	no	cyclic nucleotide gated channel 10
AT1G01350	12.6932	9.80638	-0.372263	0.17745	no	Zinc finger (CCCH-type/C3HC4-type RING finger) family protein
AT1G01355	0.807177	0.0526993	-3.93703	0.14055	no	Putative endonuclease or glycosyl hydrolase
AT1G01360	15.9493	7.12892	-1.16174	0.001	yes	regulatory component of ABA receptor 1
AT1G01370	2.40699	4.34899	0.85345	0.0687	no	Histone superfamily protein
AT1G01380	1.36025	1.6493	0.277982	0.6795	no	Homeodomain-like superfamily protein
AT1G01390	1.01247	0.640059	-0.661602	0.27085	no	UDP-Glycosyltransferase superfamily protein
AT1G01400	0	0	#DIV/0!	1	no	unknown protein
AT1G01410	0	0	#DIV/0!	1	no	pumilio 22
AT1G01420	7.57352	2.79757	-1.43679	0.0005	yes	UDP-glucosyl transferase 72B3
AT1G01430	58.2382	33.6328	-0.792097	0.0021	yes	TRICHOME BIREFRINGENCE-LIKE 25
AT1G01440	8.91773	6.26709	-0.508881	0.07135	no	protein of unknown function (DUF3133)
AT1G01448	7.2893	2.11832	-1.78286	0.00045	yes	other RNA
AT1G01450	8.27025	1.81612	-2.18707	0.0002	yes	protein kinase superfamily protein
AT1G01453	1.39796	0.700682	-0.996491	0.6061	no	unknown protein
AT1G01460	0	0	#DIV/0!	1	no	Phosphatidylinositol-4-phosphate 5-kinase
AT1G01470	105.333	94.3418	-0.158988	0.56575	no	Late embryogenesis abundant protein
AT1G01471	0	0	#DIV/0!	1	no	unknown protein
AT1G01480	0.496099	0.827948	0.738912	0.22115	no	1-amino-cyclopropane-1-carboxylate synthase 2
AT1G01490	90.724	55.0046	-0.721932	0.00845	yes	Heavy metal transport/detoxification superfamily protein
AT1G01500	16.1293	10.2886	-0.648637	0.0311	no	Erythronate-4-phosphate dehydrogenase family protein
AT1G01510	18.3003	9.8714	-0.890541	0.00065	yes	NAD(P)-binding Rossmann-fold superfamily protein
AT1G01520	0.965424	0.0511615	-4.23803	0.18855	no	Homeodomain-like superfamily protein
AT1G01530	0.114241	0.181172	0.665279	1	no	AGAMOUS-like 28
AT1G01540	46.4938	22.0002	-1.07952	5e-05	yes	protein kinase superfamily protein
AT1G01550	127.188	111.487	-0.190087	0.50405	no	protein of unknown function (DUF793)
AT1G01560	0.659161	2.01125	1.60939	0.008	yes	MAP kinase 11
AT1G01570	0.702065	0.872044	0.312796	0.5941	no	protein of unknown function (DUF604)
AT1G01580	0.488614	0.383077	-0.351061	1	no	ferric reduction oxidase 2
AT1G01590	0.0395689	0	#NUM!	1	no	ferric reduction oxidase 1
AT1G01600	1.38116	1.33846	-0.0453064	0.92625	no	cytochrome P450, family 86, subfamily A, polypeptide 4
AT1G01610	19.9137	19.2684	-0.0475245	0.8578	no	glycerol-3-phosphate acyltransferase 4
AT1G01620	328.883	229.533	-0.518873	0.1774	no	plasma membrane intrinsic protein 1C
AT1G01630	29.3527	52.8208	0.847613	0.0012	yes	Sec14p-like phosphatidylinositol transfer family protein
AT1G01640	29.9155	22.0317	-0.441312	0.1225	no	BTB/POZ domain-containing protein
AT1G01650	21.6444	18.7367	-0.208127	0.4206	no	SIGNAL PEPTIDE PEPTIDASE-LIKE 4
AT1G01660	0.612338	0.926351	0.597231	0.2622	no	RING/U-box superfamily protein
AT1G01670	0.547833	1.67038	1.60837	0.0083	yes	RING/U-box superfamily protein
AT1G01680	0.843355	8.94717	3.40722	0.0002	yes	plant U-box 54
AT1G01690	1.1139	2.06847	0.892944	0.0485	no	putative recombination initiation defects 3
AT1G01695	0.0730863	0.107852	0.56138	1	no	Phosphatidylinositol N-acetyglucosaminlytransferase subunit P-related
AT1G01700	0.276526	0.825605	1.57804	0.025	no	RHO guanyl-nucleotide exchange factor 2
AT1G01710	25.4975	15.8303	-0.687667	0.0091	yes	Acyl-CoA thioesterase family protein
AT1G01720	35.4928	25.305	-0.488104	0.1195	no	NAC (No Apical Meristem) domain transcriptional regulator superfamily
AT1G01725	36.261	32.3387	-0.165157	0.78995	no	unknown protein
AT1G01730	40.0866	38.0966	-0.0734578	0.7805	no	unknown protein
AT1G01740	2.65067	3.13546	0.24232	0.5329	no	protein kinase protein with tetratricopeptide repeat domain
AT1G01750	10.9505	17.3146	0.660992	0.20335	no	actin depolymerizing factor 11
AT1G01760	2.88992	1.86466	-0.632117	0.4779	no	adenosine deaminases
AT1G01770	12.9269	6.36956	-1.02111	0.006	yes	unknown protein
AT1G01780	13.7379	9.23806	-0.5725	0.2623	no	GATA type zinc finger transcription factor family protein
AT1G01790	7.02309	5.49936	-0.352842	0.19535	no	K+ efflux antiporter 1
AT1G01800	102.95	83.2259	-0.306839	0.27075	no	NAD(P)-binding Rossmann-fold superfamily protein
AT1G01810	0.676217	1.18754	0.812418	0.2478	no	unknown protein
AT1G01820	119.494	68.9444	-0.793433	0.00365	yes	peroxin 11c
AT1G01830	8.76932	8.23412	-0.0908505	0.7414	no	ARM repeat superfamily protein
AT1G01840	0.689127	0.854133	0.309691	0.85505	no	unknown protein
AT1G01860	7.78101	6.08394	-0.354952	0.3043	no	Ribosomal RNA adenine dimethylase family protein
AT1G01870	0	0	#DIV/0!	1	no	pre-tRNA
AT1G01880	0.600142	0.355345	-0.756083	1	no	5'-3' exonuclease family protein
AT1G01890	0	0	#DIV/0!	1	no	pre-tRNA
AT1G01900	2.20271	1.9349	-0.187021	0.8792	no	subtilase family protein
AT1G01910	44.8095	32.4681	-0.464782	0.0952	no	P-loop containing nucleoside triphosphate hydrolases superfamily protein
AT1G01920	12.8021	8.12956	-0.655131	0.0212	no	SET domain-containing protein
AT1G01930	7.52546	5.5897	-0.429009	0.15015	no	zinc finger protein-related
AT1G01940	22.777	25.2565	0.149077	0.60355	no	Cyclophilin-like peptidyl-prolyl cis-trans isomerase family protein
AT1G01950	6.00589	5.19753	-0.208552	0.75345	no	armadillo repeat kinesin 2
AT1G01960	19.0699	13.1698	-0.534064	0.0695	no	SEC7-like guanine nucleotide exchange family protein
AT1G01970	10.2431	9.49261	-0.109776	0.69645	no	Tetratricopeptide repeat (TPR)-like superfamily protein
AT1G01980	0	0	#DIV/0!	1	no	FAD-binding Berberine family protein
AT1G01990	91.532	18.3663	-2.31722	5e-05	yes	unknown protein
AT1G02000	5.22045	5.18078	-0.0110049	0.9739	no	UDP-D-glucuronate 4-epimerase 2
AT1G02010	2.75514	2.20798	-0.319399	0.3835	no	secretory 1A
AT1G02020	6.85208	4.33855	-0.659329	0.04065	no	nitroreductase family protein
AT1G02030	0.0662789	0.237616	1.84201	1	no	C2H2-like zinc finger protein
AT1G02040	0.0671513	0	#NUM!	1	no	C2H2-type zinc finger family protein
AT1G02050	7.87401	3.79415	-1.05332	0.0033	yes	Chalcone and stilbene synthase family protein
AT1G02060	5.55186	2.05968	-1.43055	0.0002	yes	Tetratricopeptide repeat (TPR)-like superfamily protein
AT1G02065	0.552786	0.100273	-2.46279	1	no	squamosa promoter binding protein-like 8
AT1G02070	0.904831	0.32402	-1.48157	0.14005	no	unknown protein
AT1G02074	0	0	#DIV/0!	1	no	unknown protein
AT1G02080	12.9298	8.93743	-0.532768	0.0416	no	transcription regulators
AT1G02090	24.0498	30.869	0.360134	0.18535	no	proteinasome component (PCI) domain protein
AT1G02100	73.2826	26.7293	-1.45505	5e-05	yes	Leucine carboxyl methyltransferase
AT1G02110	23.2212	4.68425	-2.30955	5e-05	yes	protein of unknown function (DUF630 and DUF632)
AT1G02120	57.3546	39.2509	-0.547183	0.046	no	GRAM domain family protein
AT1G02130	26.2946	25.2426	-0.058906	0.82445	no	RAS 5
AT1G02136	0	0	#DIV/0!	1	no	pseudogene of phagocytosis and cell motility protein
AT1G02140	170.066	127.104	-0.420085	0.1124	no	mago nashi family protein
AT1G02145	16.8833	13.6037	-0.311598	0.2471	no	homolog of asparagine-linked glycosylation 12
AT1G02150	54.7446	28.5691	-0.938261	0.00055	yes	Tetratricopeptide repeat (TPR)-like superfamily protein
AT1G02160	73.2047	45.0602	-0.700083	0.0178	no	Cox19 family protein (CHCH motif)
AT1G02170	32.2422	20.6906	-0.639975	0.02475	no	metacaspase 1
AT1G02180	3.01659	3.54311	0.232098	0.83005	no	ferredoxin-related
AT1G02190	0.011748	0	#NUM!	1	no	Fatty acid hydroxylase superfamily
AT1G02205	2.05217	0.897789	-1.1927	0.0181	no	Fatty acid hydroxylase superfamily
AT1G02210	0	0	#DIV/0!	1	no	NAC (No Apical Meristem) domain transcriptional regulator superfamily
AT1G02220	21.0558	19.5357	-0.108105	0.702	no	NAC domain containing protein 3
AT1G02228	0	0	#DIV/0!	1	no	transposable element gene
AT1G02230	0.78903	2.05487	1.3809	0.0229	no	NAC domain containing protein 4
AT1G02250	0.069793	0.0236601	-1.56063	1	no	NAC domain containing protein 5
AT1G02260	8.54208	10.9357	0.356386	0.18815	no	Divalent ion symporter
AT1G02270	12.4252	12.0618	-0.0428239	0.87475	no	Calcium-binding endonuclease/exonuclease/phosphatase family
AT1G02280	112.212	43.7895	-1.35757	5e-05	yes	translocon at the outer envelope membrane of chloroplasts 33
AT1G02290	4.63471	4.93454	0.0904365	0.7872	no	unknown protein
AT1G02300	15.9653	12.6005	-0.341459	0.2351	no	Cysteine proteinases superfamily protein
AT1G02305	104.641	82.0442	-0.350975	0.19915	no	Cysteine proteinases superfamily protein
AT1G02310	0.401618	0.908138	1.17709	0.62315	no	Glycosyl hydrolase superfamily protein
AT1G02320	0	0	#DIV/0!	1	no	unknown protein
AT1G02330	21.5161	19.2278	-0.162223	0.5382	no	CONTAINS InterPro domain/s: Hepatocellular carcinoma-associated antigen
AT1G02335	11.3577	13.1678	0.213344	0.53255	no	germin-like protein subfamily 2 member 2 precursor
AT1G02340	4.57965	1.42733	-1.68192	0.0021	yes	basic helix-loop-helix (bHLH) DNA-binding superfamily protein
AT1G02350	1.47261	0.760928	-0.952544	0.32695	no	proteinoporphyrinogen oxidase-related
AT1G02360	58.0734	25.0707	-1.21188	5e-05	yes	Chitinase family protein
AT1G02370	4.89527	3.56028	-0.459398	0.18015	no	Tetratricopeptide repeat (TPR)-like superfamily protein
AT1G02380	8.52557	1.27197	-2.74473	5e-05	yes	unknown protein
AT1G02390	0.403905	0.851509	1.07601	0.0744	no	glycerol-3-phosphate acyltransferase 2
AT1G02391	0	0	#DIV/0!	1	no	unknown protein
AT1G02400	3.08484	4.41086	0.515864	0.20655	no	gibberellin 2-oxidase 6
AT1G02405	0.901081	0.307615	-1.55053	0.267	no	proline-rich family protein
AT1G02410	15.0782	14.3384	-0.0725802	0.79445	no	cytochrome c oxidase assembly protein CtaG / Cox11 family
AT1G02420	1.79745	2.32832	0.373338	0.4432	no	Pentatricopeptide repeat (PPR) superfamily protein
AT1G02430	1.76628	2.28799	0.373367	0.6393	no	ADP-ribosylation factor D1B
AT1G02440	0.217191	0.282158	0.377539	1	no	ADP-ribosylation factor D1A
AT1G02450	0.120236	3.86137	5.00517	0.2521	no	NIM1-interacting 1
AT1G02460	0.555385	1.19426	1.10456	0.0792	no	Pectin lyase-like superfamily protein
AT1G02470	14.7647	9.72975	-0.601677	0.071	no	Polyketide cyclase/dehydrase and lipid transport superfamily protein
AT1G02475	66.0033	63.8356	-0.0481769	0.84555	no	Polyketide cyclase/dehydrase and lipid transport superfamily protein
AT1G02480	0	0	#DIV/0!	1	no	pre-tRNA
AT1G02490	0	0	#DIV/0!	1	no	unknown protein
AT1G02500	597.521	380.014	-0.652937	0.0714	no	S-adenosylmethionine synthetase 1
AT1G02510	0	0	#DIV/0!	1	no	Outward rectifying potassium channel protein
AT1G02520	3.13704	2.03904	-0.621514	0.0579	no	P-glycoprotein 11
AT1G02530	0.0563101	0.0498978	-0.174418	1	no	P-glycoprotein 12
AT1G02540	0	0	#DIV/0!	1	no	unknown protein
AT1G02550	0	0	#DIV/0!	1	no	Plant invertase/pectin methylesterase inhibitor superfamily protein
AT1G02560	166.463	128.927	-0.368647	0.20495	no	nuclear encoded CLP proteinase 5
AT1G02570	2.38367	2.98094	0.322583	0.5613	no	unknown protein
AT1G02575	0.718177	0.828311	0.205833	1	no	unknown protein
AT1G02580	0.461975	0.147427	-1.64781	1	no	SET domain-containing protein
AT1G02590	0	0	#DIV/0!	1	no	Aldehyde oxidase/xanthine dehydrogenase, molybdopterin binding protein
AT1G02600	0	0	#DIV/0!	1	no	pre-tRNA
AT1G02610	7.4013	5.51771	-0.423709	0.22825	no	RING/FYVE/PHD zinc finger superfamily protein
AT1G02620	0.776343	0	#NUM!	1	no	Ras-related small GTP-binding family protein
AT1G02630	0.0734901	0.097424	0.406727	1	no	Nucleoside transporter family protein
AT1G02640	7.18938	4.40939	-0.705288	0.0432	no	beta-xylosidase 2
AT1G02650	0.83363	0.613699	-0.441876	0.4669	no	Tetratricopeptide repeat (TPR)-like superfamily protein
AT1G02660	4.50502	2.22493	-1.01777	0.0066	yes	alpha/beta-Hydrolases superfamily protein
AT1G02670	0.284366	0.369031	0.375993	1	no	P-loop containing nucleoside triphosphate hydrolases superfamily protein
AT1G02680	11.2959	9.67331	-0.223718	0.48605	no	TBP-associated factor 13
AT1G02681	0	0	#DIV/0!	1	no	Pseudogene of AT4G02160
AT1G02690	4.80808	8.61935	0.842118	0.0065	yes	importin alpha isoform 6
AT1G02700	1.30419	1.09834	-0.247829	0.66175	no	unknown protein
AT1G02710	7.141	6.74422	-0.0824745	0.89745	no	glycine-rich protein
AT1G02720	4.11908	5.57269	0.436052	0.21845	no	galacturonosyltransferase 5
AT1G02730	2.92299	6.65912	1.18789	0.00055	yes	cellulose synthase-like D5
AT1G02740	4.43721	5.92049	0.416064	0.2341	no	MRG family protein
AT1G02750	26.6626	13.9542	-0.934118	0.002	yes	Drought-responsive family protein
AT1G02760	0	0	#DIV/0!	1	no	pre-tRNA
AT1G02770	0.690503	0.341348	-1.0164	1	no	protein of unknown function (DUF626)
AT1G02780	505.439	607.625	0.265644	0.41775	no	Ribosomal protein L19e family protein
AT1G02790	0	0	#DIV/0!	1	no	polygalacturonase 4
AT1G02800	0.214485	0.145493	-0.559927	1	no	cellulase 2
AT1G02810	3.16978	4.5653	0.526327	0.149	no	Plant invertase/pectin methylesterase inhibitor superfamily
AT1G02813	0	0.0472848	#DIV/0!	1	no	protein of unknown function, DUF538
AT1G02816	24.1306	25.8912	0.101598	0.7124	no	protein of unknown function, DUF538
AT1G02820	3.82287	4.35365	0.187569	0.7148	no	Late embryogenesis abundant 3 (LEA3) family protein
AT1G02830	0	0	#DIV/0!	1	no	Ribosomal L22e protein family
AT1G02840	134.704	72.3231	-0.897264	0.00295	yes	RNA-binding (RRM/RBD/RNP motifs) family protein
AT1G02850	133.773	68.2655	-0.970558	0.00635	yes	beta glucosidase 11
AT1G02860	17.595	13.2718	-0.406801	0.25235	no	SPX (SYG1/Pho81/XPR1) domain-containing protein
AT1G02870	32.874	26.3768	-0.317677	0.42145	no	FUNCTIONS IN: molecular_function unknown
AT1G02880	11.0589	22.9835	1.05539	0.0005	yes	thiamin pyrophosphokinase1
AT1G02890	32.0983	13.5285	-1.2465	0.0001	yes	AAA-type ATPase family protein
AT1G02900	45.7817	40.4498	-0.178638	0.5111	no	rapid alkalinization factor 1
AT1G02910	25.2272	13.0557	-0.9503	0.00035	yes	tetratricopeptide repeat (TPR)-containing protein
AT1G02920	646.802	994.544	0.620711	0.148	no	glutathione S-transferase 7
AT1G02930	410.962	814.462	0.986842	0.01805	no	glutathione S-transferase 6
AT1G02940	0.333391	3.72912	3.48355	0.0056	yes	glutathione S-transferase (class phi) 5
AT1G02950	4.84347	7.83916	0.694658	0.07735	no	glutathione S-transferase F4
AT1G02952	0.303126	0.587564	0.954828	1	no	other RNA
AT1G02960	12.7784	8.07081	-0.662922	0.0198	no	unknown protein
AT1G02965	0	0	#DIV/0!	1	no	unknown protein
AT1G02970	0.657594	1.55847	1.24486	0.0165	no	WEE1 kinase homolog
AT1G02980	0.0309746	0.0278634	-0.152714	1	no	cullin 2
AT1G02990	2.3905	2.68699	0.168679	0.55565	no	BEST Arabidopsis thaliana protein match is: CW-type Zinc Finger
AT1G03000	8.74144	6.04548	-0.532014	0.0507	no	peroxin 6
AT1G03010	2.95811	1.43383	-1.0448	0.01435	no	Phototropic-responsive NPH3 family protein
AT1G03020	0	0.415241	#DIV/0!	1	no	Thioredoxin superfamily protein
AT1G03022	0	0	#DIV/0!	1	no	unknown protein
AT1G03030	20.7629	23.644	0.187466	0.4694	no	P-loop containing nucleoside triphosphate hydrolases superfamily protein
AT1G03040	32.5004	31.7532	-0.0335555	0.90035	no	basic helix-loop-helix (bHLH) DNA-binding superfamily protein
AT1G03050	0	0	#DIV/0!	1	no	ENTH/ANTH/VHS superfamily protein
AT1G03055	0.655516	0.0493048	-3.73283	1	no	unknown protein
AT1G03060	4.49765	3.68505	-0.287487	0.26055	no	Beige/BEACH domain
AT1G03070	1.26316	1.13716	-0.151602	0.8	no	Bax inhibitor-1 family protein
AT1G03080	9.05087	12.8743	0.508366	0.0498	no	kinase interacting (KIP1-like) family protein
AT1G03090	30.4035	15.1029	-1.00941	0.00045	yes	methylcrotonyl-CoA carboxylase alpha chain
AT1G03100	0.984814	1.01891	0.0491034	0.9219	no	Pentatricopeptide repeat (PPR) superfamily protein
AT1G03103	0	0	#DIV/0!	1	no	Bifunctional inhibitor/lipid-transfer protein/seed storage 2S albumin superfamily protein
AT1G03106	0.283424	0.174168	-0.702482	1	no	unknown protein
AT1G03110	4.85749	6.7252	0.469366	0.15125	no	Transducin/WD40 repeat-like superfamily protein
AT1G03120	0.404141	0.457333	0.178386	1	no	responsive to abscisic acid 28
AT1G03130	311.593	230.933	-0.432188	0.155	no	photosystem I subunit D-2
AT1G03140	75.0644	30.2449	-1.31144	5e-05	yes	splicing factor Prp18 family protein
AT1G03150	20.0438	25.6623	0.356494	0.22945	no	Acyl-CoA N-acyltransferases (NAT) superfamily protein
AT1G03160	12.3862	11.5984	-0.0948078	0.71215	no	FZO-like
AT1G03170	0.25947	0.131007	-0.985924	1	no	protein of unknown function (DUF3049)
AT1G03180	1.21164	3.01597	1.31566	0.01215	no	unknown protein
AT1G03190	3.95567	3.62236	-0.126992	0.68405	no	RAD3-like DNA-binding helicase protein
AT1G03200	9.15316	7.38971	-0.308752	0.4988	no	unknown protein
AT1G03210	35.7545	41.6166	0.219034	0.3991	no	Phenazine biosynthesis PhzC/PhzF protein
AT1G03220	591.702	133.661	-2.14629	5e-05	yes	Eukaryotic aspartyl proteinase family protein
AT1G03230	19.8155	42.378	1.09669	5e-05	yes	Eukaryotic aspartyl proteinase family protein
AT1G03240	0.0775976	0.0487128	-0.671711	1	no	unknown protein
AT1G03250	20.3563	21.7309	0.0942726	0.73215	no	unknown protein
AT1G03260	12.0186	6.11321	-0.975267	0.0047	yes	SNARE associated Golgi protein family
AT1G03270	1.21696	1.35298	0.152859	0.75895	no	CBS domain-containing protein with a domain of unknown function (DUF21)
AT1G03280	17.5661	13.2208	-0.409984	0.11235	no	Transcription factor TFIIE, alpha subunit
AT1G03290	14.8955	15.0627	0.0161038	0.95055	no	unknown protein
AT1G03300	1.33828	1.32461	-0.0148123	0.9675	no	domain OF UNKNOWN FUNCTION 724 1
AT1G03310	7.92123	11.2194	0.502199	0.06085	no	debranching enzyme 1
AT1G03320	0.540451	0.115133	-2.23086	1	no	unknown protein
AT1G03330	41.1996	50.2822	0.287417	0.27575	no	Small nuclear ribonucleoprotein family protein
AT1G03340	1.98608	3.02331	0.606205	0.156	no	unknown protein
AT1G03350	22.927	22.8941	-0.00207174	0.99225	no	BSD domain-containing protein
AT1G03360	8.53633	9.8382	0.204778	0.52765	no	ribosomal RNA processing 4
AT1G03365	5.87005	4.44275	-0.40192	0.14625	no	RING/U-box superfamily protein
AT1G03370	7.4513	8.58171	0.203773	0.4293	no	C2 calcium/lipid-binding and GRAM domain containing protein
AT1G03380	17.0624	10.5897	-0.688159	0.00755	yes	homolog of yeast autophagy 18 (ATG18)
AT1G03390	0.0997893	0.0673422	-0.567374	1	no	HXXXD-type acyl-transferase family protein
AT1G03400	10.54	8.34681	-0.336578	0.3042	no	2-oxoglutarate (2OG) and Fe(II)-dependent oxygenase superfamily protein
AT1G03410	2.14104	8.57827	2.00237	0.00135	yes	2-oxoglutarate (2OG) and Fe(II)-dependent oxygenase superfamily protein
AT1G03420	26.6123	32.6455	0.294791	0.3974	no	transposable element gene
AT1G03430	13.9421	17.8867	0.359439	0.2204	no	histidine-containing phosphotransfer factor 5
AT1G03440	7.35022	5.23512	-0.489565	0.1553	no	Leucine-rich repeat (LRR) family protein
AT1G03445	0.0748301	0.0366947	-1.02805	1	no	Serine/threonine protein phosphatase family protein
AT1G03457	8.4976	5.9302	-0.518975	0.08635	no	RNA-binding (RRM/RBD/RNP motifs) family protein
AT1G03470	7.64886	4.94269	-0.629948	0.0707	no	Kinase interacting (KIP1-like) family protein
AT1G03475	108.323	106.253	-0.027836	0.91945	no	Coproporphyrinogen III oxidase
AT1G03490	0	0	#DIV/0!	1	no	NAC domain containing protein 6
AT1G03495	5.25806	3.60714	-0.543675	0.1324	no	HXXXD-type acyl-transferase family protein
AT1G03502	72.4441	37.409	-0.953483	0.2703	no	snoRNA
AT1G03506	0	0	#DIV/0!	1	no	snoRNA
AT1G03510	1.68754	1.06623	-0.662403	0.19625	no	Tetratricopeptide repeat (TPR)-like superfamily protein
AT1G03515	0	0	#DIV/0!	1	no	pre-tRNA
AT1G03520	4.45576	5.17927	0.217077	0.52765	no	Core-2/I-branching beta-1,6-N-acetylglucosaminyltransferase family protein
AT1G03530	7.17955	4.61276	-0.638263	0.02705	no	nuclear assembly factor 1
AT1G03540	0.726325	0.494275	-0.555301	1	no	Pentatricopeptide repeat (PPR-like) superfamily protein
AT1G03545	0.40621	0.641781	0.659855	1	no	Potential natural antisense gene, locus overlaps with AT1G03550
AT1G03550	4.44577	5.86322	0.39926	0.2937	no	Secretory carrier membrane protein (SCAMP) family protein
AT1G03560	4.67435	3.32571	-0.491103	0.13365	no	Pentatricopeptide repeat (PPR-like) superfamily protein
AT1G03570	0	0	#DIV/0!	1	no	pre-tRNA
AT1G03580	2.43658	0.879196	-1.4706	0.0146	no	pseudogene, meprin and TRAF homology (MATH) domain protein-related
AT1G03590	10.7584	10.7523	-0.000818238	0.9977	no	protein phosphatase 2C family protein
AT1G03600	309.106	128.25	-1.26914	5e-05	yes	photosystem II family protein
AT1G03610	72.7007	15.3775	-2.24115	5e-05	yes	protein of unknown function (DUF789)
AT1G03620	2.0657	2.31567	0.164799	0.75475	no	ELMO/CED-12 family protein
AT1G03630	17.2327	24.8762	0.529617	0.064	no	proteinochlorophyllide oxidoreductase C
AT1G03640	0	0	#DIV/0!	1	no	pre-tRNA
AT1G03650	7.40765	4.72416	-0.648958	0.10925	no	Acyl-CoA N-acyltransferases (NAT) superfamily protein
AT1G03660	1.36914	0.717134	-0.932955	0.40295	no	Ankyrin-repeat containing protein
AT1G03670	0	0	#DIV/0!	1	no	ankyrin repeat family protein
AT1G03680	134.515	125.369	-0.101586	0.6959	no	thioredoxin M-type 1
AT1G03687	12.7703	7.62831	-0.743357	0.01625	no	DTW domain-containing protein
AT1G03700	0.429086	1.16379	1.43949	0.1211	no	Uncharacterised protein family (UPF0497)
AT1G03710	0.277154	0.542189	0.968108	1	no	Cystatin/monellin superfamily protein
AT1G03720	0	0	#DIV/0!	1	no	Cysteine proteinases superfamily protein
AT1G03730	7.42516	11.1565	0.58739	0.0905	no	unknown protein
AT1G03740	16.419	15.3549	-0.0966671	0.7174	no	protein kinase superfamily protein
AT1G03743	0	0	#DIV/0!	1	no	snoRNA
AT1G03746	0	0	#DIV/0!	1	no	snoRNA
AT1G03750	2.39409	2.63662	0.139212	0.7863	no	switch 2
AT1G03760	15.0868	8.04693	-0.906776	0.00785	yes	Prefoldin chaperone subunit family protein
AT1G03770	7.6243	6.02262	-0.340214	0.268	no	RING 1B
AT1G03780	0.677343	2.09309	1.62768	0.0007	yes	targeting protein for XKLP2
AT1G03790	0.506797	0.0716148	-2.82308	1	no	Zinc finger C-x8-C-x5-C-x3-H type family protein
AT1G03800	14.9789	1.66998	-3.16503	5e-05	yes	ERF domain protein 10
AT1G03810	0	0	#DIV/0!	1	no	Nucleic acid-binding, OB-fold-like protein
AT1G03820	2.60968	16.9725	2.70125	5e-05	yes	unknown protein
AT1G03830	1.89327	1.65612	-0.193073	0.57945	no	guanylate-binding family protein
AT1G03840	0.817861	1.71864	1.07134	0.04515	no	C2H2 and C2HC zinc fingers superfamily protein
AT1G03850	58.329	66.9625	0.19914	0.44515	no	Glutaredoxin family protein
AT1G03860	90.3174	70.2975	-0.361531	0.16445	no	prohibitin 2
AT1G03870	105.189	82.7734	-0.345745	0.24985	no	FASCICLIN-like arabinoogalactan 9
AT1G03880	0.0614094	0	#NUM!	1	no	cruciferin 2
AT1G03890	0	0	#DIV/0!	1	no	RmlC-like cupins superfamily protein
AT1G03900	171.385	109.208	-0.650162	0.02385	no	non-intrinsic ABC protein 4
AT1G03905	4.09133	4.89989	0.260179	0.52535	no	P-loop containing nucleoside triphosphate hydrolases superfamily protein
AT1G03910	32.6535	16.6149	-0.97476	0.0004	yes	EXPRESSED IN: 25 plant structures
AT1G03920	0.549134	1.61252	1.55409	0.00565	yes	protein kinase family protein
AT1G03930	10.4393	12.1323	0.216828	0.41025	no	dual specificity kinase 1
AT1G03935	106.473	35.7511	-1.57443	0.3676	no	snoRNA
AT1G03940	2.83997	2.62775	-0.112048	0.79455	no	HXXXD-type acyl-transferase family protein
AT1G03950	11.8932	16.7389	0.493068	0.08205	no	vacuolar protein sorting-associated protein 2.3
AT1G03960	3.4619	3.89898	0.171533	0.61475	no	Calcium-binding EF hand family protein
AT1G03970	14.0595	10.451	-0.427904	0.2904	no	G-box binding factor 4
AT1G03980	8.32794	7.0949	-0.231177	0.51075	no	phytochelatin synthase 2
AT1G03982	0	0.0177231	#DIV/0!	1	no	PAK-box/P21-Rho-binding family protein
AT1G03990	1.01825	0.488644	-1.05924	0.04335	no	Long-chain fatty alcohol dehydrogenase family protein
AT1G04000	5.27746	6.4673	0.29332	0.45455	no	unknown protein
AT1G04010	2.25425	3.02929	0.426332	0.24195	no	phospholipid sterol acyl transferase 1
AT1G04020	2.01233	3.64709	0.857879	0.0177	no	breast cancer associated RING 1
AT1G04030	1.57145	2.92858	0.898105	0.7324	no	unknown protein
AT1G04040	1020.44	201.908	-2.33742	5e-05	yes	HAD superfamily, subfamily IIIB acid phosphatase
AT1G04050	0.652736	1.22967	0.9137	0.049	no	homolog of SU(var)3-9 1
AT1G04070	13.4514	17.4598	0.376281	0.28865	no	translocase of outer membrane 22-I
AT1G04080	42.1058	22.8635	-0.880973	0.00185	yes	Tetratricopeptide repeat (TPR)-like superfamily protein
AT1G04090	0.1433	0.153399	0.0982505	1	no	Plant protein of unknown function (DUF946)
AT1G04100	4.78387	3.7654	-0.345375	0.3632	no	indoleacetic acid-induced protein 10
AT1G04110	1.62007	1.29481	-0.323316	0.46025	no	Subtilase family protein
AT1G04120	20.0562	15.4143	-0.379779	0.1614	no	multidrug resistance-associated protein 5
AT1G04130	5.22272	6.07198	0.217366	0.8122	no	Tetratricopeptide repeat (TPR)-like superfamily protein
AT1G04140	38.6914	22.7799	-0.764252	0.00615	yes	Transducin family protein / WD-40 repeat family protein
AT1G04150	0.0207572	0.0157607	-0.39728	1	no	C2 calcium/lipid-binding plant phosphoribosyltransferase family protein
AT1G04160	0.834182	0.820687	-0.0235301	0.95705	no	myosin XI B
AT1G04170	70.8632	50.9245	-0.476677	0.08585	no	eukaryotic translation initiation factor 2 gamma subunit
AT1G04171	0	0	#DIV/0!	1	no	unknown protein
AT1G04180	1.32194	1.47747	0.160472	0.7607	no	YUCCA 9
AT1G04190	15.112	20.1778	0.417074	0.1097	no	Tetratricopeptide repeat (TPR)-like superfamily protein
AT1G04200	6.77004	10.7648	0.669085	0.0138	no	FUNCTIONS IN: molecular_function unknown
AT1G04210	7.50596	8.15886	0.120331	0.66475	no	Leucine-rich repeat protein kinase family protein
AT1G04220	1.4938	3.33284	1.15777	0.385	no	3-ketoacyl-CoA synthase 2
AT1G04230	10.701	7.14846	-0.582041	0.0573	no	protein of unknown function (DUF2361)
AT1G04240	9.70419	5.18073	-0.905452	0.0215	no	AUX/IAA transcriptional regulator family protein
AT1G04250	29.6078	24.822	-0.254358	0.3411	no	AUX/IAA transcriptional regulator family protein
AT1G04260	27.4122	19.6001	-0.483957	0.1174	no	CAMV movement protein interacting protein 7
AT1G04270	536.836	417.78	-0.361738	0.24795	no	cytosolic ribosomal protein S15
AT1G04280	13.8466	17.6075	0.346658	0.214	no	P-loop containing nucleoside triphosphate hydrolases superfamily protein
AT1G04290	3.28995	4.26721	0.375227	0.48005	no	Thioesterase superfamily protein
AT1G04295	10.7449	11.8328	0.139139	0.7616	no	other RNA
AT1G04300	39.583	12.729	-1.63676	5e-05	yes	TRAF-like superfamily protein
AT1G04310	5.11038	2.58357	-0.984065	0.00565	yes	ethylene response sensor 2
AT1G04320	0	0	#DIV/0!	1	no	pre-tRNA
AT1G04330	0.724928	0.462002	-0.649939	1	no	unknown protein
AT1G04340	27.4221	29.5869	0.109619	0.6783	no	HR-like lesion-inducing protein-related
AT1G04350	63.5988	11.8848	-2.41988	5e-05	yes	2-oxoglutarate (2OG) and Fe(II)-dependent oxygenase superfamily protein
AT1G04360	1.52311	2.17214	0.512097	0.29065	no	RING/U-box superfamily protein
AT1G04370	0	0.958956	#DIV/0!	1	no	Ethylene-responsive element binding factor 14
AT1G04380	0.15584	0.0769589	-1.01791	1	no	2-oxoglutarate (2OG) and Fe(II)-dependent oxygenase superfamily protein
AT1G04390	2.96693	1.73817	-0.771402	0.0301	no	BTB/POZ domain-containing protein
AT1G04400	65.5992	50.5465	-0.376067	0.16965	no	cryptochrome 2
AT1G04410	1424.97	1147.56	-0.312362	0.4727	no	Lactate/malate dehydrogenase family protein
AT1G04420	48.3979	31.6291	-0.613692	0.016	no	NAD(P)-linked oxidoreductase superfamily protein
AT1G04425	1.77392	4.28547	1.27251	0.0706	no	other RNA
AT1G04430	38.148	28.3045	-0.430576	0.1015	no	S-adenosyl-L-methionine-dependent methyltransferases superfamily protein
AT1G04440	51.1168	49.2381	-0.0540224	0.84035	no	casein kinase like 13
AT1G04445	0.0875193	0.18092	1.04768	1	no	C2H2-like zinc finger protein
AT1G04450	0	0	#DIV/0!	1	no	ROP-interactive CRIB motif-containing protein 3
AT1G04457	0	0.530891	#DIV/0!	1	no	Pseudogene of AT2G33450
AT1G04470	0	0	#DIV/0!	1	no	protein of unknown function (DUF810)
AT1G04480	410.033	252.541	-0.699222	0.01565	no	Ribosomal protein L14p/L23e family protein
AT1G04490	0.881706	1.1224	0.348217	0.50505	no	protein of unknown function (DUF3527)
AT1G04500	0.240372	0.342282	0.509917	1	no	CCT motif family protein
AT1G04501	0	0	#DIV/0!	1	no	unknown protein
AT1G04510	38.408	22.8252	-0.750779	0.00405	yes	MOS4-associated complex 3A
AT1G04520	5.20493	7.61072	0.548154	0.0881	no	plasmodesmata-located protein 2
AT1G04530	28.1178	19.1893	-0.551182	0.03215	no	Tetratricopeptide repeat (TPR)-like superfamily protein
AT1G04540	3.93267	1.26771	-1.63328	0.0003	yes	Calcium-dependent lipid-binding (CaLB domain) family protein
AT1G04550	17.793	11.1902	-0.669074	0.02265	no	AUX/IAA transcriptional regulator family protein
AT1G04555	6.38603	7.29568	0.192123	0.5996	no	unknown protein
AT1G04560	0	0.103214	#DIV/0!	1	no	AWPM-19-like family protein
AT1G04570	0.646614	0.274086	-1.23828	1	no	Major facilitator superfamily protein
AT1G04580	0.23503	0.09913	-1.24545	1	no	aldehyde oxidase 4
AT1G04590	13.12	13.5685	0.0484935	0.8637	no	BEST Arabidopsis thaliana protein match is: Pentatricopeptide repeat
AT1G04600	0.037914	0.100799	1.41068	1	no	myosin XI A
AT1G04610	0.906847	1.22765	0.436968	0.3876	no	YUCCA 3
AT1G04620	7.97703	9.65403	0.27528	0.3508	no	coenzyme F420 hydrogenase family / dehydrogenase, beta subunit family
AT1G04625	0	0.0370363	#DIV/0!	1	no	Polynucleotidyl transferase, ribonuclease H-like superfamily protein
AT1G04630	56.5788	48.405	-0.225105	0.38835	no	GRIM-19 protein
AT1G04635	3.42525	4.43509	0.372754	0.4155	no	ribonuclease P family protein / Rpp14 family protein
AT1G04640	24.1525	26.6042	0.139481	0.61695	no	lipoyltransferase 2
AT1G04645	0	0.0727256	#DIV/0!	1	no	Plant self-incompatibility protein S1 family
AT1G04650	0.316445	0.699207	1.14376	1	no	unknown protein
AT1G04660	0.565887	0.0513457	-3.4622	1	no	glycine-rich protein
AT1G04670	0	0.0410517	#DIV/0!	1	no	unknown protein
AT1G04680	17.8712	19.361	0.115517	0.69945	no	Pectin lyase-like superfamily protein
AT1G04684	0	0	#DIV/0!	1	no	unknown protein
AT1G04690	59.2786	70.5932	0.252018	0.32615	no	potassium channel beta subunit 1
AT1G04700	0.599063	0.636128	0.0866094	1	no	PB1 domain-containing protein tyrosine kinase
AT1G04710	16.0648	14.1195	-0.186214	0.47605	no	peroxisomal 3-ketoacyl-CoA thiolase 4
AT1G04720	0	0	#DIV/0!	1	no	pre-tRNA
AT1G04730	1.20041	1.78272	0.570553	0.15715	no	P-loop containing nucleoside triphosphate hydrolases superfamily protein
AT1G04750	70.4087	76.2878	0.115699	0.6575	no	vesicle-associated membrane protein 721
AT1G04760	0.584553	0.959676	0.715214	0.3341	no	vesicle-associated membrane protein 726
AT1G04770	43.607	15.6732	-1.47626	5e-05	yes	Tetratricopeptide repeat (TPR)-like superfamily protein
AT1G04778	3.40303	0.994384	-1.77494	0.10705	no	unknown protein
AT1G04780	20.0335	13.5512	-0.563994	0.0301	no	Ankyrin repeat family protein
AT1G04790	10.8359	7.7493	-0.483681	0.0752	no	RING/U-box superfamily protein
AT1G04800	195.258	222.917	0.191125	0.54335	no	glycine-rich protein
AT1G04810	33.3521	16.4664	-1.01825	0.0001	yes	26S proteinasome regulatory complex
AT1G04820	155.587	141.121	-0.140789	0.6449	no	tubulin alpha-4 chain
AT1G04830	13.7136	9.5247	-0.525862	0.0617	no	Ypt/Rab-GAP domain of gyp1p superfamily protein
AT1G04840	0.649635	0.43357	-0.583364	1	no	Tetratricopeptide repeat (TPR)-like superfamily protein
AT1G04850	49.936	52.8431	0.0816348	0.75465	no	ubiquitin-associated (UBA)/TS-N domain-containing protein
AT1G04860	14.8	7.65116	-0.951847	0.0006	yes	ubiquitin-specific proteinase 2
AT1G04870	32.2168	20.0392	-0.684988	0.01145	no	protein arginine methyltransferase 10
AT1G04880	0.21501	0.187864	-0.194715	1	no	HMG (high mobility group) box protein with ARID/BRIGHT DNA-binding domain
AT1G04890	0	0	#DIV/0!	1	no	protein of unknown function, DUF593
AT1G04900	7.7488	7.20569	-0.104836	0.82505	no	protein of unknown function (DUF185)
AT1G04910	13.786	15.615	0.179729	0.57015	no	O-fucosyltransferase family protein
AT1G04920	0.42247	0.601131	0.508831	1	no	sucrose phosphate synthase 3F
AT1G04930	3.95353	2.40146	-0.71923	0.08045	no	hydroxyproline-rich glycoprotein family protein
AT1G04940	45.678	43.3529	-0.075371	0.83465	no	translocon at the inner envelope membrane of chloroplasts 20
AT1G04945	6.22893	5.20078	-0.260256	0.75615	no	HIT-type Zinc finger family protein
AT1G04950	10.4949	6.55269	-0.679529	0.23465	no	TATA BOX ASSOCIATED FACTOR II 59
AT1G04960	21.603	17.6692	-0.289995	0.27465	no	protein of unknown function (DUF1664)
AT1G04970	28.0142	29.8224	0.0902381	0.7344	no	lipid-binding serum glycoprotein family protein
AT1G04980	5.84339	18.6958	1.67784	5e-05	yes	PDI-like 2-2
AT1G04985	45.8998	23.3919	-0.972479	0.00045	yes	unknown protein
AT1G04990	15.1595	36.8433	1.28118	5e-05	yes	Zinc finger C-x8-C-x5-C-x3-H type family protein
AT1G05000	8.04358	16.9382	1.07437	0.0045	yes	Phosphotyrosine protein phosphatases superfamily protein
AT1G05010	140.63	319.046	1.18186	0.00075	yes	ethylene-forming enzyme
AT1G05020	1.35802	0.789085	-0.783252	0.1261	no	ENTH/ANTH/VHS superfamily protein
AT1G05030	5.89563	5.36441	-0.136226	0.6839	no	Major facilitator superfamily protein
AT1G05040	0.0391672	0.0704839	0.847648	1	no	BEST Arabidopsis thaliana protein match is: Ubiquitin-associated (UBA)
AT1G05055	7.20117	7.38457	0.0362826	0.9121	no	general transcription factor II H2
AT1G05060	18.5898	21.318	0.197561	0.47615	no	unknown protein
AT1G05061	0.326475	0.168874	-0.951025	1	no	Pseudogene of AT2G32630
AT1G05065	2.82798	3.69934	0.387496	0.6408	no	CLAVATA3/ESR-RELATED 20
AT1G05070	18.6381	11.491	-0.69775	0.0226	no	protein of unknown function (DUF1068)
AT1G05080	0	0	#DIV/0!	1	no	F-box/RNI-like/FBD-like domains-containing protein
AT1G05085	0.320436	0	#NUM!	1	no	unknown protein
AT1G05090	0.191526	0.164868	-0.216229	1	no	dentin sialophosphoprotein-related
AT1G05100	0.34804	0.620628	0.834476	1	no	mitogen-activated protein kinase kinase kinase 18
AT1G05120	6.42806	7.3823	0.199687	0.46315	no	Helicase protein with RING/U-box domain
AT1G05135	150.107	45.4702	-1.723	5e-05	yes	pseudogene of unknown protein
AT1G05136	0	0	#DIV/0!	1	no	unknown protein
AT1G05140	26.6476	21.5293	-0.307704	0.2363	no	Peptidase M50 family protein
AT1G05150	13.4046	10.4645	-0.357225	0.1698	no	Calcium-binding tetratricopeptide family protein
AT1G05160	7.91888	4.78595	-0.726491	0.01745	no	cytochrome P450, family 88, subfamily A, polypeptide 3
AT1G05170	2.96926	6.07135	1.03191	0.00525	yes	Galactosyltransferase family protein
AT1G05180	24.3675	22.8884	-0.0903416	0.7229	no	NAD(P)-binding Rossmann-fold superfamily protein
AT1G05190	192.946	185.997	-0.0529178	0.857	no	Ribosomal protein L6 family
AT1G05200	8.57764	9.12404	0.089092	0.7842	no	glutamate receptor 3.4
AT1G05205	31.208	49.2658	0.658671	0.1186	no	unknown protein
AT1G05210	4.45838	10.9632	1.29808	0.00365	yes	Transmembrane protein 97, predicted
AT1G05220	4.71974	5.21311	0.143437	0.86345	no	Transmembrane protein 97, predicted
AT1G05230	4.76507	4.37556	-0.12303	0.7036	no	homeodomain GLABROUS 2
AT1G05240	0.0281987	0.0426003	0.595235	1	no	Peroxidase superfamily protein
AT1G05250	0.076747	0.127653	0.734045	1	no	Peroxidase superfamily protein
AT1G05260	57.8728	70.9794	0.294515	0.24725	no	Peroxidase superfamily protein
AT1G05270	43.0145	25.1781	-0.772654	0.00485	yes	TraB family protein
AT1G05280	0.866855	2.33266	1.42811	0.00995	yes	protein of unknown function (DUF604)
AT1G05290	0	0	#DIV/0!	1	no	CCT motif family protein
AT1G05291	0	0	#DIV/0!	1	no	protein of unknown function (DUF1218)
AT1G05300	5.57641	12.3295	1.14471	0.00225	yes	zinc transporter 5 precursor
AT1G05310	2.33766	2.18462	-0.0976828	0.8389	no	Pectin lyase-like superfamily protein
AT1G05320	3.33159	7.00658	1.0725	0.0003	yes	FUNCTIONS IN: molecular_function unknown
AT1G05330	0.119459	0.108988	-0.132346	1	no	unknown protein
AT1G05340	18.8447	11.3897	-0.726429	0.0484	no	unknown protein
AT1G05350	13.8372	16.0042	0.209899	0.43425	no	NAD(P)-binding Rossmann-fold superfamily protein
AT1G05360	2.84595	7.26652	1.35235	0.00245	yes	BEST Arabidopsis thaliana protein match is: SNARE associated Golgi protein
AT1G05370	0.243084	1.11525	2.19784	0.009	yes	Sec14p-like phosphatidylinositol transfer family protein
AT1G05380	13.116	5.88872	-1.1553	5e-05	yes	Acyl-CoA N-acyltransferase with RING/FYVE/PHD-type zinc finger protein
AT1G05385	37.3164	17.0953	-1.12621	0.00015	yes	photosystem II 11 kDa protein-related
AT1G05390	0	0	#DIV/0!	1	no	pre-tRNA
AT1G05400	2.26989	1.25029	-0.86036	0.6157	no	unknown protein
AT1G05410	14.8586	7.5353	-0.979561	0.0009	yes	protein of unknown function (DUF1423)
AT1G05420	1.55773	1.34666	-0.21006	0.7448	no	ovate family protein 12
AT1G05430	23.4654	23.3781	-0.00537737	0.98375	no	unknown protein
AT1G05440	0.342232	0.809596	1.24223	1	no	C-8 sterol isomerases
AT1G05450	0.13738	0.398664	1.537	1	no	Bifunctional inhibitor/lipid-transfer protein/seed storage 2S albumin superfamily protein
AT1G05460	2.99138	2.56217	-0.223445	0.46525	no	P-loop containing nucleoside triphosphate hydrolases superfamily protein
AT1G05470	1.50655	2.70978	0.846927	0.0354	no	DNAse I-like superfamily protein
AT1G05490	0.200182	0.161674	-0.308225	1	no	chromatin remodeling 31
AT1G05500	24.1343	21.7976	-0.146916	0.566	no	Calcium-dependent lipid-binding (CaLB domain) family protein
AT1G05510	0	0.0274316	#DIV/0!	1	no	protein of unknown function (DUF1264)
AT1G05520	20.5728	17.1463	-0.262841	0.30555	no	Sec23/Sec24 protein transport family protein
AT1G05530	0.387527	1.09648	1.50051	0.0534	no	UDP-glucosyl transferase 75B2
AT1G05540	0.68508	0.619192	-0.145886	1	no	protein of unknown function (DUF295)
AT1G05550	0.188728	0.0348868	-2.43556	1	no	protein of unknown function (DUF295)
AT1G05560	5.62828	3.25511	-0.789988	0.2308	no	UDP-glucosyltransferase 75B1
AT1G05562	38.2064	19.2379	-0.989863	0.00115	yes	Potential natural antisense gene
AT1G05570	14.5952	12.8223	-0.186839	0.4748	no	callose synthase 1
AT1G05575	6.3153	22.8771	1.85698	5e-05	yes	unknown protein
AT1G05577	0.178269	0.190081	0.0925585	1	no	domain of unknown function (DUF966)
AT1G05580	0	0	#DIV/0!	1	no	cation/H+ exchanger 23
AT1G05590	4.64627	4.99107	0.103276	0.74885	no	beta-hexosaminidase 2
AT1G05600	5.56831	3.94491	-0.497247	0.155	no	Tetratricopeptide repeat (TPR)-like superfamily protein
AT1G05610	0.194235	0.480125	1.30561	1	no	ADP-glucose pyrophosphorylase small subunit 2
AT1G05615	0	0	#DIV/0!	1	no	domain of unknown function (DUF313)
AT1G05620	16.3901	42.7784	1.38406	5e-05	yes	uridine-ribohydrolase 2
AT1G05630	1.89564	1.96757	0.05373	0.88485	no	Endonuclease/exonuclease/phosphatase family protein
AT1G05640	0.472283	0.788048	0.738632	1	no	Ankyrin repeat family protein
AT1G05650	0.515323	1.19195	1.20977	0.0855	no	Pectin lyase-like superfamily protein
AT1G05660	2.16948	4.64922	1.09964	0.02905	no	Pectin lyase-like superfamily protein
AT1G05670	1.38423	1.38022	-0.00418543	0.99165	no	Pentatricopeptide repeat (PPR-like) superfamily protein
AT1G05675	0.325555	1.58298	2.28167	0.0044	yes	UDP-Glycosyltransferase superfamily protein
AT1G05680	4.05357	1.9304	-1.07029	0.01435	no	Uridine diphosphate glycosyltransferase 74E2
AT1G05690	2.11086	0.93606	-1.17316	0.0144	no	BTB and TAZ domain protein 3
AT1G05700	0.811002	0.607754	-0.416218	1	no	Leucine-rich repeat transmembrane protein kinase protein
AT1G05710	5.22522	13.9794	1.41974	0.00025	yes	basic helix-loop-helix (bHLH) DNA-binding superfamily protein
AT1G05720	15.645	23.7474	0.602068	0.08415	no	selenoprotein family protein
AT1G05730	4.73272	6.05673	0.35587	0.5023	no	Eukaryotic protein of unknown function (DUF842)
AT1G05740	0	0	#DIV/0!	1	no	Eukaryotic protein of unknown function (DUF842)
AT1G05750	1.88265	1.43357	-0.393152	0.36115	no	Tetratricopeptide repeat (TPR)-like superfamily protein
AT1G05760	11.0369	10.0479	-0.135441	0.7736	no	Mannose-binding lectin superfamily protein
AT1G05770	2.04104	2.59926	0.348796	0.5096	no	Mannose-binding lectin superfamily protein
AT1G05780	13.2246	11.1164	-0.250534	0.4681	no	Vacuolar ATPase assembly integral membrane protein VMA21-like domain
AT1G05785	20.4044	19.4709	-0.0675607	0.8289	no	Got1/Sft2-like vescicle transport protein family
AT1G05790	12.742	7.80954	-0.706282	0.01215	no	lipase class 3 family protein
AT1G05800	0	0.313344	#DIV/0!	1	no	alpha/beta-Hydrolases superfamily protein
AT1G05805	17.8522	23.8701	0.419103	0.11555	no	basic helix-loop-helix (bHLH) DNA-binding superfamily protein
AT1G05810	28.005	15.6012	-0.844027	0.00495	yes	RAB GTPase homolog A5E
AT1G05820	1.78215	0.844741	-1.07704	0.0345	no	SIGNAL PEPTIDE PEPTIDASE-LIKE 5
AT1G05830	8.73879	6.2008	-0.494979	0.05805	no	trithorax-like protein 2
AT1G05835	14.8641	6.1566	-1.27163	0.2317	no	PHD finger protein
AT1G05840	37.9249	13.2254	-1.51983	5e-05	yes	Eukaryotic aspartyl proteinase family protein
AT1G05850	251.334	155.091	-0.696491	0.02315	no	Chitinase family protein
AT1G05860	5.55865	5.06664	-0.133705	0.6987	no	unknown protein
AT1G05870	18.7407	25.4008	0.438699	0.1315	no	protein of unknown function (DUF1685)
AT1G05880	0.104033	0.250834	1.26969	1	no	RING/U-box superfamily protein
AT1G05890	64.0618	26.4014	-1.27885	5e-05	yes	RING/U-box superfamily protein
AT1G05894	0.111684	0.0999603	-0.159995	1	no	unknown protein
AT1G05900	3.01571	5.6732	0.911665	0.02095	no	endonuclease III 2
AT1G05910	4.87313	5.15005	0.0797377	0.76685	no	cell division cycle protein 48-related / CDC48-related
AT1G05920	0	0	#DIV/0!	1	no	domain of unknown function (DUF313)
AT1G05925	0	0	#DIV/0!	1	no	unknown protein
AT1G05930	0	0	#DIV/0!	1	no	domain of unknown function (DUF313)
AT1G05940	23.3288	18.5263	-0.332537	0.1941	no	cationic amino acid transporter 9
AT1G05950	1.05996	2.06575	0.962656	0.02835	no	unknown protein
AT1G05960	13.5377	10.0592	-0.428467	0.10055	no	ARM repeat superfamily protein
AT1G05970	12.3297	7.01645	-0.813325	0.0235	no	RNA-binding (RRM/RBD/RNP motifs) family protein
AT1G05980	0	0	#DIV/0!	1	no	pre-tRNA
AT1G05990	0.719661	0.653967	-0.1381	1	no	EF hand calcium-binding protein family
AT1G06000	4.53079	9.4223	1.05632	0.0171	no	UDP-Glycosyltransferase superfamily protein
AT1G06002	11.9069	20.0935	0.754931	0.03775	no	Potential natural antisense gene, locus overlaps with AT1G06000
AT1G06010	22.3699	23.4454	0.0677461	0.82525	no	unknown protein
AT1G06020	0.613949	0.333629	-0.879874	1	no	pfkB-like carbohydrate kinase family protein
AT1G06030	0.0681801	0.172734	1.34113	1	no	pfkB-like carbohydrate kinase family protein
AT1G06040	136.834	53.8565	-1.34523	5e-05	yes	B-box zinc finger family protein
AT1G06050	5.51013	3.64704	-0.59536	0.11815	no	protein of unknown function (DUF1336)
AT1G06060	21.1112	13.2793	-0.668829	0.06115	no	LisH and RanBPM domains containing protein
AT1G06070	8.13711	7.54547	-0.108906	0.7747	no	Basic-leucine zipper (bZIP) transcription factor family protein
AT1G06080	8.55423	4.17444	-1.03506	0.0074	yes	delta 9 desaturase 1
AT1G06090	11.4066	18.5976	0.705248	0.0207	no	Fatty acid desaturase family protein
AT1G06100	0.0963873	0.276393	1.51981	1	no	Fatty acid desaturase family protein
AT1G06110	58.2228	26.9863	-1.10936	5e-05	yes	SKP1/ASK-interacting protein 16
AT1G06120	1.71608	2.059	0.262827	0.67225	no	Fatty acid desaturase family protein
AT1G06130	28.9936	20.5246	-0.49838	0.06275	no	glyoxalase 2-4
AT1G06135	0	0.176394	#DIV/0!	1	no	unknown protein
AT1G06137	0	0	#DIV/0!	1	no	unknown protein
AT1G06140	0.567793	0.559926	-0.0201289	1	no	Pentatricopeptide repeat (PPR) superfamily protein
AT1G06148	0.0672435	0.2109	1.64909	1	no	Unknown gene
AT1G06149	7.76269	7.54071	-0.0418563	0.8882	no	conserved peptide upstream open reading frame 8
AT1G06150	0.970174	1.16596	0.265203	0.70875	no	basic helix-loop-helix (bHLH) DNA-binding superfamily protein
AT1G06160	8.9475	19.9381	1.15597	0.00055	yes	octadecanoid-responsive Arabidopsis AP2/ERF 59
AT1G06170	0.0368846	0.0898196	1.28401	1	no	basic helix-loop-helix (bHLH) DNA-binding superfamily protein
AT1G06180	24.9241	18.3345	-0.44298	0.1156	no	myb domain protein 13
AT1G06190	36.4218	28.6941	-0.344048	0.1847	no	Rho termination factor
AT1G06200	161.679	58.9974	-1.45441	5e-05	yes	Peptidase S24/S26A/S26B/S26C family protein
AT1G06210	11.657	19.0307	0.707132	0.0088	yes	ENTH/VHS/GAT family protein
AT1G06220	17.0183	12.0771	-0.494813	0.0551	no	Ribosomal protein S5/Elongation factor G/III/V family protein
AT1G06225	0	0	#DIV/0!	1	no	CLAVATA3/ESR-RELATED 3
AT1G06230	12.7563	9.52713	-0.421096	0.10375	no	global transcription factor group E4
AT1G06240	6.95839	5.2479	-0.407013	0.24425	no	protein of unknown function DUF455
AT1G06250	0.993691	0.428304	-1.21416	0.05965	no	alpha/beta-Hydrolases superfamily protein
AT1G06260	1.10613	0.717448	-0.624575	0.52245	no	Cysteine proteinases superfamily protein
AT1G06265	1.52569	1.42991	-0.0935375	0.8729	no	other RNA
AT1G06270	1.57968	2.33569	0.564216	0.1999	no	Pentatricopeptide repeat (PPR) superfamily protein
AT1G06280	0	0	#DIV/0!	1	no	LOB domain-containing protein 2
AT1G06290	22.9772	32.6462	0.506712	0.05525	no	acyl-CoA oxidase 3
AT1G06310	0.186296	0.323532	0.796312	1	no	acyl-CoA oxidase 6
AT1G06320	0.397415	0.702067	0.820962	1	no	unknown protein
AT1G06330	0.29282	0.432841	0.563823	1	no	Heavy metal transport/detoxification superfamily protein
AT1G06340	0	0	#DIV/0!	1	no	Plant Tudor-like protein
AT1G06350	4.33774	10.9189	1.33181	0.0006	yes	Fatty acid desaturase family protein
AT1G06360	22.2098	6.88493	-1.68968	5e-05	yes	Fatty acid desaturase family protein
AT1G06370	4.78886	1.79155	-1.41847	0.00255	yes	pseudogene, similar to putative glycolipid alpha-mannosyltransferase
AT1G06380	7.18211	6.25787	-0.198736	0.5921	no	Ribosomal protein L1p/L10e family
AT1G06390	54.8147	30.9629	-0.824022	0.0878	no	GSK3/SHAGGY-like protein kinase 1
AT1G06400	126.07	66.5154	-0.922465	0.026	no	Ras-related small GTP-binding family protein
AT1G06410	31.2633	30.3017	-0.0450713	0.8622	no	trehalose-phosphatase/synthase 7
AT1G06420	0.234034	0.67852	1.53567	1	no	unknown protein
AT1G06430	62.7255	18.1702	-1.78748	5e-05	yes	FTSH proteinase 8
AT1G06440	1.44521	1.79456	0.312351	0.49415	no	Ubiquitin carboxyl-terminal hydrolase family protein
AT1G06450	2.47597	2.75234	0.152665	0.91055	no	Polynucleotidyl transferase, ribonuclease H-like superfamily protein
AT1G06460	78.515	53.3921	-0.556342	0.0401	no	alpha-crystallin domain 32.1
AT1G06470	10.7113	13.4483	0.32829	0.2272	no	Nucleotide/sugar transporter family protein
AT1G06475	3.0108	7.36525	1.29059	0.01395	no	unknown protein
AT1G06480	0	0	#DIV/0!	1	no	pre-tRNA
AT1G06490	0.804607	0.954598	0.246609	0.4944	no	glucan synthase-like 7
AT1G06500	16.0432	16.7326	0.0606997	0.891	no	unknown protein
AT1G06510	15.8576	13.9457	-0.185354	0.50075	no	unknown protein
AT1G06515	29.2713	37.1121	0.342403	0.3513	no	protein of unknown function (DUF3317)
AT1G06520	2.96318	1.83127	-0.694302	0.09185	no	glycerol-3-phosphate acyltransferase 1
AT1G06530	65.3054	41.2099	-0.664211	0.01345	no	Tropomyosin-related
AT1G06540	0.096093	0.165519	0.784494	1	no	unknown protein
AT1G06550	21.3655	32.975	0.62609	0.01425	no	ATP-dependent caseinolytic (Clp) proteinase/crotonase family protein
AT1G06560	9.81254	6.46437	-0.602117	0.4553	no	NOL1/NOP2/sun family protein
AT1G06570	137.83	25.1834	-2.45234	5e-05	yes	phytoene desaturation 1
AT1G06580	1.58393	0.999605	-0.664079	0.14865	no	Pentatricopeptide repeat (PPR) superfamily protein
AT1G06590	3.10694	3.04049	-0.0311905	0.9202	no	unknown protein
AT1G06610	0	0	#DIV/0!	1	no	pre-tRNA
AT1G06620	45.0027	125.193	1.47607	5e-05	yes	2-oxoglutarate (2OG) and Fe(II)-dependent oxygenase superfamily protein
AT1G06630	19.4157	12.1554	-0.675626	0.01925	no	F-box/RNI-like superfamily protein
AT1G06640	144.085	131.434	-0.132582	0.62995	no	2-oxoglutarate (2OG) and Fe(II)-dependent oxygenase superfamily protein
AT1G06645	4.49633	5.75186	0.355281	0.3233	no	2-oxoglutarate (2OG) and Fe(II)-dependent oxygenase superfamily protein
AT1G06650	40.4566	42.0591	0.0560429	0.8328	no	2-oxoglutarate (2OG) and Fe(II)-dependent oxygenase superfamily protein
AT1G06660	0.768715	2.17984	1.5037	0.42375	no	unknown protein
AT1G06670	10.3886	6.87665	-0.595223	0.02195	no	nuclear DEIH-boxhelicase
AT1G06680	1394.47	971.633	-0.521234	0.2328	no	photosystem II subunit P-1
AT1G06690	6.59463	8.30662	0.33297	0.3161	no	NAD(P)-linked oxidoreductase superfamily protein
AT1G06700	88.8779	44.5533	-0.996292	0.0004	yes	protein kinase superfamily protein
AT1G06710	1.36147	1.16153	-0.229139	0.5679	no	Tetratricopeptide repeat (TPR)-like superfamily protein
AT1G06720	13.6057	6.10729	-1.15561	5e-05	yes	P-loop containing nucleoside triphosphate hydrolases superfamily protein
AT1G06730	7.99941	5.34073	-0.582857	0.05845	no	pfkB-like carbohydrate kinase family protein
AT1G06740	1.75832	1.22556	-0.520757	0.81175	no	transposable element gene
AT1G06750	0.0670599	0.0228718	-1.55188	1	no	P-loop containing nucleoside triphosphate hydrolases superfamily protein
AT1G06760	87.6879	108.442	0.306474	0.28475	no	winged-helix DNA-binding transcription factor family protein
AT1G06770	5.33598	3.20054	-0.737438	0.03305	no	DREB2A-interacting protein 1
AT1G06780	5.71374	6.70569	0.23095	0.43115	no	galacturonosyltransferase 6
AT1G06790	12.7085	10.9496	-0.214916	0.6552	no	RNA polymerase Rpb7 N-terminal domain-containing protein
AT1G06800	10.6226	11.4717	0.110942	0.74705	no	alpha/beta-Hydrolases superfamily protein
AT1G06810	0	0.0632471	#DIV/0!	1	no	unknown protein
AT1G06820	18.4688	17.9944	-0.0375421	0.8841	no	carotenoid isomerase
AT1G06830	3.84545	3.64396	-0.0776453	0.89045	no	Glutaredoxin family protein
AT1G06840	18.6956	9.15903	-1.02943	0.00025	yes	Leucine-rich repeat protein kinase family protein
AT1G06850	4.91505	5.67852	0.208309	0.55815	no	basic leucine-zipper 52
AT1G06860	0	0	#DIV/0!	1	no	pre-tRNA
AT1G06870	5.06082	10.1351	1.00192	0.00345	yes	Peptidase S24/S26A/S26B/S26C family protein
AT1G06880	0	0	#DIV/0!	1	no	pre-tRNA
AT1G06890	50.3202	41.2789	-0.285733	0.26635	no	nodulin MtN21 /EamA-like transporter family protein
AT1G06900	30.9773	11.8847	-1.38211	5e-05	yes	Insulinase (Peptidase family M16) family protein
AT1G06910	1.66231	2.44629	0.557406	0.1997	no	TRF-like 7
AT1G06920	0	0	#DIV/0!	1	no	ovate family protein 4
AT1G06923	0.994662	1.25153	0.331415	0.5395	no	BEST Arabidopsis thaliana protein match is: ovate family protein 17 (TA
AT1G06925	0	0	#DIV/0!	1	no	FUNCTIONS IN: molecular_function unknown
AT1G06930	0.540524	1.12412	1.05637	0.11405	no	unknown protein
AT1G06950	49.1387	35.0924	-0.485701	0.0799	no	translocon at the inner envelope membrane of chloroplasts 110
AT1G06960	8.25911	9.68436	0.22967	0.5056	no	RNA-binding (RRM/RBD/RNP motifs) family protein
AT1G06970	0.0998194	0.0251458	-1.989	1	no	cation/hydrogen exchanger 14
AT1G06980	1.72228	0.711027	-1.27634	0.0747	no	unknown protein
AT1G06990	0	0.0196325	#DIV/0!	1	no	GDSL-like Lipase/Acylhydrolase superfamily protein
AT1G07000	18.3209	12.9668	-0.498668	0.0664	no	exocyst subunit exo70 family protein B2
AT1G07010	40.0925	13.8176	-1.53683	0.00165	yes	Calcineurin-like metallo-phosphoesterase superfamily protein
AT1G07020	39.0031	38.5218	-0.0179137	0.97125	no	unknown protein
AT1G07025	0	0.08126	#DIV/0!	1	no	Mitochondrial substrate carrier family protein
AT1G07030	19.2808	17.2829	-0.15782	0.5496	no	Mitochondrial substrate carrier family protein
AT1G07040	26.4688	23.9228	-0.145907	0.57155	no	unknown protein
AT1G07050	4.41429	9.7021	1.13612	0.01965	no	CCT motif family protein
AT1G07051	0	0	#DIV/0!	1	no	MIR847a
AT1G07060	0.0602134	0.127589	1.08335	1	no	unknown protein
AT1G07070	42.3193	47.2024	0.157544	0.5605	no	Ribosomal protein L35Ae family protein
AT1G07080	91.7607	62.244	-0.559942	0.029	no	Thioredoxin superfamily protein
AT1G07090	28.3844	34.5806	0.284865	0.28975	no	protein of unknown function (DUF640)
AT1G07100	0	0	#DIV/0!	1	no	pre-tRNA
AT1G07110	29.199	17.6904	-0.722952	0.00615	yes	fructose-2,6-bisphosphatase
AT1G07119	0.875593	0.523431	-0.742261	0.5696	no	other RNA
AT1G07120	0.413451	0.501054	0.27725	1	no	FUNCTIONS IN: molecular_function unknown
AT1G07128	0	0.0751127	#DIV/0!	1	no	Potential natural antisense gene, locus overlaps with AT1G07130
AT1G07130	8.25589	5.63523	-0.550949	0.134	no	Nucleic acid-binding, OB-fold-like protein
AT1G07135	7.33994	18.2953	1.31763	0.0009	yes	glycine-rich protein
AT1G07140	192.86	95.4976	-1.01402	0.0017	yes	Pleckstrin homology (PH) domain superfamily protein
AT1G07150	4.42341	1.71818	-1.36428	0.00205	yes	mitogen-activated protein kinase kinase kinase 13
AT1G07160	0.223283	0.162212	-0.460993	1	no	protein phosphatase 2C family protein
AT1G07170	61.3323	32.8447	-0.900986	0.0023	yes	PHF5-like protein
AT1G07175	0.487989	1.86945	1.93769	0.2137	no	unknown protein
AT1G07180	27.1432	2.27075	-3.57935	5e-05	yes	alternative NAD(P)H dehydrogenase 1
AT1G07190	0	0	#DIV/0!	1	no	BEST Arabidopsis thaliana protein match is: lon proteinase 1 (TAIR:AT5G26
AT1G07200	13.5261	7.76654	-0.800402	0.0036	yes	Double Clp-N motif-containing P-loop nucleoside triphosphate hydrolases
AT1G07210	32.2118	29.7441	-0.114986	0.6899	no	Ribosomal protein S18
AT1G07220	3.96237	7.31521	0.884536	0.1277	no	Arabidopsis thaliana protein of unknown function (DUF821)
AT1G07230	23.6924	18.9897	-0.319207	0.2234	no	non-specific phospholipase C1
AT1G07240	40.1044	26.8409	-0.579327	0.03	no	UDP-glucosyl transferase 71C5
AT1G07250	24.0603	15.1991	-0.662669	0.0135	no	UDP-glucosyl transferase 71C4
AT1G07260	11.6575	12.4281	0.0923473	0.75	no	UDP-glucosyl transferase 71C3
AT1G07270	0.36449	0.734749	1.01137	1	no	Cell division control, Cdc6
AT1G07280	14.6063	15.7751	0.111058	0.6698	no	Tetratricopeptide repeat (TPR)-like superfamily protein
AT1G07290	1.03391	1.66172	0.684567	0.207	no	golgi nucleotide sugar transporter 2
AT1G07300	6.88278	5.31265	-0.37356	0.3596	no	josephin protein-related
AT1G07310	49.5768	21.4811	-1.2066	5e-05	yes	Calcium-dependent lipid-binding (CaLB domain) family protein
AT1G07320	208.936	122.808	-0.766657	0.008	yes	ribosomal protein L4
AT1G07330	0	0.00773192	#DIV/0!	1	no	unknown protein
AT1G07340	0	0	#DIV/0!	1	no	sugar transporter 2
AT1G07350	55.0198	37.8209	-0.540767	0.0412	no	RNA-binding (RRM/RBD/RNP motifs) family protein
AT1G07360	22.5549	17.8279	-0.339304	0.18975	no	CCCH-type zinc fingerfamily protein with RNA-binding domain
AT1G07370	9.75939	21.3855	1.13177	0.00095	yes	proliferating cellular nuclear antigen 1
AT1G07380	7.34615	8.07333	0.136176	0.62	no	Neutral/alkaline non-lysosomal ceramidase
AT1G07390	1.52013	2.3425	0.623854	0.08825	no	receptor like protein 1
AT1G07400	1.18239	2.11111	0.836296	0.15325	no	HSP20-like chaperones superfamily protein
AT1G07410	2.84737	4.84549	0.767013	0.10075	no	RAB GTPase homolog A2B
AT1G07420	27.3517	22.2817	-0.295771	0.27205	no	sterol 4-alpha-methyl-oxidase 2-1
AT1G07430	0.0998835	0.166732	0.739213	1	no	highly ABA-induced PP2C gene 2
AT1G07440	51.4381	16.7026	-1.62276	5e-05	yes	NAD(P)-binding Rossmann-fold superfamily protein
AT1G07450	3.15297	0.112345	-4.8107	0.0422	no	NAD(P)-binding Rossmann-fold superfamily protein
AT1G07460	0	0	#DIV/0!	1	no	Concanavalin A-like lectin family protein
AT1G07470	10.2349	8.23006	-0.314522	0.29195	no	Transcription factor IIA, alpha/beta subunit
AT1G07473	0	0.057026	#DIV/0!	1	no	unknown protein
AT1G07476	0	0	#DIV/0!	1	no	unknown protein
AT1G07480	7.7278	6.3058	-0.293378	0.3251	no	Transcription factor IIA, alpha/beta subunit
AT1G07485	0	0.0321991	#DIV/0!	1	no	unknown protein
AT1G07490	0.880173	1.42977	0.699924	0.3334	no	ROTUNDIFOLIA like 3
AT1G07500	0	0	#DIV/0!	1	no	unknown protein
AT1G07510	12.7331	8.91609	-0.514101	0.0498	no	FTSH proteinase 10
AT1G07520	4.8568	4.85182	-0.00148005	0.995	no	GRAS family transcription factor
AT1G07530	18.7041	11.1578	-0.745302	0.0043	yes	SCARECROW-like 14
AT1G07540	0	0	#DIV/0!	1	no	TRF-like 2
AT1G07550	0.158168	0.165263	0.063306	1	no	Leucine-rich repeat protein kinase family protein
AT1G07560	1.28024	1.61334	0.333636	0.40885	no	Leucine-rich repeat protein kinase family protein
AT1G07570	15.0635	6.01776	-1.32376	5e-05	yes	protein kinase superfamily protein
AT1G07580	0	0	#DIV/0!	1	no	pre-tRNA
AT1G07590	1003.51	429.275	-1.22508	0.0183	no	Tetratricopeptide repeat (TPR)-like superfamily protein
AT1G07600	4332.9	2103.98	-1.04221	0.529	no	metallothionein 1A
AT1G07610	253.72	142.229	-0.835022	0.0013	yes	metallothionein 1C
AT1G07615	9.71796	5.74981	-0.757139	0.01595	no	GTP-binding protein Obg/CgtA
AT1G07620	3.7441	4.32351	0.207584	0.5301	no	GTP-binding protein Obg/CgtA
AT1G07630	16.7624	15.8111	-0.084291	0.74605	no	pol-like 5
AT1G07640	12.7029	21.6478	0.769063	0.00585	yes	Dof-type zinc finger DNA-binding family protein
AT1G07645	0	0	#DIV/0!	1	no	dessication-induced 1VOC superfamily protein
AT1G07650	18.8653	13.6622	-0.465545	0.07485	no	Leucine-rich repeat transmembrane protein kinase
AT1G07660	13.5385	23.8547	0.817206	0.0123	no	Histone superfamily protein
AT1G07670	16.2556	14.2942	-0.185507	0.47175	no	endomembrane-type CA-ATPase 4
AT1G07680	0.502985	0	#NUM!	1	no	unknown protein
AT1G07690	0	0	#DIV/0!	1	no	FUNCTIONS IN: molecular_function unknown
AT1G07700	40.0225	28.6252	-0.483526	0.0687	no	Thioredoxin superfamily protein
AT1G07702	0	0	#DIV/0!	1	no	snoRNA
AT1G07705	10.0325	11.7195	0.22423	0.4049	no	NOT2 / NOT3 / NOT5 family
AT1G07710	0.34011	0.582509	0.776279	1	no	Ankyrin repeat family protein
AT1G07720	13.5797	16.0096	0.237486	0.3599	no	3-ketoacyl-CoA synthase 3
AT1G07725	0.0109863	0	#NUM!	1	no	exocyst subunit exo70 family protein H6
AT1G07728	21.6578	8.84279	-1.29231	5e-05	yes	other RNA
AT1G07730	0.774862	1.40274	0.856236	0.61365	no	Disease resistance-responsive (dirigent-like protein) family protein
AT1G07740	4.89718	1.93411	-1.34028	0.00185	yes	Tetratricopeptide repeat (TPR)-like superfamily protein
AT1G07745	4.72427	4.54346	-0.0563	0.8781	no	homolog of RAD51 D
AT1G07747	0	0.499875	#DIV/0!	1	no	Bifunctional inhibitor/lipid-transfer protein/seed storage 2S albumin s
AT1G07750	44.0721	85.9399	0.963462	0.00025	yes	RmlC-like cupins superfamily protein
AT1G07760	0	0	#DIV/0!	1	no	pre-tRNA
AT1G07770	402.402	323.08	-0.316746	0.2833	no	ribosomal protein S15A
AT1G07780	3.46512	4.44057	0.35784	0.376	no	phosphoribosylanthranilate isomerase 1
AT1G07790	16.6162	26.3843	0.667089	0.0225	no	Histone superfamily protein
AT1G07795	0.756743	1.24761	0.721292	0.3992	no	unknown protein
AT1G07800	0	0	#DIV/0!	1	no	transposable element gene
AT1G07810	19.6995	11.2283	-0.811019	0.0025	yes	ER-type Ca2+-ATPase 1
AT1G07820	60.4965	121.258	1.00316	0.0003	yes	Histone superfamily protein
AT1G07830	50.8032	25.9287	-0.970369	0.0008	yes	ribosomal protein L29 family protein
AT1G07840	28.6546	13.381	-1.09858	0.00015	yes	Sas10/Utp3/C1D family
AT1G07850	0.0182084	0	#NUM!	1	no	protein of unknown function (DUF604)
AT1G07860	0	0	#DIV/0!	1	no	BEST Arabidopsis thaliana protein match is: protein kinase superfamily
AT1G07870	25.7256	9.1292	-1.49464	5e-05	yes	protein kinase superfamily protein
AT1G07880	1.60291	3.50391	1.12827	0.0157	no	protein kinase superfamily protein
AT1G07885	0	2.48384	#DIV/0!	1	no	unknown protein
AT1G07890	488.76	1010.71	1.04817	0.00555	yes	ascorbate peroxidase 1
AT1G07900	0.0501946	0.811037	4.01416	0.1506	no	LOB domain-containing protein 1
AT1G07901	11.3243	9.16442	-0.305306	0.74515	no	unknown protein
AT1G07910	5.06103	3.59442	-0.493672	0.07825	no	RNAligase
AT1G07920	118.887	85.2493	-0.479831	0.09105	no	GTP binding Elongation factor Tu family protein
AT1G07930	266.423	138.887	-0.939807	0.00535	yes	GTP binding Elongation factor Tu family protein
AT1G07940	89.325	64.5523	-0.468596	0.0864	no	GTP binding Elongation factor Tu family protein
AT1G07950	23.1676	22.1467	-0.0650169	0.81715	no	Surfeit locus protein 5 subunit 22 of Mediator complex
AT1G07960	28.513	35.6875	0.323799	0.22785	no	PDI-like 5-1
AT1G07970	9.07767	5.46713	-0.731538	0.00985	yes	CONTAINS InterPro domain/s: Cytochrome B561-related, N-terminal (InterP
AT1G07980	13.1967	14.1288	0.0984617	0.75215	no	nuclear factor Y, subunit C10
AT1G07985	1.57715	2.95407	0.905384	0.09555	no	Expressed protein
AT1G07990	16.4667	10.7215	-0.619045	0.017	no	SIT4 phosphatase-associated family protein
AT1G08000	5.18621	4.62793	-0.164314	0.65215	no	GATA transcription factor 10
AT1G08005	0	0	#DIV/0!	1	no	BEST Arabidopsis thaliana protein match is: SIT4 phosphatase-associated
AT1G08010	10.339	8.31162	-0.314895	0.3303	no	GATA transcription factor 11
AT1G08030	8.81084	7.91227	-0.155188	0.58885	no	tyrosylprotein sulfotransferase
AT1G08032	0	0	#DIV/0!	1	no	unknown protein
AT1G08035	0.455425	0.0818213	-2.47667	1	no	unknown protein
AT1G08040	9.70115	11.6753	0.267232	0.35255	no	protein of unknown function (DUF707)
AT1G08050	3.62517	6.36539	0.8122	0.0114	no	Zinc finger (C3HC4-type RING finger) family protein
AT1G08060	2.16042	1.42634	-0.598994	0.04685	no	ATP-dependent helicase family protein
AT1G08065	0	0	#DIV/0!	1	no	alpha carbonic anhydrase 5
AT1G08070	0.678653	0.522106	-0.378331	1	no	Tetratricopeptide repeat (TPR)-like superfamily protein
AT1G08080	0	0.85372	#DIV/0!	5e-05	yes	alpha carbonic anhydrase 7
AT1G08090	0.262203	0.272818	0.0572546	1	no	nitrate transporter 2:1
AT1G08100	0.0186205	0	#NUM!	1	no	nitrate transporter 2.2
AT1G08105	0	0	#DIV/0!	1	no	transposable element gene
AT1G08110	123.276	85.8368	-0.522224	0.05045	no	lactoylglutathione lyase family protein / glyoxalase I family protein
AT1G08115	3022.79	703.64	-2.10297	5e-05	yes	snRNA
AT1G08120	0	0	#DIV/0!	1	no	BEST Arabidopsis thaliana protein match is: protein kinase superfamily
AT1G08125	17.2355	11.7113	-0.557482	0.0482	no	S-adenosyl-L-methionine-dependent methyltransferases superfamily protein
AT1G08130	4.47458	7.1392	0.67401	0.0252	no	DNA ligase 1
AT1G08135	0	0	#DIV/0!	1	no	cation/H+ exchanger 6B
AT1G08140	0	0	#DIV/0!	1	no	cation/H+ exchanger 6A
AT1G08150	0	0	#DIV/0!	1	no	Cation/hydrogen exchanger family protein
AT1G08160	4.92867	5.76689	0.226595	0.55635	no	Late embryogenesis abundant (LEA) hydroxyproline-rich glycoprotein family
AT1G08165	1.37634	1.01986	-0.432466	0.62005	no	unknown protein
AT1G08170	0	0	#DIV/0!	1	no	Histone superfamily protein
AT1G08180	16.9042	13.266	-0.349648	0.32695	no	unknown protein
AT1G08190	28.0405	19.9828	-0.488753	0.05885	no	vacuolar protein sorting 41
AT1G08200	82.2994	76.6195	-0.10317	0.7009	no	UDP-D-apiose/UDP-D-xylose synthase 2
AT1G08210	23.2587	11.1763	-1.05733	0.0002	yes	Eukaryotic aspartyl proteinase family protein
AT1G08220	8.42215	9.80551	0.219404	0.51585	no	FUNCTIONS IN: molecular_function unknown
AT1G08230	27.6544	16.1056	-0.779947	0.0056	yes	Transmembrane amino acid transporter family protein
AT1G08240	0	0	#DIV/0!	1	no	pre-tRNA
AT1G08250	5.62333	7.15601	0.347731	0.31765	no	arogenate dehydratase 6
AT1G08260	1.20842	1.89971	0.652657	0.04205	no	DNA polymerase epsilon catalytic subunit
AT1G08270	2.0275	2.83857	0.485462	0.67165	no	CONTAINS InterPro domain/s: MIT (InterPro:IPR007330)
AT1G08280	4.0722	5.70282	0.485867	0.16745	no	Glycosyltransferase family 29 (sialyltransferase) family protein
AT1G08290	0.470195	2.13847	2.18525	0.00125	yes	WIP domain protein 3
AT1G08300	2.72364	0.929302	-1.55132	0.0578	no	no vein-like
AT1G08310	4.72055	1.33751	-1.81941	0.0916	no	alpha/beta-Hydrolases superfamily protein
AT1G08315	18.0017	10.352	-0.798224	0.03885	no	ARM repeat superfamily protein
AT1G08320	9.19668	10.9707	0.254471	0.3885	no	bZIP transcription factor family protein
AT1G08340	3.8671	3.44743	-0.165731	0.80955	no	Rho GTPase activating protein with PAK-box/P21-Rho-binding domain
AT1G08350	5.4162	7.83321	0.532323	0.18095	no	Endomembrane protein 70 protein family
AT1G08360	340.662	268.256	-0.344731	0.27275	no	Ribosomal protein L1p/L10e family
AT1G08370	21.8921	18.3393	-0.255472	0.33225	no	decapping 1
AT1G08380	1633.61	1205.09	-0.438923	0.25595	no	photosystem I subunit
AT1G08390	8.59608	6.69091	-0.361476	0.42885	no	unknown protein
AT1G08400	2.65656	2.6205	-0.0197172	0.95765	no	RINT-1 / TIP-1 family
AT1G08410	11.7755	7.14886	-0.720003	0.0107	yes	P-loop containing nucleoside triphosphate hydrolases superfamily protein
AT1G08420	19.8168	11.1984	-0.823431	0.00145	yes	BRI1 suppressor 1 (BSU1)-like 2
AT1G08430	0.902272	4.18194	2.21254	0.00275	yes	aluminum-activated malate transporter 1
AT1G08440	0	0	#DIV/0!	1	no	Aluminium activated malate transporter family protein
AT1G08450	41.2996	55.7508	0.432865	0.10315	no	calreticulin 3
AT1G08460	55.8484	20.793	-1.42542	5e-05	yes	histone deacetylase 8
AT1G08465	9.43799	7.81176	-0.272832	0.3923	no	Plant-specific transcription factor YABBY family protein
AT1G08470	9.36025	10.3121	0.139719	0.6414	no	strictosidine synthase-like 3
AT1G08480	131.274	134.247	0.0323086	0.90435	no	unknown protein
AT1G08490	28.307	17.7177	-0.675968	0.00875	yes	chloroplastic NIFS-like cysteine desulfurase
AT1G08500	4.71178	5.72582	0.28121	0.50565	no	early nodulin-like protein 18
AT1G08510	35.265	26.2343	-0.426783	0.10625	no	fatty acyl-ACP thioesterases B
AT1G08520	64.4779	38.4419	-0.746125	0.0077	yes	ALBINA 1
AT1G08530	7.83373	15.8916	1.02049	0.00265	yes	unknown protein
AT1G08540	24.0544	21.594	-0.15567	0.5504	no	RNApolymerase sigma subunit 2
AT1G08550	26.8613	13.671	-0.97441	0.00045	yes	non-photochemical quenching 1
AT1G08560	7.02084	15.7174	1.16265	0.0009	yes	syntaxin of plants 111
AT1G08570	50.9461	30.2956	-0.749863	0.005	yes	atypical CYS HIS rich thioredoxin 4
AT1G08580	42.6242	43.1627	0.0181124	0.943	no	unknown protein
AT1G08590	2.72776	2.379	-0.197361	0.6023	no	Leucine-rich receptor-like protein kinase family protein
AT1G08592	3.792	3.71687	-0.0288707	0.9512	no	Potential natural antisense gene, locus overlaps with AT1G08590
AT1G08600	5.7353	4.46413	-0.36149	0.17215	no	P-loop containing nucleoside triphosphate hydrolases superfamily protein
AT1G08610	4.33189	2.64642	-0.710955	0.04895	no	Pentatricopeptide repeat (PPR) superfamily protein
AT1G08620	8.16863	4.62147	-0.821742	0.0022	yes	Transcription factor jumonji (jmj) family protein / zinc finger (C5HC2
AT1G08630	6.2822	0.902953	-2.79855	5e-05	yes	threonine aldolase 1
AT1G08640	54.0209	46.3815	-0.219968	0.3821	no	Chloroplast J-like domain 1
AT1G08650	19.7738	19.2775	-0.0366722	0.8982	no	phosphoenolpyruvate carboxylase kinase 1
AT1G08660	23.8989	20.5484	-0.217918	0.4001	no	MALE GAMETOPHYTE DEFECTIVE 2
AT1G08670	2.66252	4.18787	0.653424	0.19025	no	ENTH/VHS family protein
AT1G08680	26.0339	10.3801	-1.32657	5e-05	yes	ARF GAP-like zinc finger-containing protein ZIGA4
AT1G08695	0	0	#DIV/0!	1	no	SCR-like 3
AT1G08700	28.4583	18.1061	-0.652374	0.0121	no	Presenilin-1
AT1G08710	13.1825	8.32379	-0.663312	0.0382	no	F-box family protein
AT1G08720	9.77611	8.95414	-0.126706	0.62445	no	protein kinase superfamily protein
AT1G08730	0.17394	0.125122	-0.475254	1	no	Myosin family protein with Dil domain
AT1G08735	0	0	#DIV/0!	1	no	transposable element gene
AT1G08740	0	0	#DIV/0!	1	no	transposable element gene
AT1G08750	9.22387	8.85383	-0.0590705	0.84445	no	Peptidase C13 family
AT1G08760	7.86344	6.08778	-0.369244	0.18665	no	Plant protein of unknown function (DUF936)
AT1G08770	53.788	22.5132	-1.25651	5e-05	yes	prenylated RAB acceptor 1.E
AT1G08780	22.922	26.633	0.216482	0.46985	no	ABI3-interacting protein 3
AT1G08790	0	0	#DIV/0!	1	no	protein of unknown function (DUF1685)
AT1G08800	11.0007	7.11626	-0.628404	0.0145	no	protein of unknown function, DUF593
AT1G08810	7.05159	5.22359	-0.432907	0.2432	no	myb domain protein 60
AT1G08820	29.6103	22.1961	-0.415793	0.1082	no	vamp/synaptobrevin-associated protein 27-2
AT1G08830	650.82	915.672	0.492572	0.18005	no	copper/zinc superoxide dismutase 1
AT1G08840	0.615028	0.801658	0.382335	0.76025	no	DNA replication helicase, putative
AT1G08845	5.79518	6.11736	0.0780557	0.8477	no	Ribosomal L18p/L5e family protein
AT1G08860	0	0.0915989	#DIV/0!	1	no	Calcium-dependent phospholipid-binding Copine family protein
AT1G08870	0	0	#DIV/0!	1	no	pre-tRNA
AT1G08880	53.7965	99.8724	0.892574	0.00175	yes	Histone superfamily protein
AT1G08890	13.4301	13.9816	0.0580594	0.84375	no	Major facilitator superfamily protein
AT1G08900	9.53992	9.67397	0.0201309	0.94865	no	Major facilitator superfamily protein
AT1G08910	6.81781	4.78024	-0.512225	0.07725	no	zinc ion binding
AT1G08920	6.91258	21.2518	1.62029	5e-05	yes	ERD (early response to dehydration) six-like 1
AT1G08930	205.613	78.9641	-1.38066	0.0001	yes	Major facilitator superfamily protein
AT1G08940	25.9094	28.8436	0.154776	0.5799	no	Phosphoglycerate mutase family protein
AT1G08950	0	0	#DIV/0!	1	no	pre-tRNA
AT1G08960	3.27348	4.49652	0.457984	0.22085	no	cation exchanger 11
AT1G08970	28.204	29.8594	0.0822854	0.75395	no	nuclear factor Y, subunit C9
AT1G08980	81.3544	38.7916	-1.06848	5e-05	yes	amidase 1
AT1G08985	0	0	#DIV/0!	1	no	AP2/B3-like transcriptional factor family protein
AT1G08990	2.92981	4.08113	0.478162	0.198	no	plant glycogenin-like starch initiation protein 5
AT1G09000	0.933949	1.8665	0.99892	0.56305	no	NPK1-related protein kinase 1
AT1G09010	25.5208	16.9433	-0.590959	0.0253	no	glycoside hydrolase family 2 protein
AT1G09020	24.8845	19.2062	-0.373675	0.1458	no	homolog of yeast sucrose nonfermenting 4
AT1G09026	0	0	#DIV/0!	1	no	unknown protein
AT1G09030	0	0	#DIV/0!	1	no	nuclear factor Y, subunit B4
AT1G09040	1.51838	0.909321	-0.739671	0.06795	no	unknown protein
AT1G09050	1.37863	1.07183	-0.363159	0.3742	no	unknown protein
AT1G09060	10.0104	6.88431	-0.540116	0.042	no	Zinc finger, RING-type
AT1G09070	135.423	84.4906	-0.68061	0.01295	no	soybean gene regulated by cold-2
AT1G09080	1.32582	0.873692	-0.601688	0.4602	no	Heat shock protein 70 (Hsp 70) family protein
AT1G09090	13.0382	7.4165	-0.813934	0.10765	no	respiratory burst oxidase homolog B
AT1G09100	24.1712	22.3606	-0.11233	0.76695	no	26S proteinasome AAA-ATPase subunit RPT5B
AT1G09110	0	0	#DIV/0!	1	no	pre-tRNA
AT1G09130	90.5253	70.7655	-0.355275	0.1947	no	ATP-dependent caseinolytic (Clp) proteinase/crotonase family protein
AT1G09140	61.7954	40.6254	-0.605117	0.0235	no	SERINE-ARGININE protein 30
AT1G09150	37.2765	34.0314	-0.1314	0.61085	no	pseudouridine synthase and archaeosine transglycosylase (PUA) domain-containing protein
AT1G09155	1.18073	1.64397	0.477505	0.3732	no	phloem protein 2-B15
AT1G09157	0.262547	0.135415	-0.955188	1	no	protein of unknown function (DUF679)
AT1G09160	9.31508	8.9658	-0.0551358	0.8322	no	protein phosphatase 2C family protein
AT1G09170	0.383857	0.394549	0.0396355	1	no	P-loop nucleoside triphosphate hydrolases superfamily protein with CH (Calponin Homology) domain
AT1G09176	0.276957	0	#NUM!	1	no	unknown protein
AT1G09180	1.07311	0.965825	-0.151964	0.82525	no	secretion-associated RAS super family 1
AT1G09190	2.12879	1.88447	-0.175875	0.68745	no	Tetratricopeptide repeat (TPR)-like superfamily protein
AT1G09195	1.62621	3.70139	1.18655	0.0093	yes	FUNCTIONS IN: molecular_function unknown
AT1G09200	32.3276	113.76	1.81516	5e-05	yes	Histone superfamily protein
AT1G09210	53.4017	110.392	1.04768	0.0004	yes	calreticulin 1b
AT1G09220	0.955667	1.1146	0.221946	0.6605	no	Pentatricopeptide repeat (PPR) superfamily protein
AT1G09230	15.2061	6.97158	-1.12509	0.0004	yes	RNA-binding (RRM/RBD/RNP motifs) family protein
AT1G09240	19.7988	2.95117	-2.74605	5e-05	yes	nicotianamine synthase 3
AT1G09245	0	0	#DIV/0!	1	no	Plant self-incompatibility protein S1 family
AT1G09250	31.2455	18.2896	-0.772625	0.0059	yes	basic helix-loop-helix (bHLH) DNA-binding superfamily protein
AT1G09260	0	0	#DIV/0!	1	no	Chaperone DnaJ-domain superfamily protein
AT1G09270	31.1648	25.1172	-0.311242	0.39155	no	importin alpha isoform 4
AT1G09280	30.8384	10.0301	-1.62039	0.00125	yes	rhodanese-like domain protein
AT1G09290	10.1328	6.56417	-0.626348	0.1469	no	unknown protein
AT1G09300	10.5089	8.2732	-0.345094	0.3296	no	Metallopeptidase M24 family protein
AT1G09310	583.425	970.162	0.733678	0.07405	no	protein of unknown function, DUF538
AT1G09320	6.5888	2.84592	-1.21112	5e-05	yes	agenet domain-containing protein
AT1G09330	45.8794	50.5184	0.138962	0.5935	no	unknown protein
AT1G09340	143.09	75.7408	-0.91778	0.001	yes	chloroplast RNA binding
AT1G09350	0.681683	0	#NUM!	1	no	galactinol synthase 3
AT1G09360	0	0	#DIV/0!	1	no	Plant invertase/pectin methylesterase inhibitor superfamily protein
AT1G09370	0	0.101052	#DIV/0!	1	no	Plant invertase/pectin methylesterase inhibitor superfamily protein
AT1G09380	0.794848	0.852112	0.100364	0.86285	no	nodulin MtN21 /EamA-like transporter family protein
AT1G09390	10.1007	7.84429	-0.364741	0.2587	no	GDSL-like Lipase/Acylhydrolase superfamily protein
AT1G09400	0.498245	0.368774	-0.434118	1	no	FMN-linked oxidoreductases superfamily protein
AT1G09410	0.697186	0.548502	-0.346047	1	no	pentatricopeptide (PPR) repeat-containing protein
AT1G09415	28.5487	30.1344	0.0779863	0.7723	no	NIM1-interacting 3
AT1G09420	5.15969	6.53126	0.340077	0.2696	no	glucose-6-phosphate dehydrogenase 4
AT1G09421	3.00724	5.23756	0.800455	0.4462	no	other RNA
AT1G09430	115.757	63.5278	-0.865639	0.0034	yes	ATP-citrate lyase A-3
AT1G09440	4.39819	4.00795	-0.134045	0.69825	no	protein kinase superfamily protein
AT1G09450	0.457869	1.01601	1.14991	0.0352	no	protein kinase superfamily protein
AT1G09460	6.60363	13.9175	1.07557	0.0019	yes	Carbohydrate-binding X8 domain superfamily protein
AT1G09470	1.31118	2.48737	0.923755	0.19015	no	unknown protein
AT1G09480	4.62967	9.97454	1.10734	0.0048	yes	NAD(P)-binding Rossmann-fold superfamily protein
AT1G09483	0	0	#DIV/0!	1	no	unknown protein
AT1G09486	0.940533	1.60193	0.768261	0.1617	no	pseudogene, 60S ribosomal protein L21 (RPL21B), temporary automated fun
AT1G09490	17.96	15.3045	-0.230831	0.4138	no	NAD(P)-binding Rossmann-fold superfamily protein
AT1G09500	0.718554	0.76567	0.0916262	1	no	NAD(P)-binding Rossmann-fold superfamily protein
AT1G09510	0	0	#DIV/0!	1	no	NAD(P)-binding Rossmann-fold superfamily protein
AT1G09520	17.6052	10.1842	-0.789669	0.00965	yes	LOCATED IN: chloroplast
AT1G09530	21.2701	7.94368	-1.42095	5e-05	yes	phytochrome interacting factor 3
AT1G09540	0.714017	2.06927	1.53509	0.00435	yes	myb domain protein 61
AT1G09550	0	0	#DIV/0!	1	no	Pectinacetylesterase family protein
AT1G09560	172.949	184.703	0.0948606	0.72005	no	germin-like protein 5
AT1G09570	55.9409	23.9898	-1.22148	5e-05	yes	phytochrome A
AT1G09575	37.2391	4.56721	-3.02743	5e-05	yes	protein of unknown function (DUF607)
AT1G09580	5.7132	11.5772	1.01892	0.0053	yes	emp24/gp25L/p24 family/GOLD family protein
AT1G09590	159.961	257.267	0.685546	0.0119	no	Translation protein SH3-like family protein
AT1G09600	0.0724227	0.180853	1.3203	1	no	protein kinase superfamily protein
AT1G09610	0.350659	0.808515	1.20521	0.55195	no	protein of unknown function (DUF579)
AT1G09620	43.5557	23.708	-0.877488	0.00145	yes	ATP binding
AT1G09625	0	0.0985672	#DIV/0!	1	no	unknown protein
AT1G09630	16.0273	20.8124	0.376912	0.1896	no	RAB GTPase 11C
AT1G09640	128.743	164.441	0.353076	0.2575	no	Translation elongation factor EF1B, gamma chain
AT1G09645	36.8742	36.2001	-0.0266181	0.9197	no	unknown protein
AT1G09650	0.374034	0.310515	-0.268506	1	no	F-box and associated interaction domains-containing protein
AT1G09660	23.8649	18.4091	-0.374471	0.16045	no	RNA-binding KH domain-containing protein
AT1G09665	0	0	#DIV/0!	1	no	Toll-Interleukin-Resistance (TIR) domain family protein
AT1G09680	1.26409	1.19708	-0.0785796	0.8749	no	Pentatricopeptide repeat (PPR) superfamily protein
AT1G09690	337.287	442.243	0.390863	0.1812	no	Translation protein SH3-like family protein
AT1G09700	8.1812	4.0766	-1.00495	0.0011	yes	dsRNA-binding domain-like superfamily protein
AT1G09710	5.01253	2.40401	-1.0601	0.0039	yes	Homeodomain-like superfamily protein
AT1G09720	0	0	#DIV/0!	1	no	Kinase interacting (KIP1-like) family protein
AT1G09730	10.8281	7.32312	-0.56425	0.0337	no	Cysteine proteinases superfamily protein
AT1G09740	174.01	92.2949	-0.914847	0.00105	yes	Adenine nucleotide alpha hydrolases-like superfamily protein
AT1G09750	111.693	41.2384	-1.43748	0.00105	yes	Eukaryotic aspartyl proteinase family protein
AT1G09760	23.9052	28.4984	0.253556	0.72135	no	U2 small nuclear ribonucleoprotein A
AT1G09770	56.0029	24.2851	-1.20543	5e-05	yes	cell division cycle 5
AT1G09780	100.833	125.657	0.317523	0.28005	no	Phosphoglycerate mutase, 2,3-bisphosphoglycerate-independent
AT1G09790	0	0.0349558	#DIV/0!	1	no	COBRA-like protein 6 precursor
AT1G09794	12.1852	13.5478	0.152929	0.71035	no	Cox19 family protein (CHCH motif)
AT1G09795	25.7703	23.5091	-0.13249	0.6335	no	ATP phosphoribosyl transferase 2
AT1G09800	4.9711	3.18192	-0.643668	0.4075	no	Pseudouridine synthase family protein
AT1G09810	6.59438	5.62649	-0.229002	0.47945	no	evolutionarily conserved C-terminal region 11
AT1G09812	2.33743	3.6271	0.633893	0.35845	no	unknown protein
AT1G09815	39.6032	33.2628	-0.251707	0.3687	no	polymerase delta 4
AT1G09820	1.95744	1.50119	-0.382862	0.352	no	Pentatricopeptide repeat (PPR-like) superfamily protein
AT1G09830	22.302	20.7457	-0.104361	0.6843	no	Glycinamide ribonucleotide (GAR) synthetase
AT1G09840	20.9873	22.4515	0.0972953	0.7152	no	shaggy-like protein kinase 41
AT1G09850	5.57088	23.9951	2.10676	5e-05	yes	xylem bark cysteine peptidase 3
AT1G09860	0.327722	0.167268	-0.970311	1	no	purine permease 16
AT1G09870	15.1164	18.2427	0.271205	0.3005	no	histidine acid phosphatase family protein
AT1G09880	0.278899	0.315874	0.179606	1	no	Rhamnogalacturonate lyase family protein
AT1G09890	0.603732	1.05373	0.803525	0.13435	no	Rhamnogalacturonate lyase family protein
AT1G09900	7.88104	6.36133	-0.309058	0.3198	no	Pentatricopeptide repeat (PPR-like) superfamily protein
AT1G09910	12.1297	9.40443	-0.367131	0.1573	no	Rhamnogalacturonate lyase family protein
AT1G09920	34.9998	33.6926	-0.0549149	0.8308	no	TRAF-type zinc finger-related
AT1G09930	0.0133202	0.108656	3.02808	1	no	oligopeptide transporter 2
AT1G09932	2.65605	15.0541	2.5028	5e-05	yes	Phosphoglycerate mutase family protein
AT1G09935	0	0.0915882	#DIV/0!	1	no	Phosphoglycerate mutase family protein
AT1G09940	16.3098	10.3771	-0.652336	0.0154	no	Glutamyl-tRNA reductase family protein
AT1G09950	0.822905	0.621641	-0.404644	1	no	RESPONSE TO ABA AND SALT 1
AT1G09960	5.26797	4.85147	-0.118825	0.72325	no	sucrose transporter 4
AT1G09970	87.0274	91.6206	0.0742023	0.81215	no	Leucine-rich receptor-like protein kinase family protein
AT1G09980	6.83415	7.17747	0.0707135	0.79395	no	Putative serine esterase family protein
AT1G09995	6.53594	7.74929	0.245669	0.55725	no	DNA repair DEAD helicase RAD3/XP-D subfamily protein
AT1G10000	1.51355	0.616235	-1.29638	0.0631	no	Ribonuclease H-like superfamily protein
AT1G10010	0	0	#DIV/0!	1	no	amino acid permease 8
AT1G10020	18.9283	7.90201	-1.26025	5e-05	yes	protein of unknown function (DUF1005)
AT1G10030	21.7273	21.3319	-0.0264964	0.9359	no	homolog of yeast ergosterol28
AT1G10040	1.08129	2.78716	1.36604	0.00425	yes	alpha/beta-Hydrolases superfamily protein
AT1G10050	3.38293	4.6815	0.468698	0.11535	no	glycosyl hydrolase family 10 protein / carbohydrate-binding domain-containing protein
AT1G10060	3.78136	2.57146	-0.556317	0.1488	no	branched-chain amino acid transaminase 1
AT1G10070	13.7407	11.6003	-0.244293	0.59125	no	branched-chain amino acid transaminase 2
AT1G10090	7.87127	8.81199	0.162871	0.69215	no	Early-responsive to dehydration stress protein (ERD4)
AT1G10095	2.8778	2.23144	-0.366991	0.363	no	protein prenylyltransferase superfamily protein
AT1G10100	0	0	#DIV/0!	1	no	unknown protein
AT1G10110	0.175863	0.042993	-2.03228	1	no	F-box family protein
AT1G10120	7.06645	9.34181	0.402716	0.1578	no	basic helix-loop-helix (bHLH) DNA-binding superfamily protein
AT1G10130	13.2661	10.9009	-0.283297	0.27235	no	endoplasmic reticulum-type calcium-transporting ATPase 3
AT1G10140	88.6362	47.6227	-0.896247	0.0017	yes	Uncharacterised conserved protein UCP031279
AT1G10150	12.7084	8.5871	-0.56554	0.04705	no	Carbohydrate-binding protein
AT1G10155	1.66531	0.621299	-1.42243	0.0749	no	phloem protein 2-A10
AT1G10160	2.57613	1.52189	-0.759341	0.03385	no	transposable element gene
AT1G10170	22.5071	9.48936	-1.246	5e-05	yes	NF-X-like 1
AT1G10180	8.91616	7.26933	-0.2946	0.2718	no	BEST Arabidopsis thaliana protein match is: exocyst complex component 8
AT1G10190	0	0	#DIV/0!	1	no	protein of Unknown Function (DUF239)
AT1G10200	128.763	133.141	0.0482368	0.85345	no	GATA type zinc finger transcription factor family protein
AT1G10210	7.29431	5.03585	-0.534536	0.10535	no	mitogen-activated protein kinase 1
AT1G10220	0.507697	0.439358	-0.208571	1	no	BEST Arabidopsis thaliana protein match is: ZCF37 (TAIR:AT1G59590.1)
AT1G10230	8.47218	10.9362	0.368306	0.3145	no	SKP1-like 18
AT1G10240	3.88003	3.4593	-0.165588	0.6236	no	FAR1-related sequence 11
AT1G10250	0	0	#DIV/0!	1	no	BEST Arabidopsis thaliana protein match is: SIN3-like 6 (TAIR:AT1G10450
AT1G10260	0	0	#DIV/0!	1	no	transposable element gene
AT1G10270	5.87763	3.3416	-0.814695	0.0075	yes	glutamine-rich protein 23
AT1G10280	2.9695	2.65826	-0.159738	0.67425	no	Core-2/I-branching beta-1,6-N-acetylglucosaminyltransferase family protein
AT1G10290	21.2958	15.6725	-0.442334	0.0883	no	dynamin-like protein 6
AT1G10300	0.381542	0.582238	0.609767	1	no	Nucleolar GTP-binding protein
AT1G10310	15.9491	23.1081	0.534924	0.0657	no	NAD(P)-binding Rossmann-fold superfamily protein
AT1G10320	4.78329	4.724	-0.0179943	0.9544	no	Zinc finger C-x8-C-x5-C-x3-H type family protein
AT1G10330	0.641892	1.10111	0.778556	0.1663	no	Tetratricopeptide repeat (TPR)-like superfamily protein
AT1G10340	1.81714	7.06279	1.95857	5e-05	yes	Ankyrin repeat family protein
AT1G10350	13.6382	11.3309	-0.267391	0.338	no	DNAJ heat shock family protein
AT1G10360	29.009	19.9938	-0.536948	0.05935	no	glutathione S-transferase TAU 18
AT1G10370	94.7105	17.0225	-2.47608	5e-05	yes	Glutathione S-transferase family protein
AT1G10380	9.65266	14.5771	0.594705	0.0674	no	Putative membrane lipoprotein
AT1G10385	0.0397442	0.0330532	-0.265954	1	no	Vps51/Vps67 family (components of vesicular transport) protein
AT1G10390	29.1087	14.9796	-0.958451	0.00045	yes	Nucleoporin autopeptidase
AT1G10400	0.694451	2.76164	1.99158	0.00115	yes	UDP-Glycosyltransferase superfamily protein
AT1G10410	36.5511	31.0016	-0.237572	0.3666	no	protein of unknown function (DUF1336)
AT1G10417	0.243283	0.758778	1.64104	1	no	Encodes protein with unknown function
AT1G10419	0	0	#DIV/0!	1	no	Pseudogene of AT1G10419
AT1G10430	34.6446	26.8168	-0.369493	0.156	no	protein phosphatase 2A-2
AT1G10440	0	0	#DIV/0!	1	no	pre-tRNA
AT1G10450	6.47446	5.03028	-0.364121	0.16465	no	SIN3-like 6
AT1G10455	0	0	#DIV/0!	1	no	unknown protein
AT1G10460	1.76115	1.78756	0.0214739	0.97685	no	germin-like protein 7
AT1G10470	67.7916	58.1572	-0.221149	0.39015	no	response regulator 4
AT1G10480	2.7874	6.7049	1.2663	0.0007	yes	zinc finger protein 5
AT1G10490	7.89753	5.35494	-0.560531	0.23865	no	domain of unknown function (DUF1726)
AT1G10500	82.9374	76.6481	-0.113773	0.72585	no	chloroplast-localized ISCA-like protein
AT1G10510	21.9585	15.1352	-0.536872	0.03545	no	RNI-like superfamily protein
AT1G10520	0.754133	1.12177	0.572886	0.29255	no	DNA polymerase lambda (POLL)
AT1G10522	78.4138	37.714	-1.05601	0.0001	yes	unknown protein
AT1G10530	2.33114	4.13058	0.825309	0.49155	no	unknown protein
AT1G10538	0	0	#DIV/0!	1	no	pseudogene of CPL4 (phosphoprotein phosphatase)
AT1G10540	0.776324	1.31691	0.762426	0.135	no	nucleobase-ascorbate transporter 8
AT1G10550	2.05477	1.00741	-1.02833	0.0874	no	xyloglucan:xyloglucosyl transferase 33
AT1G10560	0.633644	0.888452	0.487621	0.36165	no	plant U-box 18
AT1G10570	11.4365	10.5444	-0.117169	0.66805	no	Cysteine proteinases superfamily protein
AT1G10580	17.2345	15.5923	-0.144466	0.5746	no	Transducin/WD40 repeat-like superfamily protein
AT1G10585	9.23729	13.5287	0.550482	0.1312	no	basic helix-loop-helix (bHLH) DNA-binding superfamily protein
AT1G10586	0.0436027	0.52209	3.58181	1	no	basic helix-loop-helix (bHLH) DNA-binding superfamily protein
AT1G10588	0.0582909	0	#NUM!	1	no	Gibberellin-regulated family protein
AT1G10590	192.197	118.5	-0.697699	0.011	no	Nucleic acid-binding, OB-fold-like protein
AT1G10600	26.3049	19.935	-0.400028	0.15395	no	associated molecule with the SH3 domain of STAM 2
AT1G10610	6.51461	2.53536	-1.36149	0.0004	yes	basic helix-loop-helix (bHLH) DNA-binding superfamily protein
AT1G10620	0	0	#DIV/0!	1	no	protein kinase superfamily protein
AT1G10630	62.3715	79.7242	0.354131	0.16015	no	ADP-ribosylation factor A1F
AT1G10640	1.88205	1.24104	-0.600755	0.1774	no	Pectin lyase-like superfamily protein
AT1G10650	9.37037	8.09539	-0.211005	0.46545	no	SBP (S-ribonuclease binding protein) family protein
AT1G10652	0	0	#DIV/0!	1	no	unknown protein
AT1G10657	1.93132	3.10112	0.683202	0.1677	no	Plant protein 1589 of unknown function
AT1G10660	61.0921	29.6103	-1.04489	5e-05	yes	unknown protein
AT1G10670	92.0982	97.3958	0.0806866	0.77995	no	ATP-citrate lyase A-1
AT1G10680	0.010347	0.00728384	-0.506441	1	no	P-glycoprotein 10
AT1G10682	261.848	193.364	-0.43741	0.10005	no	other RNA
AT1G10690	2.72827	5.29337	0.9562	0.0675	no	unknown protein
AT1G10700	34.485	32.9403	-0.0661153	0.80085	no	phosphoribosyl pyrophosphate (PRPP) synthase 3
AT1G10705	0	0	#DIV/0!	1	no	Encodes a Maternally expressed gene (MEG) family protein [pseudogene]
AT1G10710	0.018053	0.0191891	0.0880484	1	no	poor homologous synapsis 1
AT1G10717	0	0	#DIV/0!	1	no	Encodes a Maternally expressed gene (MEG) family protein
AT1G10720	12.1966	12.0968	-0.0118536	0.96635	no	BSD domain-containing protein
AT1G10730	6.05394	6.15107	0.022963	0.9446	no	Clathrin adaptor complexes medium subunit family protein
AT1G10740	18.9889	9.4245	-1.01067	0.0006	yes	alpha/beta-Hydrolases superfamily protein
AT1G10745	0	0	#DIV/0!	1	no	Maternally expressed gene (MEG) family protein
AT1G10747	0	0	#DIV/0!	1	no	Maternally expressed gene (MEG) family protein
AT1G10750	0.82351	1.4369	0.803102	0.1228	no	protein of Unknown Function (DUF239)
AT1G10760	36.9136	29.5048	-0.323203	0.2687	no	Pyruvate phosphate dikinase, PEP/pyruvate binding domain
AT1G10770	0.778865	0.0827772	-3.23407	1	no	Plant invertase/pectin methylesterase inhibitor superfamily protein
AT1G10780	1.65893	3.0338	0.870873	0.06415	no	F-box/RNI-like superfamily protein
AT1G10790	0.134481	0.426973	1.66674	1	no	hydroxyproline-rich glycoprotein family protein
AT1G10800	0.609544	1.73583	1.50982	0.1373	no	unknown protein
AT1G10810	1.34256	1.59916	0.252328	0.61815	no	NAD(P)-linked oxidoreductase superfamily protein
AT1G10820	8.46876	7.87598	-0.104691	0.7273	no	protein of unknown function (DUF3755)
AT1G10830	17.6361	15.1532	-0.218909	0.4422	no	15-cis-zeta-carotene isomerase
AT1G10840	138.926	72.8086	-0.932136	0.00125	yes	translation initiation factor 3 subunit H1
AT1G10850	6.74748	5.70147	-0.243015	0.639	no	Leucine-rich repeat protein kinase family protein
AT1G10865	95.6508	66.4672	-0.525134	0.1258	no	FUNCTIONS IN: molecular_function unknown
AT1G10870	6.1386	6.39558	0.0591655	0.83095	no	ARF-GAP domain 4
AT1G10880	0	0	#DIV/0!	1	no	Core-2/I-branching beta-1,6-N-acetylglucosaminyltransferase family protein
AT1G10890	22.142	17.0975	-0.373	0.15475	no	unknown protein
AT1G10900	9.73083	10.1376	0.0590814	0.81885	no	Phosphatidylinositol-4-phosphate 5-kinase family protein
AT1G10910	13.1975	8.16943	-0.691957	0.0101	yes	Pentatricopeptide repeat (PPR) superfamily protein
AT1G10920	5.43152	1.85003	-1.55381	5e-05	yes	NB-ARC domain-containing disease resistance protein
AT1G10930	1.83735	2.53357	0.463545	0.15645	no	DNA helicase (RECQl4A)
AT1G10940	42.737	41.3301	-0.0482928	0.849	no	protein kinase superfamily protein
AT1G10950	83.2669	53.2815	-0.644108	0.0199	no	transmembrane nine 1
AT1G10960	754.54	218.872	-1.78551	5e-05	yes	ferredoxin 1
AT1G10970	4.3227	10.3124	1.25438	0.00055	yes	zinc transporter 4 precursor
AT1G10980	0.0748841	0.0963805	0.364082	1	no	Lung seven transmembrane receptor family protein
AT1G10990	11.6475	7.88433	-0.56296	0.11915	no	unknown protein
AT1G11000	3.30945	4.17305	0.334511	0.3511	no	Seven transmembrane MLO family protein
AT1G11010	0	0	#DIV/0!	1	no	pre-tRNA
AT1G11020	16.1875	12.1096	-0.418729	0.14175	no	RING/FYVE/PHD zinc finger superfamily protein
AT1G11030	0	0	#DIV/0!	1	no	pre-tRNA
AT1G11040	0.0176726	0.019104	0.11236	1	no	HSP40/DnaJ peptide-binding protein
AT1G11050	5.99983	8.58661	0.517167	0.0732	no	protein kinase superfamily protein
AT1G11055	4.88991	9.24448	0.918784	0.68635	no	Encodes a defensin-like (DEFL) family protein
AT1G11060	5.27647	3.83211	-0.461434	0.1163	no	WAPL (Wings apart-like protein regulation of heterochromatin) protein
AT1G11070	0.518954	0.344532	-0.590969	1	no	hydroxyproline-rich glycoprotein family protein
AT1G11080	1.89871	1.33515	-0.508018	0.2793	no	serine carboxypeptidase-like 31
AT1G11090	8.9341	6.99443	-0.353116	0.36735	no	alpha/beta-Hydrolases superfamily protein
AT1G11100	1.22602	1.20949	-0.0195837	0.97135	no	SNF2 domain-containing protein / helicase domain-containing protein
AT1G11110	0	0	#DIV/0!	1	no	LisH and RanBPM domains containing protein
AT1G11112	0.15598	0.119419	-0.385329	1	no	unknown protein
AT1G11120	1.55805	2.26544	0.54005	0.39775	no	unknown protein
AT1G11125	0.733399	1.17727	0.682775	0.2865	no	unknown protein
AT1G11130	2.55048	3.05428	0.260064	0.45315	no	Leucine-rich repeat protein kinase family protein
AT1G11145	0	0	#DIV/0!	1	no	protein of unknown function (DUF674)
AT1G11150	1.36525	1.15011	-0.247393	0.5617	no	transposable element gene
AT1G11160	0.322216	0.680157	1.07784	1	no	Transducin/WD40 repeat-like superfamily protein
AT1G11170	0.863685	1.91281	1.14712	0.01565	no	protein of unknown function (DUF707)
AT1G11175	84.5157	21.1905	-1.9958	5e-05	yes	other RNA
AT1G11180	9.59019	9.57202	-0.00273599	0.9947	no	Secretory carrier membrane protein (SCAMP) family protein
AT1G11185	92.8964	58.1672	-0.675417	0.01755	no	other RNA
AT1G11190	3.0368	3.90093	0.361266	0.3714	no	bifunctional nuclease i
AT1G11200	15.6165	18.8677	0.272847	0.34115	no	protein of unknown function (DUF300)
AT1G11210	11.4494	14.2884	0.319572	0.3055	no	protein of unknown function (DUF761)
AT1G11220	0.886557	2.0184	1.18693	0.07705	no	protein of unknown function (DUF761)
AT1G11230	0	0	#DIV/0!	1	no	protein of unknown function (DUF761)
AT1G11240	35.9682	30.3781	-0.24369	0.3409	no	Nucleolar protein 12
AT1G11250	0.273917	0.0525262	-2.38263	1	no	syntaxin of plants 125
AT1G11260	65.0089	45.3753	-0.51873	0.0907	no	sugar transporter 1
AT1G11265	0	0	#DIV/0!	1	no	transposable element gene
AT1G11270	4.29517	3.60736	-0.251772	0.514	no	F-box and associated interaction domains-containing protein
AT1G11280	6.54986	5.97333	-0.132929	0.6386	no	S-locus lectin protein kinase family protein
AT1G11290	1.63433	0.983641	-0.732496	0.1002	no	Pentatricopeptide repeat (PPR) superfamily protein
AT1G11300	1.37342	2.03656	0.568361	0.0895	no	protein serine/threonine kinases
AT1G11310	44.0661	46.4957	0.0774281	0.7726	no	Seven transmembrane MLO family protein
AT1G11320	2.01633	2.48824	0.303394	0.47065	no	unknown protein
AT1G11330	9.78635	12.2816	0.327656	0.2373	no	S-locus lectin protein kinase family protein
AT1G11340	0.751302	0.58568	-0.35928	1	no	S-locus lectin protein kinase family protein
AT1G11350	6.4364	7.52185	0.224834	0.4131	no	S-domain-1 13
AT1G11360	38.0664	22.8477	-0.736469	0.006	yes	Adenine nucleotide alpha hydrolases-like superfamily protein
AT1G11362	0.545826	0.18008	-1.5998	1	no	Plant invertase/pectin methylesterase inhibitor superfamily protein
AT1G11370	0	0.0302738	#DIV/0!	1	no	Pectin lyase-like superfamily protein
AT1G11380	15.5691	9.92282	-0.649863	0.0373	no	PLAC8 family protein
AT1G11390	5.66923	5.57704	-0.0236532	0.93495	no	protein kinase superfamily protein
AT1G11400	49.4426	17.7894	-1.47474	5e-05	yes	partner of Y14-MAGO
AT1G11410	1.86575	1.23717	-0.592712	0.1332	no	S-locus lectin protein kinase family protein
AT1G11420	1.03317	2.28079	1.14246	0.01235	no	domain OF UNKNOWN FUNCTION
AT1G11430	86.1217	77.6347	-0.149675	0.55655	no	plastid developmental protein DAG
AT1G11440	9.44903	7.84491	-0.268409	0.3878	no	BEST Arabidopsis thaliana protein match is: glycine-rich protein
AT1G11450	3.09234	5.20673	0.751679	0.087	no	nodulin MtN21 /EamA-like transporter family protein
AT1G11460	0.159471	0.178814	0.165166	1	no	nodulin MtN21 /EamA-like transporter family protein
AT1G11470	0.0568871	0	#NUM!	1	no	Pentatricopeptide repeat (PPR) superfamily protein
AT1G11475	53.8373	66.6698	0.308427	0.23585	no	RNA polymerases N / 8 kDa subunit
AT1G11480	52.9593	24.2716	-1.12561	5e-05	yes	eukaryotic translation initiation factor-related
AT1G11482	0.105464	0.179859	0.770116	1	no	unknown pseudogene
AT1G11490	0.206937	0.495271	1.25903	1	no	zinc finger (C2H2 type) family protein
AT1G11500	1.54395	1.16488	-0.406445	0.5695	no	protein of unknown function (DUF1218)
AT1G11510	0	0	#DIV/0!	1	no	DNA-binding storekeeper protein-related transcriptional regulator
AT1G11520	0	0	#DIV/0!	1	no	pliceosome associated protein-related
AT1G11530	83.5128	33.1325	-1.33375	5e-05	yes	C-terminal cysteine residue is changed to a serine 1
AT1G11540	8.17032	4.46334	-0.872269	0.32915	no	Sulfite exporter TauE/SafE family protein
AT1G11545	35.6835	23.3333	-0.612867	0.03735	no	xyloglucan endotransglucosylase/hydrolase 8
AT1G11550	0	0	#DIV/0!	1	no	pre-tRNA
AT1G11560	0.0867502	0.0247812	-1.80762	1	no	Oligosaccharyltransferase complex/magnesium transporter family protein
AT1G11570	1.16674	3.31176	1.50512	0.0499	no	NTF2-like
AT1G11572	0.158446	0.0863341	-0.875989	1	no	Plant thionin family protein
AT1G11580	571.619	321.313	-0.831075	0.0505	no	methylesterase PCR A
AT1G11590	0.0354613	0	#NUM!	1	no	Plant invertase/pectin methylesterase inhibitor superfamily
AT1G11592	12.5091	9.29169	-0.428965	0.19705	no	other RNA
AT1G11593	0	0	#DIV/0!	1	no	Plant invertase/pectin methylesterase inhibitor superfamily protein
AT1G11595	0	0	#DIV/0!	1	no	pseudogene, putative glucose 6 phosphate/phosphate translocator
AT1G11600	1.69671	0.719255	-1.23816	0.03825	no	cytochrome P450, family 77, subfamily B, polypeptide 1
AT1G11608	0	0	#DIV/0!	1	no	F-box associated ubiquitination effector family protein
AT1G11610	0	0	#DIV/0!	1	no	cytochrome P450, family 71, subfamily A, polypeptide 18
AT1G11620	0	0	#DIV/0!	1	no	F-box and associated interaction domains-containing protein
AT1G11630	6.983	6.32348	-0.143128	0.6508	no	Tetratricopeptide repeat (TPR)-like superfamily protein
AT1G11640	0	0	#DIV/0!	1	no	pre-tRNA
AT1G11650	252.211	110.867	-1.1858	0.0003	yes	RNA-binding (RRM/RBD/RNP motifs) family protein
AT1G11655	1.95852	1.79713	-0.124069	0.8631	no	unknown protein
AT1G11660	16.9536	14.6651	-0.209205	0.41465	no	heat shock protein 70 (Hsp 70) family protein
AT1G11670	19.82	22.2084	0.164148	0.52645	no	MATE efflux family protein
AT1G11680	189.928	62.4831	-1.60391	5e-05	yes	CYTOCHROME P450 51G1
AT1G11684	0	0	#DIV/0!	1	no	unknown protein
AT1G11690	0.0289837	0	#NUM!	1	no	unknown protein
AT1G11700	12.11	11.6707	-0.0533078	0.8693	no	protein of unknown function, DUF584
AT1G11710	2.81997	1.38221	-1.0287	0.0097	yes	Pentatricopeptide repeat (PPR) superfamily protein
AT1G11720	10.0149	7.18837	-0.478411	0.06655	no	starch synthase 3
AT1G11730	0.690825	0.59985	-0.203719	1	no	Galactosyltransferase family protein
AT1G11735	0	1.59931	#DIV/0!	1	no	MIR171B
AT1G11740	1.51627	0.998366	-0.602886	0.22215	no	ankyrin repeat family protein
AT1G11750	63.9715	56.1582	-0.187933	0.50815	no	CLP proteinase proteinolytic subunit 6
AT1G11755	12.6979	10.3712	-0.292007	0.6763	no	Undecaprenyl pyrophosphate synthetase family protein
AT1G11760	11.0966	6.97052	-0.67078	0.0687	no	MED32
AT1G11765	0	0	#DIV/0!	1	no	Plant self-incompatibility protein S1 family
AT1G11770	0	0.0119061	#DIV/0!	1	no	FAD-binding Berberine family protein
AT1G11780	6.62091	7.12806	0.10648	0.727	no	oxidoreductase, 2OG-Fe(II) oxygenase family protein
AT1G11785	1.22473	1.19656	-0.033571	0.9376	no	unknown protein
AT1G11790	6.67944	10.7992	0.693125	0.02215	no	arogenate dehydratase 1
AT1G11800	4.15887	4.64851	0.160577	0.6502	no	endonuclease/exonuclease/phosphatase family protein
AT1G11803	0	0	#DIV/0!	1	no	pseudogene, auxin responsive protein
AT1G11806	0	0	#DIV/0!	1	no	pseudogene, hypothetical protein
AT1G11810	0	0.0626501	#DIV/0!	1	no	F-box associated ubiquitination effector family protein
AT1G11820	26.8616	14.6363	-0.875994	0.00125	yes	O-Glycosyl hydrolases family 17 protein
AT1G11840	329.391	400.381	0.281572	0.42095	no	glyoxalase I homolog
AT1G11850	48.0792	28.1151	-0.774068	0.0157	no	unknown protein
AT1G11860	263.571	201.478	-0.387569	0.2237	no	Glycine cleavage T-protein family
AT1G11870	22.812	10.6026	-1.10537	5e-05	yes	Seryl-tRNA synthetase
AT1G11880	2.86594	3.41014	0.250823	0.5167	no	transferases, transferring hexosyl groups
AT1G11890	21.4151	28.5375	0.414231	0.13215	no	Synaptobrevin family protein
AT1G11900	2.28969	2.66384	0.218355	0.8014	no	Tetratricopeptide repeat (TPR)-like superfamily protein
AT1G11905	8.96538	11.8625	0.403971	0.1985	no	B-cell receptor-associated protein 31-like
AT1G11910	385.547	315.164	-0.290804	0.40135	no	aspartic proteinase A1
AT1G11915	0.361309	0.551673	0.61058	1	no	unknown protein
AT1G11920	0.15628	0.368403	1.23715	1	no	Pectin lyase-like superfamily protein
AT1G11925	0.0355684	0.11441	1.68555	1	no	Stigma-specific Stig1 family protein
AT1G11930	44.6939	40.9472	-0.126313	0.62535	no	Predicted pyridoxal phosphate-dependent enzyme, YBL036C type
AT1G11940	2.52789	4.23076	0.742983	0.06475	no	Core-2/I-branching beta-1,6-N-acetylglucosaminyltransferase family protein
AT1G11950	1.68466	1.11862	-0.590737	0.1113	no	Transcription factor jumonji (jmjC) domain-containing protein
AT1G11960	3.42113	3.57205	0.0622793	0.85375	no	ERD (early-responsive to dehydration stress) family protein
AT1G11970	0	0.156776	#DIV/0!	1	no	Ubiquitin-like superfamily protein
AT1G11980	0	0	#DIV/0!	1	no	ubiquitin-related protein 3
AT1G11990	0.0318814	0	#NUM!	1	no	O-fucosyltransferase family protein
AT1G12000	32.0837	46.8231	0.54538	0.0411	no	Phosphofructokinase family protein
AT1G12010	78.6801	25.68	-1.61535	5e-05	yes	2-oxoglutarate (2OG) and Fe(II)-dependent oxygenase superfamily protein
AT1G12013	2.57751	8.51998	1.72487	0.30145	no	SNOR111
AT1G12015	0	0	#DIV/0!	1	no	snoRNA
AT1G12020	20.8038	13.0976	-0.667545	0.03015	no	unknown protein
AT1G12030	0.434463	0.42686	-0.0254703	1	no	protein of unknown function (DUF506)
AT1G12040	12.3709	8.10344	-0.610344	0.055	no	leucine-rich repeat/extensin 1
AT1G12050	19.1022	33.2948	0.801558	0.00285	yes	fumarylacetoacetase, putative
AT1G12060	5.51337	4.17571	-0.400913	0.3911	no	BCL-2-associated athanogene 5
AT1G12064	0	0	#DIV/0!	1	no	unknown protein
AT1G12070	0.404406	0.125527	-1.68781	1	no	Immunoglobulin E-set superfamily protein
AT1G12080	113.147	68.4355	-0.725382	0.0782	no	Vacuolar calcium-binding protein-related
AT1G12090	943.644	328.883	-1.52067	5e-05	yes	extensin-like protein
AT1G12100	5.8211	1.40028	-2.05558	0.0063	yes	Bifunctional inhibitor/lipid-transfer protein/seed storage 2S albumin s
AT1G12110	110.945	104.515	-0.0861346	0.7668	no	nitrate transporter 1.1
AT1G12120	30.0338	22.3005	-0.429511	0.09035	no	Plant protein of unknown function (DUF863)
AT1G12130	0.0292765	0.14282	2.28638	1	no	Flavin-binding monooxygenase family protein
AT1G12140	26.3605	29.6348	0.168915	0.5343	no	flavin-monooxygenase glucosinolate S-oxygenase 5
AT1G12150	0.749584	0.755303	0.0109654	1	no	Plant protein of unknown function (DUF827)
AT1G12160	10.3003	12.3657	0.263658	0.37005	no	Flavin-binding monooxygenase family protein
AT1G12170	0	0	#DIV/0!	1	no	F-box family protein
AT1G12180	0	0	#DIV/0!	1	no	14.7 kDa heat shock-like protein
AT1G12190	0	0	#DIV/0!	1	no	F-box and associated interaction domains-containing protein
AT1G12200	16.2611	27.8841	0.778018	0.0038	yes	Flavin-binding monooxygenase family protein
AT1G12210	1.17653	1.61219	0.454484	0.2629	no	RPS5-like 1
AT1G12211	0	0	#DIV/0!	1	no	unknown protein
AT1G12220	3.24984	4.04811	0.31688	0.3164	no	Disease resistance protein (CC-NBS-LRR class) family
AT1G12230	50.9071	51.9862	0.0302618	0.9154	no	Aldolase superfamily protein
AT1G12240	19.3874	41.1135	1.08449	0.0007	yes	Glycosyl hydrolases family 32 protein
AT1G12244	4.98914	5.03383	0.0128653	0.9718	no	Polynucleotidyl transferase, ribonuclease H-like superfamily protein
AT1G12250	18.4638	14.6701	-0.331821	0.2604	no	Pentapeptide repeat-containing protein
AT1G12260	0.631775	0.944457	0.580074	0.2788	no	NAC 007
AT1G12270	18.6629	18.2403	-0.0330437	0.90045	no	stress-inducible protein
AT1G12280	4.8557	1.59142	-1.60936	0.0001	yes	LRR and NB-ARC domains-containing disease resistance protein
AT1G12290	1.49276	1.22319	-0.287334	0.4684	no	Disease resistance protein (CC-NBS-LRR class) family
AT1G12294	1.84759	0	#NUM!	1	no	MIR472a
AT1G12300	1.17367	0.824426	-0.509565	0.24265	no	Tetratricopeptide repeat (TPR)-like superfamily protein
AT1G12310	97.137	69.8145	-0.476494	0.06575	no	Calcium-binding EF-hand family protein
AT1G12320	2.13514	5.38863	1.33559	0.01	yes	protein of unknown function (DUF1442)
AT1G12330	6.26727	4.35596	-0.524846	0.1275	no	unknown protein
AT1G12340	0	0	#DIV/0!	1	no	Cornichon family protein
AT1G12350	12.1307	15.0293	0.309115	0.28475	no	4-phospho-panto-thenoylcysteine synthetase
AT1G12360	16.4629	18.9245	0.201037	0.44275	no	Sec1/munc18-like (SM) proteins superfamily
AT1G12370	1.5642	1.53026	-0.0316482	0.98395	no	photolyase 1
AT1G12380	2.69141	2.8864	0.100909	0.7649	no	unknown protein
AT1G12390	17.612	16.8052	-0.067651	0.81685	no	Cornichon family protein
AT1G12400	15.9395	35.3274	1.14818	0.0005	yes	Nucleotide excision repair
AT1G12410	144.447	78.3887	-0.881823	0.002	yes	CLP proteinase proteinolytic subunit 2
AT1G12411	0	0	#DIV/0!	1	no	unknown protein
AT1G12420	2.3073	3.17389	0.460047	0.2131	no	ACT domain repeat 8
AT1G12423	0	0	#DIV/0!	1	no	unknown protein
AT1G12430	5.61789	4.67032	-0.266507	0.3301	no	armadillo repeat kinesin 3
AT1G12440	105.049	59.0376	-0.831356	0.00145	yes	A20/AN1-like zinc finger family protein
AT1G12450	5.98141	5.83542	-0.0356491	0.92205	no	SNARE associated Golgi protein family
AT1G12451	0	0	#DIV/0!	1	no	unknown protein
AT1G12460	2.59868	2.25277	-0.206079	0.54735	no	Leucine-rich repeat protein kinase family protein
AT1G12470	13.5863	11.0212	-0.301871	0.24315	no	zinc ion binding
AT1G12480	0.286475	0.466906	0.704723	1	no	C4-dicarboxylate transporter/malic acid transport protein
AT1G12490	0	0	#DIV/0!	1	no	F-box associated ubiquitination effector family protein
AT1G12500	16.5934	12.7943	-0.375108	0.1822	no	Nucleotide-sugar transporter family protein
AT1G12510	0	0	#DIV/0!	1	no	pre-tRNA
AT1G12520	89.6648	71.1598	-0.333479	0.21945	no	copper chaperone for SOD1
AT1G12530	13.2132	22.4758	0.766393	0.013	no	unknown protein
AT1G12540	0	0	#DIV/0!	1	no	basic helix-loop-helix (bHLH) DNA-binding superfamily protein
AT1G12550	2.18846	4.1319	0.916889	0.051	no	D-isomer specific 2-hydroxyacid dehydrogenase family protein
AT1G12560	15.0675	17.359	0.204244	0.52875	no	expansin A7
AT1G12570	0.449303	0.0827565	-2.44074	1	no	Glucose-methanol-choline (GMC) oxidoreductase family protein
AT1G12580	24.301	11.5061	-1.07862	5e-05	yes	phosphoenolpyruvate carboxylase-related kinase 1
AT1G12590	0	0	#DIV/0!	1	no	pre-tRNA
AT1G12600	0.263203	0.664319	1.3357	1	no	UDP-N-acetylglucosamine (UAA) transporter family
AT1G12610	0.0386942	0.0963323	1.3159	1	no	Integrase-type DNA-binding superfamily protein
AT1G12620	1.86392	2.02556	0.119981	0.75095	no	Pentatricopeptide repeat (PPR) superfamily protein
AT1G12630	0.304052	0.500974	0.720418	1	no	Integrase-type DNA-binding superfamily protein
AT1G12640	39.41	19.3813	-1.0239	5e-05	yes	MBOAT (membrane bound O-acyl transferase) family protein
AT1G12650	23.3616	16.0609	-0.540586	0.05625	no	unknown protein
AT1G12660	0	0	#DIV/0!	1	no	Predicted to encode a PR (pathogenesis-related) protein
AT1G12663	0	0	#DIV/0!	1	no	Predicted to encode a PR (pathogenesis-related) protein
AT1G12665	0.0990382	0	#NUM!	1	no	Encodes a Plant thionin family protein
AT1G12667	0	0	#DIV/0!	1	no	Encodes a Plant thionin family protein
AT1G12669	0	0	#DIV/0!	1	no	Encodes a Plant thionin family protein [pseudogene]
AT1G12670	0.262447	0.54439	1.05261	1	no	Encodes a Plant thionin family protein [pseudogene]
AT1G12672	0	0	#DIV/0!	1	no	unknown protein
AT1G12680	10.9903	9.70394	-0.179588	0.50805	no	phosphoenolpyruvate carboxylase-related kinase 2
AT1G12700	0.891805	0.979769	0.135713	0.7668	no	ATP binding
AT1G12710	6.34368	7.33099	0.208688	0.5581	no	phloem protein 2-A12
AT1G12720	0	0	#DIV/0!	1	no	transposable element gene
AT1G12725	0	0	#DIV/0!	1	no	transposable element gene
AT1G12730	3.13379	2.88774	-0.117968	0.77415	no	GPI transamidase subunit PIG-U
AT1G12740	3.51805	5.97883	0.765087	0.0454	no	cytochrome P450, family 87, subfamily A, polypeptide 2
AT1G12750	8.20927	10.3161	0.329572	0.2909	no	RHOMBOID-like protein 6
AT1G12760	39.2273	31.0248	-0.338436	0.1847	no	Zinc finger, C3HC4 type (RING finger) family protein
AT1G12770	23.4282	16.5225	-0.503814	0.04985	no	P-loop containing nucleoside triphosphate hydrolases superfamily protein
AT1G12775	1.1246	1.2792	0.18583	0.9115	no	Pentatricopeptide repeat (PPR) superfamily protein
AT1G12780	271.841	85	-1.67723	5e-05	yes	UDP-D-glucose/UDP-D-galactose 4-epimerase 1
AT1G12790	16.3932	4.83146	-1.76257	5e-05	yes	CONTAINS InterPro domain/s: RuvA domain 2-like (InterPro:IPR010994)
AT1G12800	36.8061	24.1239	-0.609482	0.0202	no	Nucleic acid-binding, OB-fold-like protein
AT1G12805	718.907	12.4979	-5.84605	5e-05	yes	nucleotide binding
AT1G12810	203.959	37.2195	-2.45415	5e-05	yes	proline-rich family protein
AT1G12820	13.2752	15.0077	0.176969	0.72405	no	auxin signaling F-box 3
AT1G12830	19.385	19.2148	-0.0127228	0.96485	no	unknown protein
AT1G12840	111.577	106.086	-0.0728054	0.78935	no	vacuolar ATP synthase subunit C (VATC) / V-ATPase C subunit
AT1G12845	28.3774	16.3023	-0.799667	0.01955	no	unknown protein
AT1G12850	27.6286	18.1442	-0.606654	0.02085	no	Phosphoglycerate mutase family protein
AT1G12855	0.0423771	0	#NUM!	1	no	F-box family protein
AT1G12860	6.96676	4.19959	-0.730239	0.02705	no	basic helix-loop-helix (bHLH) DNA-binding superfamily protein
AT1G12870	0.0244958	0	#NUM!	1	no	F-box and associated interaction domains-containing protein
AT1G12880	4.31494	9.52683	1.14266	0.00275	yes	nudix hydrolase homolog 12
AT1G12890	0.144683	0.300953	1.05664	1	no	Integrase-type DNA-binding superfamily protein
AT1G12900	430.846	270.098	-0.673689	0.0522	no	glyceraldehyde 3-phosphate dehydrogenase A subunit 2
AT1G12910	81.8071	24.8426	-1.71941	5e-05	yes	Transducin/WD40 repeat-like superfamily protein
AT1G12920	129.783	61.1577	-1.0855	0.0003	yes	eukaryotic release factor 1-2
AT1G12930	8.98652	5.34146	-0.750528	0.0055	yes	ARM repeat superfamily protein
AT1G12935	0	0	#DIV/0!	1	no	transposable element gene
AT1G12938	0	0	#DIV/0!	1	no	unknown protein
AT1G12940	2.47315	0	#NUM!	5e-05	yes	nitrate transporter2.5
AT1G12950	4.87149	4.99982	0.0375131	0.9129	no	root hair specific 2
AT1G12960	0	0	#DIV/0!	1	no	Ribosomal protein L18e/L15 superfamily protein
AT1G12970	8.49133	8.33592	-0.0266491	0.92595	no	plant intracellular ras group-related LRR 3
AT1G12980	0.0361411	0.0888257	1.29734	1	no	Integrase-type DNA-binding superfamily protein
AT1G12990	9.04449	7.12929	-0.343281	0.23625	no	beta-1,4-N-acetylglucosaminyltransferase family protein
AT1G13000	13.2109	13.7441	0.0570837	0.8303	no	protein of unknown function (DUF707)
AT1G13010	0	0	#DIV/0!	1	no	pre-tRNA
AT1G13020	18.6986	17.6953	-0.079564	0.7649	no	eukaryotic initiation factor 4B2
AT1G13030	3.70069	2.70113	-0.454231	0.1657	no	sphere organelles protein-related
AT1G13040	0.959249	1.19525	0.317335	0.5487	no	Pentatricopeptide repeat (PPR-like) superfamily protein
AT1G13050	2.05755	2.01223	-0.0321323	0.946	no	unknown protein
AT1G13060	98.5364	93.2899	-0.0789359	0.76005	no	20S proteinasome beta subunit E1
AT1G13070	0	0.0166074	#DIV/0!	1	no	putative cytochrome P450
AT1G13080	21.7919	15.3384	-0.506644	0.0545	no	cytochrome P450, family 71, subfamily B, polypeptide 2
AT1G13090	8.66518	26.1618	1.59416	5e-05	yes	cytochrome P450, family 71, subfamily B, polypeptide 28
AT1G13100	4.99324	6.20194	0.312743	0.3531	no	cytochrome P450, family 71, subfamily B, polypeptide 29
AT1G13110	38.2918	65.7625	0.78023	0.00405	yes	cytochrome P450, family 71 subfamily B, polypeptide 7
AT1G13120	4.34705	6.14664	0.499761	0.08325	no	embryo defective 1745
AT1G13130	0.401689	0.861393	1.10059	0.07655	no	Cellulase (glycosyl hydrolase family 5) protein
AT1G13140	0.571562	0.496836	-0.20214	1	no	cytochrome P450, family 86, subfamily C, polypeptide 3
AT1G13145	11.6559	5.32689	-1.1297	0.02055	no	pseudogene of unknown protein
AT1G13150	1.08793	0.587514	-0.888891	0.10055	no	cytochrome P450, family 86, subfamily C, polypeptide 4
AT1G13160	13.0255	9.30083	-0.485907	0.18415	no	ARM repeat superfamily protein
AT1G13170	6.01483	8.27088	0.459517	0.375	no	OSBP(oxysterol binding protein)-related protein 1D
AT1G13180	5.99344	8.37266	0.482302	0.10715	no	Actin-like ATPase superfamily protein
AT1G13190	30.3973	12.3767	-1.29632	5e-05	yes	RNA-binding (RRM/RBD/RNP motifs) family protein
AT1G13195	12.6063	11.4751	-0.135638	0.8247	no	RING/U-box superfamily protein
AT1G13200	0.0224844	0.0209533	-0.101747	1	no	F-box and associated interaction domains-containing protein
AT1G13210	6.80673	18.8895	1.47255	5e-05	yes	autoinhibited Ca2+/ATPase II
AT1G13220	3.31505	3.88632	0.229374	0.4797	no	nuclear matrix constituent protein-related
AT1G13230	0.379413	0.194808	-0.961716	1	no	Leucine-rich repeat (LRR) family protein
AT1G13240	0	0	#DIV/0!	1	no	pre-tRNA
AT1G13245	85.5704	51.4467	-0.734033	0.0062	yes	ROTUNDIFOLIA like 17
AT1G13250	7.85815	7.42612	-0.0815811	0.81935	no	galacturonosyltransferase-like 3
AT1G13260	40.4945	32.4981	-0.317371	0.217	no	related to ABI3/VP1 1
AT1G13270	37.9456	34.8294	-0.123627	0.62915	no	methionine aminopeptidase 1B
AT1G13280	30.6275	115.484	1.91479	5e-05	yes	allene oxide cyclase 4
AT1G13290	0	0	#DIV/0!	1	no	C2H2-like zinc finger protein
AT1G13300	28.0344	25.6846	-0.126295	0.62725	no	myb-like transcription factor family protein
AT1G13310	0.0704117	0.0455582	-0.628104	1	no	Endosomal targeting BRO1-like domain-containing protein
AT1G13320	32.1529	29.9146	-0.104099	0.68505	no	protein phosphatase 2A subunit A3
AT1G13330	0.865324	1.7835	1.0434	0.44005	no	Arabidopsis Hop2 homolog
AT1G13340	13.6998	15.2765	0.157159	0.62375	no	Regulator of Vps4 activity in the MVB pathway protein
AT1G13350	8.23505	6.93951	-0.246944	0.36425	no	protein kinase superfamily protein
AT1G13360	86.5439	98.4776	0.186363	0.4842	no	unknown protein
AT1G13370	0.189362	0.179357	-0.0783128	1	no	Histone superfamily protein
AT1G13380	55.6129	26.2509	-1.08305	5e-05	yes	protein of unknown function (DUF1218)
AT1G13390	45.9552	46.2566	0.00943111	0.9745	no	unknown protein
AT1G13400	0.070018	0.335379	2.25999	1	no	C2H2 and C2HC zinc fingers superfamily protein
AT1G13410	1.22516	1.53042	0.320957	0.4972	no	Tetratricopeptide repeat (TPR)-like superfamily protein
AT1G13420	8.46883	14.902	0.815271	0.0262	no	sulfotransferase 4B
AT1G13430	0.963872	1.33249	0.467211	0.37045	no	sulfotransferase 4C
AT1G13440	3154.84	967.47	-1.70528	0.01315	no	glyceraldehyde-3-phosphate dehydrogenase C2
AT1G13448	14.4824	3.37686	-2.10055	0.1857	no	other RNA
AT1G13450	33.1517	16.1295	-1.03938	0.00025	yes	Homeodomain-like superfamily protein
AT1G13460	6.58802	8.81621	0.420314	0.14105	no	protein phosphatase 2A regulatory B subunit family protein
AT1G13470	0.542336	6.36617	3.55317	0.00015	yes	protein of unknown function (DUF1262)
AT1G13480	0.937882	2.6063	1.47452	0.0087	yes	protein of unknown function (DUF1262)
AT1G13485	0	0	#DIV/0!	1	no	unknown protein
AT1G13490	0.0301358	0.0232571	-0.373807	1	no	protein of unknown function (DUF1262)
AT1G13500	0.372708	0.247043	-0.593284	1	no	protein of unknown function (DUF1262)
AT1G13510	0.838285	1.46858	0.808909	0.1394	no	protein of unknown function (DUF1262)
AT1G13520	1.42869	5.41433	1.92209	0.0002	yes	protein of unknown function (DUF1262)
AT1G13530	1.54484	3.28306	1.08758	0.0216	no	protein of unknown function (DUF1262)
AT1G13540	0.21921	0.997585	2.18613	0.02175	no	protein of unknown function (DUF1262)
AT1G13550	0.0307254	0.197249	2.68251	1	no	protein of unknown function (DUF1262)
AT1G13560	33.8584	28.9492	-0.22599	0.3679	no	aminoalcoholphosphotransferase 1
AT1G13570	25.1106	12.7485	-0.977969	0.0003	yes	F-box/RNI-like superfamily protein
AT1G13580	4.63692	7.17603	0.630019	0.07685	no	LAG1 longevity assurance homolog 3
AT1G13590	16.9798	10.2194	-0.732509	0.07565	no	phytosulfokine 1 precursor
AT1G13600	5.63105	6.80817	0.273863	0.52755	no	basic leucine-zipper 58
AT1G13605	0	0	#DIV/0!	1	no	Encodes a defensin-like (DEFL) family protein.
AT1G13607	0	0	#DIV/0!	1	no	Defensin-like (DEFL) family protein
AT1G13608	0	0	#DIV/0!	1	no	Defensin-like (DEFL) family protein
AT1G13609	0.318845	0.222834	-0.516886	1	no	Defensin-like (DEFL) family protein
AT1G13610	0.187978	0.272158	0.533881	1	no	alpha/beta-Hydrolases superfamily protein
AT1G13620	0.694274	1.48347	1.0954	0.1102	no	Encodes a root meristem growth factor (RGF). Belongs to a family of fu
AT1G13630	0.708228	0.566423	-0.322334	1	no	Tetratricopeptide repeat (TPR)-like superfamily protein
AT1G13635	0.96715	1.78224	0.88188	0.116	no	DNA glycosylase superfamily protein
AT1G13640	36.8404	15.0546	-1.29108	5e-05	yes	Phosphatidylinositol 3- and 4-kinase family protein
AT1G13650	0.57031	0.261628	-1.12423	1	no	BEST Arabidopsis thaliana protein match is: 18S pre-ribosomal assembly
AT1G13660	0	0	#DIV/0!	1	no	transposable element gene
AT1G13670	4.27315	3.89186	-0.13484	0.7558	no	unknown protein
AT1G13680	0.0562567	0.0238055	-1.24073	1	no	PLC-like phosphodiesterases superfamily protein
AT1G13690	21.3779	19.3528	-0.143578	0.7031	no	ATPase E1
AT1G13700	10.6864	12.7122	0.250438	0.59455	no	6-phosphogluconolactonase 1
AT1G13710	2.7397	2.82957	0.0465649	0.91195	no	cytochrome P450, family 78, subfamily A, polypeptide 5
AT1G13720	0	0	#DIV/0!	1	no	pre-tRNA
AT1G13730	7.65456	10.7603	0.491327	0.07975	no	Nuclear transport factor 2 (NTF2) family protein with RNA binding (RRM-
AT1G13740	6.16359	5.54595	-0.152336	0.7379	no	ABI five binding protein 2
AT1G13750	5.06434	13.2492	1.38746	0.0004	yes	Purple acid phosphatases superfamily protein
AT1G13755	0	0	#DIV/0!	1	no	Defensin-like (DEFL) family protein
AT1G13760	0	0	#DIV/0!	1	no	unknown protein
AT1G13770	6.61481	7.19651	0.121598	0.711	no	protein of unknown function, DUF647
AT1G13780	3.46947	2.83529	-0.291219	0.44815	no	F-box/RNI-like/FBD-like domains-containing protein
AT1G13790	0.867907	0.923901	0.0901978	0.84125	no	XH/XS domain-containing protein
AT1G13800	0.402056	0.39111	-0.039822	1	no	Tetratricopeptide repeat (TPR)-like superfamily protein
AT1G13810	8.17159	4.5171	-0.85522	0.0167	no	Restriction endonuclease, type II-like superfamily protein
AT1G13820	36.4811	15.5036	-1.23455	5e-05	yes	alpha/beta-Hydrolases superfamily protein
AT1G13830	10.3785	12.4143	0.258405	0.45365	no	Carbohydrate-binding X8 domain superfamily protein
AT1G13840	0	0	#DIV/0!	1	no	pre-tRNA
AT1G13850	0	0	#DIV/0!	1	no	pre-tRNA
AT1G13860	4.11676	5.84665	0.506101	0.10035	no	QUASIMODO2 LIKE 1
AT1G13870	11.7889	11.3086	-0.0600088	0.84325	no	calmodulin binding
AT1G13880	16.4079	11.7796	-0.4781	0.0764	no	ELM2 domain-containing protein
AT1G13890	0	0	#DIV/0!	1	no	soluble N-ethylmaleimide-sensitive factor adaptor protein 30
AT1G13900	12.6108	12.467	-0.0165455	0.9509	no	Purple acid phosphatases superfamily protein
AT1G13910	2.55069	3.52939	0.468531	0.2376	no	Leucine-rich repeat (LRR) family protein
AT1G13920	1.58839	2.38115	0.584093	0.2281	no	Remorin family protein
AT1G13930	413.332	238.592	-0.792755	0.00845	yes	Involved in response to salt stress
AT1G13940	4.9505	3.8965	-0.345395	0.21415	no	Plant protein of unknown function (DUF863)
AT1G13950	24.1577	38.794	0.68335	0.01745	no	eukaryotic elongation factor 5A-1
AT1G13960	13.5908	9.54042	-0.510506	0.0563	no	WRKY DNA-binding protein 4
AT1G13970	3.26142	3.19329	-0.0304567	0.9312	no	protein of unknown function (DUF1336)
AT1G13980	12.6465	8.3132	-0.605262	0.01715	no	sec7 domain-containing protein
AT1G13990	74.7723	52.7803	-0.502504	0.0462	no	unknown protein
AT1G14000	22.7571	28.0978	0.30414	0.38565	no	VH1-interacting kinase
AT1G14010	37.9038	60.6218	0.677494	0.09465	no	emp24/gp25L/p24 family/GOLD family protein
AT1G14020	5.47628	6.77321	0.306644	0.494	no	O-fucosyltransferase family protein
AT1G14030	13.0345	11.5401	-0.17568	0.61095	no	Rubisco methyltransferase family protein
AT1G14040	4.36804	5.88645	0.430412	0.1542	no	EXS (ERD1/XPR1/SYG1) family protein
AT1G14048	0	0	#DIV/0!	1	no	GCK domain-containing protein
AT1G14060	23.1716	22.7398	-0.0271381	0.9209	no	GCK domain-containing protein
AT1G14070	7.41945	5.46393	-0.441373	0.182	no	fucosyltransferase 7
AT1G14071	7.6905	0	#NUM!	1	no	MIR830a
AT1G14080	2.22416	7.33959	1.72244	5e-05	yes	fucosyltransferase 6
AT1G14090	1.49106	0.958794	-0.637046	0.1239	no	pseudogene, pentatricopeptide (PPR) repeat-containing protein
AT1G14100	0.0777298	0.0509275	-0.610023	1	no	fucosyltransferase 8
AT1G14110	0	0	#DIV/0!	1	no	fucosyltransferase 9
AT1G14120	8.63257	49.8355	2.52931	5e-05	yes	2-oxoglutarate (2OG) and Fe(II)-dependent oxygenase superfamily protein
AT1G14130	6.49722	15.4595	1.2506	0.00025	yes	2-oxoglutarate (2OG) and Fe(II)-dependent oxygenase superfamily protein
AT1G14140	9.18064	8.11636	-0.177762	0.5884	no	Mitochondrial substrate carrier family protein
AT1G14150	19.7854	10.7597	-0.878798	0.0339	no	PsbQ-like 2
AT1G14160	6.55981	5.18577	-0.339096	0.5262	no	Uncharacterised protein family (UPF0497)
AT1G14170	13.0118	22.0935	0.763801	0.0047	yes	RNA-binding KH domain-containing protein
AT1G14180	1.06256	2.26092	1.08937	0.0372	no	RING/U-box superfamily protein
AT1G14182	0	0.812641	#DIV/0!	1	no	Encodes a member of a family of small, secreted, cysteine rich proteins
AT1G14185	1.68911	1.96064	0.215061	0.66005	no	Glucose-methanol-choline (GMC) oxidoreductase family protein
AT1G14190	0.746274	1.26352	0.759671	0.19105	no	Glucose-methanol-choline (GMC) oxidoreductase family protein
AT1G14200	16.5481	20.3568	0.298845	0.3207	no	RING/U-box superfamily protein
AT1G14205	2.60947	2.40548	-0.117432	0.94145	no	Ribosomal L18p/L5e family protein
AT1G14210	68.4397	76.7081	0.164545	0.52825	no	Ribonuclease T2 family protein
AT1G14220	0.830474	1.61925	0.963319	0.2347	no	Ribonuclease T2 family protein
AT1G14225	0	0	#DIV/0!	1	no	unknown protein
AT1G14230	17.9304	17.8442	-0.00695245	0.9785	no	GDA1/CD39 nucleoside phosphatase family protein
AT1G14240	5.08782	16.2854	1.67846	0.00015	yes	GDA1/CD39 nucleoside phosphatase family protein
AT1G14250	0.020216	6.1521	8.24944	0.19425	no	GDA1/CD39 nucleoside phosphatase family protein
AT1G14260	0.334282	0.900648	1.4299	0.4181	no	RING/FYVE/PHD zinc finger superfamily protein
AT1G14270	22.9859	16.6177	-0.468028	0.0941	no	CAAX amino terminal proteinase family protein
AT1G14280	19.6942	6.75205	-1.54437	5e-05	yes	phytochrome kinase substrate 2
AT1G14290	112.841	26.7038	-2.07917	5e-05	yes	sphingoid base hydroxylase 2
AT1G14300	16.7343	10.0812	-0.731141	0.01095	no	ARM repeat superfamily protein
AT1G14310	15.8983	15.4482	-0.0414338	0.8901	no	Haloacid dehalogenase-like hydrolase (HAD) superfamily protein
AT1G14315	0	0	#DIV/0!	1	no	F-box and associated interaction domains-containing protein
AT1G14320	674.446	671.503	-0.00630909	0.98325	no	Ribosomal protein L16p/L10e family protein
AT1G14330	8.80583	12.6115	0.518209	0.0572	no	Galactose oxidase/kelch repeat superfamily protein
AT1G14340	23.8602	24.1281	0.0161082	0.9507	no	RNA-binding (RRM/RBD/RNP motifs) family protein
AT1G14345	65.0747	21.0908	-1.62548	5e-05	yes	NAD(P)-linked oxidoreductase superfamily protein
AT1G14350	3.30494	4.06538	0.298766	0.64535	no	Duplicated homeodomain-like superfamily protein
AT1G14360	11.0313	22.7738	1.04577	0.004	yes	UDP-galactose transporter 3
AT1G14370	13.2857	18.843	0.504154	0.24935	no	protein kinase 2A
AT1G14380	7.11499	7.81678	0.135713	0.7892	no	IQ-domain 28
AT1G14390	0.711328	1.596	1.16587	0.01595	no	Leucine-rich repeat protein kinase family protein
AT1G14400	173.053	149.641	-0.209708	0.42905	no	ubiquitin carrier protein 1
AT1G14410	14.9698	17.46	0.221999	0.42645	no	ssDNA-binding transcriptional regulator
AT1G14420	0	0.0248791	#DIV/0!	1	no	Pectate lyase family protein
AT1G14430	1.25168	0.84374	-0.568995	0.32415	no	glyoxal oxidase-related protein
AT1G14440	3.19385	2.27956	-0.486541	0.25215	no	homeobox protein 31
AT1G14450	213.276	185.184	-0.203762	0.4462	no	NADH dehydrogenase
AT1G14455	0.265639	0.303071	0.190189	1	no	unknown protein
AT1G14460	2.5287	3.44808	0.447397	0.1546	no	AAA-type ATPase family protein
AT1G14470	1.06672	0.748981	-0.510181	0.3438	no	Pentatricopeptide repeat (PPR) superfamily protein
AT1G14480	1.51571	2.53596	0.742538	0.1124	no	Ankyrin repeat family protein
AT1G14490	0.841141	0.336636	-1.32116	0.14835	no	Predicted AT-hook DNA-binding family protein
AT1G14500	0.17921	0.219994	0.295813	1	no	Ankyrin repeat family protein
AT1G14510	43.2876	33.073	-0.3883	0.1367	no	alfin-like 7
AT1G14518	0	0	#DIV/0!	1	no	other RNA
AT1G14520	1.57758	2.49822	0.663187	0.1639	no	myo-inositol oxygenase 1
AT1G14530	3.87807	4.18228	0.108951	0.7874	no	protein of unknown function (DUF1084)
AT1G14540	0.266134	1.79651	2.75497	0.01175	no	Peroxidase superfamily protein
AT1G14549	0	0	#DIV/0!	1	no	unknown protein
AT1G14550	0.0295419	0.230553	2.96426	1	no	Peroxidase superfamily protein
AT1G14560	7.86787	7.34032	-0.10013	0.74265	no	Mitochondrial substrate carrier family protein
AT1G14570	50.1297	28.212	-0.829357	0.00215	yes	UBX domain-containing protein
AT1G14580	12.4541	5.60295	-1.15236	0.0002	yes	C2H2-like zinc finger protein
AT1G14590	8.17631	4.40602	-0.891974	0.0119	no	Nucleotide-diphospho-sugar transferase family protein
AT1G14600	1.92204	3.92712	1.03083	0.02855	no	Homeodomain-like superfamily protein
AT1G14610	29.5079	22.2842	-0.40508	0.1264	no	valyl-tRNA synthetase / valine--tRNA ligase (VALRS)
AT1G14620	41.6647	29.3555	-0.505195	0.0574	no	decoy
AT1G14630	1.10585	5.24597	2.24605	0.0011	yes	unknown protein
AT1G14640	0.855714	0.722895	-0.243343	0.6268	no	SWAP (Suppressor-of-White-APricot)/surp domain-containing protein
AT1G14642	2.79936	1.76881	-0.662318	1	no	unknown protein
AT1G14650	26.8636	13.0134	-1.04565	5e-05	yes	SWAP (Suppressor-of-White-APricot)/surp domain-containing protein
AT1G14660	1.92381	2.03088	0.0781387	0.8398	no	Na+/H+ exchanger 8
AT1G14670	50.4977	57.3648	0.183948	0.4962	no	Endomembrane protein 70 protein family
AT1G14680	1.95229	1.11517	-0.807904	0.145	no	unknown protein
AT1G14685	22.1684	23.9786	0.113243	0.6649	no	basic pentacysteine 2
AT1G14686	0	0.0618663	#DIV/0!	1	no	ENTH/ANTH/VHS superfamily protein
AT1G14687	3.28013	3.24892	-0.0137928	0.97755	no	homeobox protein 32
AT1G14688	0	0	#DIV/0!	1	no	FUNCTIONS IN: molecular_function unknown
AT1G14690	16.7983	12.3074	-0.448789	0.08785	no	microtubule-associated protein 65-7
AT1G14700	9.31651	4.90853	-0.924499	0.01225	no	purple acid phosphatase 3
AT1G14710	32.4881	20.1855	-0.686592	0.00865	yes	hydroxyproline-rich glycoprotein family protein
AT1G14720	46.4808	37.036	-0.327707	0.20265	no	xyloglucan endotransglucosylase/hydrolase 28
AT1G14730	9.81667	7.92592	-0.308655	0.37455	no	Cytochrome b561/ferric reductase transmembrane protein family
AT1G14740	81.0463	31.5369	-1.36171	5e-05	yes	protein of unknown function (DUF1423)
AT1G14750	0.322792	0.693119	1.1025	1	no	Cyclin family protein
AT1G14755	0	0	#DIV/0!	1	no	S locus-related glycoprotein 1 (SLR1) binding pollen coat protein family
AT1G14760	0.0958661	0.648881	2.75886	1	no	KNOX Arabidopsis thaliana meinox
AT1G14770	3.04657	2.11377	-0.527367	0.16605	no	RING/FYVE/PHD zinc finger superfamily protein
AT1G14780	4.12223	9.43587	1.19473	0.01105	no	MAC/Perforin domain-containing protein
AT1G14790	3.26176	4.39491	0.430183	0.26325	no	RNA-dependent RNA polymerase 1
AT1G14800	0	0	#DIV/0!	1	no	Nucleic acid-binding, OB-fold-like protein
AT1G14810	120.377	76.1087	-0.661426	0.0211	no	semialdehyde dehydrogenase family protein
AT1G14820	8.29263	14.9619	0.851392	0.00695	yes	Sec14p-like phosphatidylinositol transfer family protein
AT1G14830	25.038	28.8415	0.204027	0.4245	no	DYNAMIN-like 1C
AT1G14840	5.80139	3.88818	-0.577304	0.05255	no	microtubule-associated proteins 70-4
AT1G14850	14.9813	5.52692	-1.43862	5e-05	yes	nucleoporin 155
AT1G14860	19.9716	13.441	-0.571309	0.0503	no	nudix hydrolase homolog 18
AT1G14870	344.224	157.789	-1.12535	0.00305	yes	PLANT CADMIUM RESISTANCE 2
AT1G14880	0.345989	0.434287	0.327923	1	no	PLANT CADMIUM RESISTANCE 1
AT1G14890	103.46	21.8133	-2.24579	5e-05	yes	Plant invertase/pectin methylesterase inhibitor superfamily protein
AT1G14900	24.7638	21.0549	-0.234077	0.38215	no	high mobility group A
AT1G14910	24.5008	12.7551	-0.941755	0.00025	yes	ENTH/ANTH/VHS superfamily protein
AT1G14920	21.5717	12.1641	-0.82651	0.0026	yes	GRAS family transcription factor family protein
AT1G14930	0.952577	0	#NUM!	5e-05	yes	Polyketide cyclase/dehydrase and lipid transport superfamily protein
AT1G14940	0	0	#DIV/0!	1	no	Polyketide cyclase/dehydrase and lipid transport superfamily protein
AT1G14950	0	0.0935493	#DIV/0!	1	no	Polyketide cyclase/dehydrase and lipid transport superfamily protein
AT1G14960	56.5373	68.3856	0.27449	0.4416	no	Polyketide cyclase/dehydrase and lipid transport superfamily protein
AT1G14970	1.90683	2.53659	0.411714	0.3138	no	O-fucosyltransferase family protein
AT1G14980	147.862	199.132	0.429474	0.10945	no	chaperonin 10
AT1G14990	14.43	25.7571	0.835899	0.01275	no	unknown protein
AT1G15000	13.1054	9.04559	-0.534875	0.0706	no	serine carboxypeptidase-like 50
AT1G15002	1.06477	0.665291	-0.678484	0.77205	no	Potential natural antisense gene, locus overlaps with AT1G15000
AT1G15010	6.31292	10.865	0.783309	0.07745	no	unknown protein
AT1G15015	0.0500271	0	#NUM!	1	no	F-box family protein
AT1G15020	21.7831	11.353	-0.940136	0.0006	yes	quiescin-sulfhydryl oxidase 1
AT1G15030	16.6414	17.288	0.0549942	0.89115	no	protein of unknown function (DUF789)
AT1G15040	10.8889	22.7921	1.06568	0.04495	no	Class I glutamine amidotransferase-like superfamily protein
AT1G15045	0	0	#DIV/0!	1	no	hypothetical protein
AT1G15050	1.57977	1.34656	-0.230436	0.73045	no	indole-3-acetic acid inducible 34
AT1G15060	6.37269	6.96803	0.128848	0.6597	no	Uncharacterised conserved protein UCP031088, alpha/beta hydrolase
AT1G15080	1.92425	2.09939	0.125674	0.7905	no	lipid phosphate phosphatase 2
AT1G15090	0	0	#DIV/0!	1	no	pre-tRNA
AT1G15100	85.6085	38.6161	-1.14855	5e-05	yes	RING-H2 finger A2A
AT1G15110	15.1842	10.077	-0.591505	0.0324	no	phosphatidyl serine synthase family protein
AT1G15120	260.373	293.905	0.17477	0.53885	no	Ubiquinol-cytochrome C reductase hinge protein
AT1G15125	45.2645	149.142	1.72023	5e-05	yes	S-adenosyl-L-methionine-dependent methyltransferases superfamily protein
AT1G15130	30.3064	20.0468	-0.596251	0.0208	no	Endosomal targeting BRO1-like domain-containing protein
AT1G15140	57.3415	40.4194	-0.504532	0.05295	no	FAD/NAD(P)-binding oxidoreductase
AT1G15150	0.314322	0.847451	1.43089	0.07295	no	MATE efflux family protein
AT1G15160	1.92278	0.757158	-1.34453	0.01725	no	MATE efflux family protein
AT1G15165	1.49476	0.683673	-1.12854	0.06	no	RING/FYVE/PHD zinc finger superfamily protein
AT1G15170	15.8767	8.63792	-0.878155	0.00495	yes	MATE efflux family protein
AT1G15175	2.17875	1.90308	-0.195164	0.87515	no	other RNA
AT1G15180	46.379	9.10153	-2.34929	5e-05	yes	MATE efflux family protein
AT1G15190	2.68717	2.28212	-0.235713	0.6381	no	Fasciclin-like arabinogalactan family protein
AT1G15200	32.0283	21.3069	-0.588027	0.02895	no	protein-protein interaction regulator family protein
AT1G15210	14.4179	20.3643	0.498181	0.053	no	pleiotropic drug resistance 7
AT1G15215	6.80518	8.71803	0.357369	0.404	no	DNA-BINDING TRANSCRIPTION FACTOR 1
AT1G15220	6.72486	4.97724	-0.434158	0.35685	no	cytochrome c biogenesis protein family
AT1G15230	53.7979	22.8534	-1.23514	5e-05	yes	unknown protein
AT1G15240	7.6411	6.95333	-0.136076	0.60745	no	Phox-associated domain
AT1G15250	43.6483	37.9837	-0.200545	0.4689	no	Zinc-binding ribosomal protein family protein
AT1G15260	11.5685	10.8313	-0.0949954	0.78715	no	unknown protein
AT1G15270	395.139	419.275	0.0855366	0.7541	no	Translation machinery associated TMA7
AT1G15280	17.0673	15.028	-0.183582	0.4784	no	CASC3/Barentsz eIF4AIII binding
AT1G15290	33.8534	14.883	-1.18564	5e-05	yes	Tetratricopeptide repeat (TPR)-like superfamily protein
AT1G15300	1.10499	1.44921	0.391233	0.33215	no	transposable element gene
AT1G15310	2.32348	3.90594	0.749383	0.0527	no	signal recognition particle 54 kDa subunit
AT1G15320	0	0.0206736	#DIV/0!	1	no	unknown protein
AT1G15330	0.29117	0.585867	1.00871	1	no	Cystathionine beta-synthase (CBS) protein
AT1G15340	31.1685	29.7364	-0.0678587	0.79265	no	methyl-CPG-binding domain 10
AT1G15350	110.027	46.3725	-1.24652	5e-05	yes	unknown protein
AT1G15360	0	0	#DIV/0!	1	no	Integrase-type DNA-binding superfamily protein
AT1G15370	47.1834	52.5096	0.154302	0.54815	no	SNARE-like superfamily protein
AT1G15380	100.161	90.2306	-0.150632	0.56535	no	Lactoylglutathione lyase / glyoxalase I family protein
AT1G15385	0.799262	1.71757	1.10363	0.1418	no	unknown protein
AT1G15390	49.1507	26.1668	-0.909474	0.07615	no	peptide deformylase 1A
AT1G15400	172.061	88.1749	-0.96448	0.0039	yes	unknown protein
AT1G15405	711.052	317.005	-1.16545	5e-05	yes	other RNA
AT1G15410	6.44436	4.60769	-0.483993	0.33965	no	aspartate-glutamate racemase family
AT1G15415	54.0701	6.92067	-2.96585	0.0344	no	protein phosphatase 2A (PP2A) B'gamma subunit
AT1G15420	50.9796	21.7246	-1.23059	5e-05	yes	Small-subunit processome
AT1G15430	15.6641	9.56646	-0.711405	0.0218	no	protein of unknown function (DUF1644)
AT1G15440	18.5816	9.30618	-0.997614	0.00015	yes	periodic tryptophan protein 2
AT1G15450	0	0	#DIV/0!	1	no	pre-tRNA
AT1G15460	0.650627	0.406991	-0.676834	1	no	HCO3- transporter family
AT1G15470	8.48162	12.8321	0.597346	0.0453	no	Transducin/WD40 repeat-like superfamily protein
AT1G15480	4.84386	4.55633	-0.0882849	0.7775	no	Tetratricopeptide repeat (TPR)-like superfamily protein
AT1G15490	4.40464	4.59199	0.0600954	0.8422	no	alpha/beta-Hydrolases superfamily protein
AT1G15500	205.564	73.2088	-1.4895	5e-05	yes	TLC ATP/ADP transporter
AT1G15510	3.96467	2.76418	-0.520349	0.1131	no	Tetratricopeptide repeat (TPR)-like superfamily protein
AT1G15520	0.240589	1.91983	2.99634	5e-05	yes	pleiotropic drug resistance 12
AT1G15530	8.70125	5.22302	-0.736338	0.0213	no	Concanavalin A-like lectin protein kinase family protein
AT1G15540	0.0848924	0.114063	0.426124	1	no	2-oxoglutarate (2OG) and Fe(II)-dependent oxygenase superfamily protein
AT1G15550	2.5621	5.68096	1.14881	0.01035	yes	gibberellin 3-oxidase 1
AT1G15560	0	0.0118915	#DIV/0!	1	no	transposable element gene
AT1G15570	2.76655	4.40267	0.670291	0.0585	no	CYCLIN A2
AT1G15580	0.240128	0.19992	-0.264381	1	no	indole-3-acetic acid inducible 5
AT1G15590	0	0	#DIV/0!	1	no	BEST Arabidopsis thaliana protein match is: RING/U-box superfamily protein
AT1G15600	0	0	#DIV/0!	1	no	unknown protein
AT1G15610	0	3.27109	#DIV/0!	5e-05	yes	unknown protein
AT1G15620	0.0462158	1.62473	5.13567	0.15055	no	unknown protein
AT1G15630	0.490363	5.24199	3.41819	5e-05	yes	unknown protein
AT1G15640	0.766906	7.00482	3.19123	0.0002	yes	unknown protein
AT1G15650	0	0	#DIV/0!	1	no	pre-tRNA
AT1G15660	2.4625	3.33874	0.43918	0.2026	no	centromere protein C
AT1G15670	106.343	40.6677	-1.38677	5e-05	yes	Galactose oxidase/kelch repeat superfamily protein
AT1G15680	0	0	#DIV/0!	1	no	F-box family protein
AT1G15690	156.024	117.343	-0.411036	0.20735	no	Inorganic H pyrophosphatase family protein
AT1G15700	9.50052	5.12468	-0.890545	0.68125	no	ATPase, F1 complex, gamma subunit protein
AT1G15710	15.1425	12.5999	-0.265191	0.3664	no	prephenate dehydrogenase family protein
AT1G15720	1.62055	2.24196	0.468277	0.72025	no	TRF-like 5
AT1G15730	31.5475	19.6938	-0.679784	0.0138	no	Cobalamin biosynthesis CobW-like protein
AT1G15740	43.8162	33.8345	-0.372969	0.52705	no	Leucine-rich repeat family protein
AT1G15750	70.2281	32.113	-1.12889	0.0065	yes	Transducin family protein / WD-40 repeat family protein
AT1G15757	0	0	#DIV/0!	1	no	Molecular chaperone Hsp40/DnaJ family protein
AT1G15760	0.749464	1.74335	1.21793	0.13585	no	Sterile alpha motif (SAM) domain-containing protein
AT1G15770	0	0	#DIV/0!	1	no	unknown protein
AT1G15772	0.247891	0.122764	-1.01382	1	no	unknown protein
AT1G15780	8.06507	7.09195	-0.185505	0.4778	no	unknown protein
AT1G15790	8.86589	18.4309	1.05579	0.00135	yes	unknown protein
AT1G15800	6.11333	6.3841	0.0625248	0.86745	no	unknown protein
AT1G15810	8.27517	15.2703	0.883868	0.6181	no	S15/NS1, RNA-binding protein
AT1G15820	1047.38	707.342	-0.566305	0.1769	no	light harvesting complex photosystem II subunit 6
AT1G15825	8.8007	3.23709	-1.44292	0.0248	no	hydroxyproline-rich glycoprotein family protein
AT1G15830	4.1624	1.83905	-1.17845	0.00625	yes	unknown protein
AT1G15840	0.188886	0	#NUM!	1	no	unknown protein
AT1G15850	0	0	#DIV/0!	1	no	Transducin/WD40 repeat-like superfamily protein
AT1G15860	48.6156	42.5611	-0.191884	0.4614	no	domain of unknown function (DUF298)
AT1G15870	4.45997	2.508	-0.830497	0.06075	no	Mitochondrial glycoprotein family protein
AT1G15880	52.9383	26.6163	-0.992002	0.0002	yes	golgi snare 11
AT1G15885	10.8943	4.75028	-1.19749	0.01185	no	unknown protein
AT1G15890	1.78189	1.5222	-0.22725	0.54255	no	Disease resistance protein (CC-NBS-LRR class) family
AT1G15900	3.38694	1.86127	-0.863695	0.32805	no	unknown protein
AT1G15910	8.03589	4.50866	-0.833759	0.00375	yes	XH/XS domain-containing protein
AT1G15920	25.3909	12.1433	-1.06415	0.0004	yes	Polynucleotidyl transferase, ribonuclease H-like superfamily protein
AT1G15930	729.139	259.154	-1.49238	5e-05	yes	Ribosomal protein L7Ae/L30e/S12e/Gadd45 family protein
AT1G15940	3.08311	3.17354	0.0417067	0.88455	no	Tudor/PWWP/MBT superfamily protein
AT1G15950	86.1945	55.4633	-0.636062	0.0459	no	cinnamoyl coa reductase 1
AT1G15960	14.7969	13.527	-0.129453	0.8065	no	NRAMP metal ion transporter 6
AT1G15970	6.55511	8.73707	0.41453	0.1742	no	DNA glycosylase superfamily protein
AT1G15980	37.2505	16.8541	-1.14416	5e-05	yes	NDH-dependent cyclic electron flow 1
AT1G15990	0.0136036	0.0103561	-0.393508	1	no	cyclic nucleotide gated channel 7
AT1G16000	59.5116	50.6009	-0.234008	0.3852	no	unknown protein
AT1G16010	25.8338	25.4876	-0.0194643	0.9389	no	magnesium transporter 2
AT1G16020	4.92001	6.09303	0.308499	0.31195	no	protein of unknown function (DUF1712)
AT1G16022	0.360215	0.672784	0.901285	1	no	unknown protein
AT1G16025	2.85778	4.69154	0.715167	0.39165	no	unknown protein
AT1G16030	2.81317	2.96362	0.0751637	0.83255	no	heat shock protein 70B
AT1G16040	19.7188	22.6305	0.198697	0.4966	no	FUNCTIONS IN: molecular_function unknown
AT1G16060	4.16149	8.45442	1.02261	0.00635	yes	ARIA-interacting double AP2 domain protein
AT1G16070	0.235719	1.46504	2.6358	0.10595	no	tubby like protein 8
AT1G16080	35.475	16.8942	-1.07027	0.0002	yes	unknown protein
AT1G16090	1.08861	0.835218	-0.382262	0.4785	no	wall associated kinase-like 7
AT1G16100	0	0	#DIV/0!	1	no	pre-tRNA
AT1G16110	2.28165	4.36368	0.935468	0.00835	yes	wall associated kinase-like 6
AT1G16120	0.564945	0.861188	0.608218	0.2587	no	wall associated kinase-like 1
AT1G16130	1.81969	2.25346	0.308449	0.4226	no	wall associated kinase-like 2
AT1G16140	0.147956	0.260713	0.817294	1	no	pseudogene similar to wall-associated kinase protein family
AT1G16150	0.0547998	0.241846	2.14185	1	no	wall associated kinase-like 4
AT1G16160	0.512705	0.565133	0.140461	1	no	wall associated kinase-like 5
AT1G16170	38.0689	28.6702	-0.409061	0.15	no	unknown protein
AT1G16180	274.266	175.103	-0.647372	0.04245	no	Serinc-domain containing serine and sphingolipid biosynthesis protein
AT1G16190	12.8186	11.9096	-0.106114	0.692	no	Rad23 UV excision repair protein family
AT1G16210	64.2395	59.4155	-0.112621	0.6621	no	unknown protein
AT1G16220	1.13867	2.34263	1.04078	0.0273	no	protein phosphatase 2C family protein
AT1G16225	0.397544	0.198886	-0.999173	1	no	Target SNARE coiled-coil domain protein
AT1G16230	0.154947	0.196126	0.340006	1	no	Target SNARE coiled-coil domain protein
AT1G16240	105.272	53.1469	-0.986064	0.0003	yes	syntaxin of plants 51
AT1G16250	12.2077	5.94382	-1.03833	0.00095	yes	Galactose oxidase/kelch repeat superfamily protein
AT1G16260	3.87437	4.51713	0.221445	0.49485	no	Wall-associated kinase family protein
AT1G16270	7.03766	6.34653	-0.149128	0.5699	no	protein kinase superfamily protein with octicosapeptide/Phox/Bem1p domain
AT1G16280	10.7414	6.90434	-0.637607	0.04375	no	RNA helicase 36
AT1G16290	0	0	#DIV/0!	1	no	FUNCTIONS IN: molecular_function unknown
AT1G16300	17.6206	10.1645	-0.793724	0.00535	yes	glyceraldehyde-3-phosphate dehydrogenase of plastid 2
AT1G16310	8.49181	3.86456	-1.13577	0.00175	yes	Cation efflux family protein
AT1G16320	54.7351	18.4093	-1.57203	5e-05	yes	Uncharacterized conserved protein (DUF2358)
AT1G16330	0.252098	1.08288	2.10282	0.0047	yes	cyclin b3
AT1G16340	17.8613	15.5104	-0.203601	0.46665	no	Aldolase superfamily protein
AT1G16350	85.7093	53.8081	-0.671628	0.0159	no	Aldolase-type TIM barrel family protein
AT1G16360	1.8449	0.364682	-2.33883	0.00225	yes	LEM3 (ligand-effect modulator 3) family protein / CDC50 family protein
AT1G16370	6.30853	15.5574	1.30223	5e-05	yes	organic cation/carnitine transporter 6
AT1G16380	0	0	#DIV/0!	1	no	Cation/hydrogen exchanger family protein
AT1G16390	7.62349	3.40537	-1.16264	0.0012	yes	organic cation/carnitine transporter 3
AT1G16400	13.881	30.8853	1.15381	5e-05	yes	cytochrome P450, family 79, subfamily F, polypeptide 2
AT1G16410	21.7239	108.505	2.32041	5e-05	yes	cytochrome p450 79f1
AT1G16420	0.401719	1.19397	1.57151	0.02345	no	metacaspase 8
AT1G16430	5.14778	7.23507	0.491057	0.2531	no	Surfeit locus protein 5 subunit 22 of Mediator complex
AT1G16440	0.876209	0.970885	0.148025	0.8062	no	root hair specific 3
AT1G16445	7.28366	3.31682	-1.13486	0.0085	yes	S-adenosyl-L-methionine-dependent methyltransferases superfamily protein
AT1G16450	0	0	#DIV/0!	1	no	pre-tRNA
AT1G16460	40.5493	38.507	-0.0745563	0.7763	no	rhodanese homologue 2
AT1G16470	52.2418	72.4184	0.471152	0.06775	no	proteinasome subunit PAB1
AT1G16480	0.864005	0.681851	-0.341583	0.4712	no	Tetratricopeptide repeat (TPR)-like superfamily protein
AT1G16489	0.284933	0.931596	1.70908	0.41875	no	other RNA
AT1G16490	0.589094	1.07868	0.872697	0.15235	no	myb domain protein 58
AT1G16500	4.43066	8.27579	0.901375	0.0222	no	unknown protein
AT1G16510	15.5289	2.05286	-2.91925	5e-05	yes	SAUR-like auxin-responsive protein family
AT1G16515	3.08009	0.816987	-1.91459	0.13825	no	unknown protein
AT1G16520	10.0336	14.2828	0.50944	0.079	no	unknown protein
AT1G16530	1.55212	2.70578	0.801804	0.21225	no	ASYMMETRIC LEAVES 2-like 9
AT1G16540	4.39494	3.55263	-0.306956	0.3171	no	molybdenum cofactor sulfurase (LOS5) (ABA3)
AT1G16550	3.03355	2.05068	-0.564905	0.1246	no	putative cell division cycle protein
AT1G16560	47.0643	49.935	0.0854182	0.77505	no	Per1-like family protein
AT1G16570	11.8878	10.9058	-0.124386	0.8202	no	UDP-Glycosyltransferase superfamily protein
AT1G16590	5.06278	5.01779	-0.0128777	0.97295	no	DNA-binding HORMA family protein
AT1G16600	0	0	#DIV/0!	1	no	pseudogene, putative cycloartenol synthase
AT1G16610	26.396	20.0573	-0.396192	0.1441	no	arginine/serine-rich 45
AT1G16620	0	0	#DIV/0!	1	no	transposable element gene
AT1G16630	0.539375	1.73526	1.68579	0.00165	yes	unknown protein
AT1G16635	0.437335	0.676455	0.629255	1	no	NONE
AT1G16640	0.557191	2.40085	2.1073	0.0101	yes	AP2/B3-like transcriptional factor family protein
AT1G16650	7.4826	5.24793	-0.511791	0.1114	no	S-adenosyl-L-methionine-dependent methyltransferases superfamily protein
AT1G16660	0	0	#DIV/0!	1	no	transposable element gene
AT1G16670	8.55835	13.3367	0.639997	0.0246	no	protein kinase superfamily protein
AT1G16680	7.55667	6.78132	-0.156184	0.5804	no	Chaperone DnaJ-domain superfamily protein
AT1G16690	2.50648	2.97327	0.246388	0.5296	no	Enhancer of polycomb-like transcription factor protein
AT1G16700	46.1974	77.2579	0.741871	0.00395	yes	Alpha-helical ferredoxin
AT1G16705	0.0615311	0	#NUM!	1	no	p300/CBP acetyltransferase-related protein-related
AT1G16710	4.52953	3.73341	-0.278867	0.2875	no	histone acetyltransferase of the CBP family 12
AT1G16720	29.1221	16.0729	-0.857484	0.00645	yes	high chlorophyll fluorescence phenotype 173
AT1G16730	21.7406	0.684504	-4.98919	0.11285	no	unknown protein 6
AT1G16740	37.1003	58.3508	0.653322	0.01335	no	Ribosomal protein L20
AT1G16750	3.51618	2.81785	-0.319414	0.3806	no	protein of unknown function, DUF547
AT1G16760	0.135701	0	#NUM!	1	no	protein kinase protein with adenine nucleotide alpha hydrolases-like domain
AT1G16770	0.276261	0.117142	-1.23777	1	no	unknown protein
AT1G16780	4.96928	3.48007	-0.513921	0.10935	no	Inorganic H pyrophosphatase family protein
AT1G16790	13.3889	11.2543	-0.250561	0.4825	no	ribosomal protein-related
AT1G16800	0.836306	0.693757	-0.2696	0.4603	no	P-loop containing nucleoside triphosphate hydrolases superfamily protein
AT1G16810	71.0546	62.783	-0.178554	0.50385	no	unknown protein
AT1G16820	3.16642	2.10474	-0.589211	0.682	no	vacuolar ATP synthase catalytic subunit-related / V-ATPase-related
AT1G16825	6.82819	9.09941	0.41427	0.3372	no	Reticulon family protein
AT1G16830	1.73826	1.26137	-0.462652	0.307	no	Pentatricopeptide repeat (PPR) superfamily protein
AT1G16840	141.556	60.3101	-1.2309	5e-05	yes	unknown protein
AT1G16850	34.0052	3.25216	-3.38629	5e-05	yes	unknown protein
AT1G16858	78.1721	16.4164	-2.25152	5e-05	yes	conserved peptide upstream open reading frame 55
AT1G16870	15.396	17.2227	0.161756	0.53505	no	mitochondrial 28S ribosomal protein S29-related
AT1G16880	122.504	139.788	0.190412	0.6908	no	uridylyltransferase-related
AT1G16890	175.74	157.933	-0.15413	0.7522	no	ubiquitin-conjugating enzyme 36
AT1G16900	9.18993	10.7601	0.227566	0.41495	no	Alg9-like mannosyltransferase family
AT1G16905	0.933309	1.87948	1.00991	0.06155	no	Curculin-like (mannose-binding) lectin family protein
AT1G16910	0.12575	0	#NUM!	1	no	protein of unknown function (DUF640)
AT1G16916	30.2029	25.9526	-0.218808	0.50205	no	unknown protein
AT1G16920	41.8542	30.819	-0.441552	0.09015	no	RAB GTPase homolog A1B
AT1G16930	5.52412	4.66269	-0.244582	0.50245	no	F-box/RNI-like/FBD-like domains-containing protein
AT1G16940	0	0	#DIV/0!	1	no	F-box/RNI-like/FBD-like domains-containing protein
AT1G16950	0.0667645	0	#NUM!	1	no	unknown protein
AT1G16960	4.85022	9.07622	0.904041	0.27165	no	Ubiquitin domain-containing protein
AT1G16970	5.21323	6.81992	0.387577	0.23845	no	KU70 homolog
AT1G16980	0	0	#DIV/0!	1	no	trehalose-phosphatase/synthase 2
AT1G17000	0	0	#DIV/0!	1	no	trehalose-phosphatase/synthase 3
AT1G17010	0	0	#DIV/0!	1	no	2-oxoglutarate (2OG) and Fe(II)-dependent oxygenase superfamily protein
AT1G17020	38.2887	17.0307	-1.16878	5e-05	yes	senescence-related gene 1
AT1G17030	0.650693	0.758402	0.220986	1	no	unknown protein
AT1G17040	1.37525	1.92541	0.485472	0.2191	no	SH2 domain protein A
AT1G17050	12.0778	6.44439	-0.906242	0.0025	yes	solanesyl diphosphate synthase 2
AT1G17060	3.63317	5.20527	0.518744	0.1227	no	cytochrome p450 72c1
AT1G17070	4.63955	4.71173	0.022272	0.96965	no	GC-rich sequence DNA-binding factor-like protein
AT1G17080	101.557	87.6296	-0.2128	0.4522	no	Ribosomal protein L18ae family
AT1G17090	4.87179	5.83772	0.260953	0.5534	no	unknown protein
AT1G17100	165.512	30.6189	-2.43444	0.0002	yes	SOUL heme-binding family protein
AT1G17110	9.58624	10.1956	0.0889097	0.86075	no	ubiquitin-specific proteinase 15
AT1G17120	17.786	10.3157	-0.7859	0.0038	yes	cationic amino acid transporter 8
AT1G17130	13.947	16.8568	0.273376	0.50575	no	Family of unknown function (DUF572)
AT1G17140	9.19481	13.9452	0.600877	0.2581	no	interactor of constitutive active rops 1
AT1G17145	15.7976	8.0507	-0.972519	0.00095	yes	RING/U-box superfamily protein
AT1G17147	4.07481	8.45004	1.05223	0.0391	no	VQ motif-containing protein
AT1G17150	0	0	#DIV/0!	1	no	Pectin lyase-like superfamily protein
AT1G17160	19.7419	16.3108	-0.275433	0.31365	no	pfkB-like carbohydrate kinase family protein
AT1G17170	16.1674	25.6511	0.665933	0.02905	no	glutathione S-transferase TAU 24
AT1G17180	1.47118	12.5912	3.09737	5e-05	yes	glutathione S-transferase TAU 25
AT1G17190	37.8276	133.94	1.82408	5e-05	yes	glutathione S-transferase tau 26
AT1G17200	49.5417	22.8068	-1.11918	0.0002	yes	Uncharacterised protein family (UPF0497)
AT1G17210	38.0957	14.5821	-1.38543	5e-05	yes	IAP-like protein 1
AT1G17220	41.2781	26.7448	-0.626118	0.02375	no	Translation initiation factor 2, small GTP-binding protein
AT1G17230	1.88193	1.69301	-0.152622	0.69635	no	Leucine-rich receptor-like protein kinase family protein
AT1G17232	2.06779	2.05245	-0.0107426	0.98985	no	Potential natural antisense gene
AT1G17235	0.301046	0.4521	0.586658	1	no	ROTUNDIFOLIA like 11
AT1G17240	0.419035	0.487345	0.217873	1	no	receptor like protein 2
AT1G17250	4.22639	3.64289	-0.214342	0.52465	no	receptor like protein 3
AT1G17255	0.0714497	0.124818	0.804826	1	no	other RNA
AT1G17260	0.137362	0.298406	1.11929	1	no	autoinhibited H(+)-ATPase isoform 10
AT1G17270	3.11484	3.04871	-0.0309591	0.9317	no	O-fucosyltransferase family protein
AT1G17275	0	0	#DIV/0!	1	no	transposable element gene
AT1G17277	0	0	#DIV/0!	1	no	transposable element gene
AT1G17280	27.0785	26.9807	-0.00522005	0.9841	no	ubiquitin-conjugating enzyme 34
AT1G17285	1.68362	2.56808	0.609124	0.2929	no	unknown protein
AT1G17290	508.127	152.346	-1.73784	0.0015	yes	alanine aminotransferas
AT1G17300	0.632221	1.26873	1.00488	0.14775	no	unknown protein
AT1G17310	0.658406	0.661778	0.00736985	1	no	MADS-box transcription factor family protein
AT1G17330	9.52029	12.545	0.398035	0.20955	no	Metal-dependent phosphohydrolase
AT1G17340	7.06171	9.18965	0.379992	0.168	no	Phosphoinositide phosphatase family protein
AT1G17345	1.15981	0.490743	-1.24085	0.10165	no	SAUR-like auxin-responsive protein family
AT1G17350	16.8234	12.4746	-0.431476	0.15075	no	NADH:ubiquinone oxidoreductase intermediate-associated protein 30
AT1G17360	4.12645	5.87366	0.509359	0.06165	no	protein phosphatase 1 regulatory subunit-like protein
AT1G17370	36.2628	23.6039	-0.619465	0.01685	no	oligouridylate binding protein 1B
AT1G17380	0.954687	12.0903	3.66268	5e-05	yes	jasmonate-zim-domain protein 5
AT1G17390	0	0	#DIV/0!	1	no	transposable element gene
AT1G17400	0.209238	0.138996	-0.590102	1	no	unknown protein
AT1G17410	13.6578	6.40679	-1.09205	0.0049	yes	Nucleoside diphosphate kinase family protein
AT1G17420	1.737	13.2098	2.92694	5e-05	yes	lipoxygenase 3
AT1G17430	7.86375	14.0124	0.833415	0.2219	no	alpha/beta-Hydrolases superfamily protein
AT1G17440	9.48591	8.62613	-0.137073	0.6793	no	Transcription initiation factor TFIID subunit A
AT1G17450	2.30833	2.43564	0.0774514	0.79135	no	B-block binding subunit of TFIIIC
AT1G17455	17.0084	15.5727	-0.127228	0.6796	no	ELF4-like 4
AT1G17460	1.77557	2.08683	0.233031	0.5465	no	TRF-like 3
AT1G17470	101.682	49.6749	-1.03348	0.00045	yes	developmentally regulated G-protein 1
AT1G17480	0.666751	2.96479	2.15271	0.0006	yes	IQ-domain 7
AT1G17490	17.6558	34.2234	0.954841	0.00215	yes	unknown protein
AT1G17495	0	0	#DIV/0!	1	no	transposable element gene
AT1G17500	8.93999	12.488	0.482197	0.06835	no	ATPase E1-E2 type family protein / haloacid dehalogenase-like hydrolase
AT1G17510	15.6709	16.1317	0.0418104	0.89935	no	unknown protein
AT1G17520	12.2663	6.67072	-0.878786	0.0049	yes	Homeodomain-like/winged-helix DNA-binding family protein
AT1G17530	100.934	55.3357	-0.86713	0.0012	yes	translocase of inner mitochondrial membrane 23
AT1G17540	0	0.00787096	#DIV/0!	1	no	protein kinase protein with adenine nucleotide alpha hydrolases-like domain
AT1G17545	0	0	#DIV/0!	1	no	protein phosphatase 2C family protein
AT1G17550	9.44588	13.6047	0.526348	0.052	no	homology to ABI2
AT1G17560	9.50062	11.6735	0.297144	0.37035	no	Ribosomal protein L14p/L23e family protein
AT1G17570	0	0	#DIV/0!	1	no	pre-tRNA
AT1G17580	10.2011	4.6383	-1.13706	5e-05	yes	myosin 1
AT1G17590	4.46168	10.4079	1.22202	0.00055	yes	nuclear factor Y, subunit A8
AT1G17600	1.08478	1.07565	-0.0121938	0.97505	no	Disease resistance protein (TIR-NBS-LRR class) family
AT1G17610	0.808428	1.48865	0.880813	0.12295	no	Disease resistance protein (TIR-NBS class)
AT1G17615	0	0.0432755	#DIV/0!	1	no	Disease resistance protein (TIR-NBS class)
AT1G17620	29.2133	35.2848	0.272421	0.3049	no	Late embryogenesis abundant (LEA) hydroxyproline-rich glycoprotein family
AT1G17630	1.06369	1.65344	0.636393	0.1666	no	Pentatricopeptide repeat (PPR-like) superfamily protein
AT1G17640	5.99923	4.38476	-0.452279	0.24175	no	RNA-binding (RRM/RBD/RNP motifs) family protein
AT1G17650	23.9422	18.3077	-0.387105	0.1396	no	glyoxylate reductase 2
AT1G17660	0	0	#DIV/0!	1	no	pre-tRNA
AT1G17665	5.77382	7.00911	0.279705	0.4175	no	unknown protein
AT1G17670	0	0	#DIV/0!	1	no	pre-tRNA
AT1G17680	7.54758	6.35044	-0.249158	0.3531	no	tetratricopeptide repeat (TPR)-containing protein
AT1G17690	13.2681	8.3076	-0.675458	0.0124	no	FUNCTIONS IN: molecular_function unknown
AT1G17700	2.17275	1.3211	-0.717783	0.23465	no	prenylated RAB acceptor 1.F1
AT1G17710	1.61521	0.361275	-2.16055	0.0039	yes	Pyridoxal phosphate phosphatase-related protein
AT1G17720	24.7671	22.496	-0.138756	0.5881	no	protein phosphatase 2A, regulatory subunit PR55
AT1G17730	24.5486	28.8154	0.231199	0.3902	no	vacuolar protein sorting 46.1
AT1G17744	0	0.104989	#DIV/0!	1	no	unknown protein
AT1G17745	16.8124	64.5032	1.93985	5e-05	yes	D-3-phosphoglycerate dehydrogenase
AT1G17750	0.558797	2.99867	2.42393	0.0157	no	PEP1 receptor 2
AT1G17760	5.73828	6.08124	0.0837472	0.793	no	Tetratricopeptide repeat (TPR)-like superfamily protein
AT1G17770	0	0	#DIV/0!	1	no	SU(VAR)3-9 homolog 7
AT1G17780	14.721	11.6384	-0.338983	0.2528	no	unknown protein
AT1G17790	2.23014	4.30821	0.949954	0.0155	no	DNA-binding bromodomain-containing protein
AT1G17800	0	0	#DIV/0!	1	no	early nodulin-like protein 22
AT1G17810	0.130709	0	#NUM!	1	no	beta-tonoplast intrinsic protein
AT1G17820	4.03405	4.57642	0.18199	0.5429	no	Putative integral membrane protein conserved region (DUF2404)
AT1G17830	5.66966	6.65984	0.232225	0.4842	no	protein of unknown function (DUF789)
AT1G17840	16.7266	14.4857	-0.207515	0.49045	no	white-brown complex homolog protein 11
AT1G17850	6.96947	7.15834	0.0385761	0.9504	no	Rhodanese/Cell cycle control phosphatase superfamily protein
AT1G17860	80.9182	209.992	1.3758	5e-05	yes	Kunitz family trypsin and proteinase inhibitor protein
AT1G17870	1.15923	0.814057	-0.509965	0.7807	no	ethylene-dependent gravitropism-deficient and yellow-green-like 3
AT1G17880	231.007	200.982	-0.20087	0.4764	no	basic transcription factor 3
AT1G17890	26.5408	41.0078	0.627686	0.0164	no	NAD(P)-binding Rossmann-fold superfamily protein
AT1G17900	0	0	#DIV/0!	1	no	transposable element gene
AT1G17910	0	0	#DIV/0!	1	no	Wall-associated kinase family protein
AT1G17920	0.792051	0.793937	0.0034312	0.9847	no	homeodomain GLABROUS 12
AT1G17930	4.24419	4.70932	0.15003	0.64	no	Aminotransferase-like, plant mobile domain family protein
AT1G17940	6.44068	5.45524	-0.23957	0.4366	no	Endosomal targeting BRO1-like domain-containing protein
AT1G17950	0.326756	1.06998	1.7113	0.03125	no	myb domain protein 52
AT1G17960	3.57314	1.44475	-1.30637	0.00345	yes	Threonyl-tRNA synthetase
AT1G17970	11.1037	8.51205	-0.383462	0.19515	no	RING/U-box superfamily protein
AT1G17980	7.8813	8.61437	0.128312	0.6355	no	poly(A) polymerase 1
AT1G17990	0.68821	0.392948	-0.80851	1	no	FMN-linked oxidoreductases superfamily protein
AT1G18000	0.410705	0.474409	0.208029	1	no	Major facilitator superfamily protein
AT1G18010	0	0	#DIV/0!	1	no	Major facilitator superfamily protein
AT1G18020	0	0	#DIV/0!	1	no	FMN-linked oxidoreductases superfamily protein
AT1G18030	4.71311	4.67104	-0.0129356	0.97695	no	protein phosphatase 2C family protein
AT1G18040	2.05044	4.41074	1.10509	0.1686	no	cyclin-dependent kinase D1
AT1G18050	0	0	#DIV/0!	1	no	SWAP (Suppressor-of-White-APricot)/surp RNA-binding domain-containing protein
AT1G18060	39.4096	13.6384	-1.53087	5e-05	yes	unknown protein
AT1G18070	55.2328	42.3328	-0.383749	0.16065	no	Translation elongation factor EF1A/initiation factor IF2gamma family protein
AT1G18075	3.43084	1.25298	-1.4532	0.34435	no	MIR159/MIR159B
AT1G18080	279.105	260.358	-0.100311	0.7418	no	Transducin/WD40 repeat-like superfamily protein
AT1G18090	1.16228	1.35477	0.22109	0.7234	no	5'-3' exonuclease family protein
AT1G18100	3.65847	6.53497	0.83694	0.05135	no	PEBP (phosphatidylethanolamine-binding protein) family protein
AT1G18120	0	0	#DIV/0!	1	no	pseudogene, putative myrosinase-associated protein, blastp match of 46%
AT1G18130	0.194165	0	#NUM!	1	no	Class II aaRS and biotin synthetases superfamily protein
AT1G18140	1.21196	3.14267	1.37465	0.0154	no	laccase 1
AT1G18150	11.1155	17.0993	0.621364	0.0309	no	protein kinase superfamily protein
AT1G18160	15.5249	11.2759	-0.461341	0.0739	no	protein kinase superfamily protein
AT1G18170	17.2798	16.0709	-0.104636	0.73965	no	FKBP-like peptidyl-prolyl cis-trans isomerase family protein
AT1G18180	2.82181	3.72462	0.400472	0.6367	no	protein of unknown function (DUF1295)
AT1G18190	5.39729	5.27945	-0.0318476	0.9157	no	golgin candidate 2
AT1G18191	0	0	#DIV/0!	1	no	Pseudogene of AT1G18200
AT1G18200	4.88749	8.38624	0.77893	0.50535	no	RAB GTPase homolog A6B
AT1G18210	78.0583	117.552	0.590675	0.03275	no	Calcium-binding EF-hand family protein
AT1G18220	0	0	#DIV/0!	1	no	purine permease 9
AT1G18230	0	0	#DIV/0!	1	no	pseudogene, putative protein kinase
AT1G18240	0	0	#DIV/0!	1	no	transposable element gene
AT1G18250	3.23471	12.6274	1.96485	0.00035	yes	Pathogenesis-related thaumatin superfamily protein
AT1G18260	28.4297	18.6758	-0.606229	0.0218	no	HCP-like superfamily protein
AT1G18265	2.84604	1.25187	-1.18487	0.02685	no	protein of unknown function, DUF593
AT1G18270	22.4611	17.3053	-0.376215	0.161	no	ketose-bisphosphate aldolase class-II family protein
AT1G18280	0.323279	0.15007	-1.10714	1	no	Bifunctional inhibitor/lipid-transfer protein/seed storage 2S albumin superfamily protein
AT1G18290	2.04724	1.85591	-0.141553	0.78825	no	unknown protein
AT1G18300	4.07267	5.56683	0.450881	0.25095	no	nudix hydrolase homolog 4
AT1G18310	0	0	#DIV/0!	1	no	glycosyl hydrolase family 81 protein
AT1G18320	1.34833	1.23984	-0.12102	0.84855	no	Mitochondrial import inner membrane translocase subunit Tim17/Tim22/Tim
AT1G18330	11.9726	2.96628	-2.01301	5e-05	yes	Homeodomain-like superfamily protein
AT1G18335	6.3606	4.8338	-0.396005	0.2757	no	Acyl-CoA N-acyltransferases (NAT) superfamily protein
AT1G18340	7.68881	8.28451	0.107656	0.74625	no	basal transcription factor complex subunit-related
AT1G18350	0.19036	0.516551	1.44018	1	no	MAP kinase kinase 7
AT1G18360	7.6593	6.53333	-0.229394	0.46835	no	alpha/beta-Hydrolases superfamily protein
AT1G18370	0.926902	3.27135	1.8194	0.0001	yes	ATP binding microtubule motor family protein
AT1G18382	2.76344	3.26798	0.241934	0.89555	no	other RNA
AT1G18390	7.30282	7.23807	-0.0128486	0.96615	no	protein kinase superfamily protein
AT1G18400	24.9493	3.34624	-2.89839	5e-05	yes	BR enhanced expression 1
AT1G18410	0.217976	0.153044	-0.510223	1	no	P-loop containing nucleoside triphosphate hydrolases superfamily protein
AT1G18415	0.853826	0.636706	-0.423315	0.61885	no	other RNA
AT1G18420	2.88584	2.62082	-0.138973	0.776	no	Aluminium activated malate transporter family protein
AT1G18430	0	0	#DIV/0!	1	no	pre-tRNA
AT1G18440	6.64445	6.8774	0.0497135	0.889	no	Peptidyl-tRNA hydrolase family protein
AT1G18450	41.8769	24.0442	-0.800466	0.0029	yes	actin-related protein 4
AT1G18460	15.1424	9.31258	-0.701341	0.00865	yes	alpha/beta-Hydrolases superfamily protein
AT1G18470	28.0485	20.8707	-0.426445	0.0903	no	Transmembrane Fragile-X-F-associated protein
[truncated: 31,559 more rows]
