# Supplementary material for: The LRXs-RALFs-FER module controls plant growth and salt stress responses by modulating multiple plant hormones
Source: Natl Sci Rev. 2020 Jun 30;8(1):nwaa149. doi: 10.1093/nsr/nwaa149 (PMC8288382; doi:10.1093/nsr/nwaa149)
Supplement: nwaa149_Supplemental_Files [file nwaa149_supplemental_files.zip › Supplementary Table 2.xlsx]

## Sheet: Sheet1
Table S2 Comparison of transcript levels between wild type and lrx345 mutant after NaCl treatment for 6 h.
Gene ID	WT	lrx345	Log2(lrx345/WT)	p value	Significant	Functional annotation
AT1G01010	23.3359	26.2718	0.170968	0.15055	no	NAC domain containing protein 1
AT1G01020	5.16622	6.10021	0.23975	0.26155	no	Arv1-like protein
AT1G01030	1.24637	2.01876	0.695744	0.00125	yes	AP2/B3-like transcriptional factor family protein
AT1G01040	7.41043	8.57559	0.21068	0.28515	no	dicer-like 1
AT1G01046	2.08763	3.72818	0.836605	1	no	MIR838a
AT1G01050	103.691	77.1694	-0.426192	0.013	yes	pyrophosphorylase 1
AT1G01060	1.1794	1.72214	0.546148	0.01025	yes	Homeodomain-like superfamily protein
AT1G01070	11.0999	7.15701	-0.633121	5e-05	yes	nodulin MtN21 /EamA-like transporter family protein
AT1G01073	0	0	0	1	no	unknown protein
AT1G01080	42.4843	43.3733	0.0298771	0.79935	no	RNA-binding (RRM/RBD/RNP motifs) family protein
AT1G01090	163.553	131.765	-0.311787	0.0062	yes	pyruvate dehydrogenase E1 alpha
AT1G01100	768.897	642.283	-0.25958	0.0246	no	60S acidic ribosomal protein family
AT1G01110	1.46867	1.6497	0.167693	0.4534	no	IQ-domain 18
AT1G01115	0	0	0	1	no	unknown protein
AT1G01120	136.529	70.6544	-0.950361	5e-05	yes	3-ketoacyl-CoA synthase 1
AT1G01130	5.56814	5.15859	-0.110217	0.7955	no	CONTAINS InterPro DOMAIN/s: CBL-interacting protein kinase
AT1G01140	37.8979	43.1313	0.186619	0.10315	no	CBL-interacting protein kinase 9
AT1G01150	0.0411994	0	#NAME?	1	no	Homeodomain-like protein with RING/FYVE/PHD-type zinc finger domain
AT1G01160	42.6707	37.3297	-0.19292	0.2033	no	GRF1-interacting factor 2
AT1G01170	86.4263	70.2428	-0.29912	0.15065	no	Protein of unknown function (DUF1138)
AT1G01180	11.7675	9.87625	-0.252771	0.0917	no	S-adenosyl-L-methionine-dependent methyltransferases superfamily protein
AT1G01183	0	0	0	1	no	MIR165/MIR165A
AT1G01190	4.93198	3.1307	-0.655681	0.0005	yes	cytochrome P450, family 78, subfamily A, polypeptide 8
AT1G01200	1.4911	1.43548	-0.054843	0.8699	no	RAB GTPase homolog A3
AT1G01210	26.0784	19.7723	-0.399378	0.0098	yes	DNA-directed RNA polymerase, subunit M, archaeal
AT1G01220	12.0469	13.2837	0.140992	0.2306	no	L-fucokinase/GDP-L-fucose pyrophosphorylase
AT1G01225	3.91204	3.19774	-0.290866	0.2382	no	NC domain-containing protein-related
AT1G01230	63.7102	48.3947	-0.396675	0.0009	yes	ORMDL family protein
AT1G01240	36.1285	23.9336	-0.5941	5e-05	yes	unknown protein
AT1G01250	4.60608	2.18429	-1.07638	0.0002	yes	Integrase-type DNA-binding superfamily protein
AT1G01260	7.84839	10.3201	0.394986	0.00175	yes	basic helix-loop-helix (bHLH) DNA-binding superfamily protein
AT1G01270	0	0	0	1	no	pre-tRNA
AT1G01280	0	0.0176907	inf	1	no	cytochrome P450, family 703, subfamily A, polypeptide 2
AT1G01290	26.892	23.4496	-0.197612	0.121	no	cofactor of nitrate reductase and xanthine dehydrogenase 3
AT1G01300	41.8589	36.5084	-0.197309	0.0886	no	Eukaryotic aspartyl protease family protein
AT1G01305	0	0	0	1	no	unknown protein
AT1G01310	0.05792	0.13332	1.20276	1	no	CAP (Cysteine-rich secretory proteins, Antigen 5, and Pathogenesis-rela
AT1G01320	39.2023	42.8332	0.12779	0.2816	no	Tetratricopeptide repeat (TPR)-like superfamily protein
AT1G01340	3.50668	5.20973	0.571105	0.0004	yes	cyclic nucleotide gated channel 10
AT1G01350	17.8974	17.7443	-0.0123919	0.91465	no	Zinc finger (CCCH-type/C3HC4-type RING finger) family protein
AT1G01355	0.30854	0.341095	0.144715	1	no	Putative endonuclease or glycosyl hydrolase
AT1G01360	13.7976	10.5701	-0.38443	0.01015	yes	regulatory component of ABA receptor 1
AT1G01370	2.67833	2.98555	0.156661	0.54325	no	Histone superfamily protein
AT1G01380	3.9147	3.44017	-0.186422	0.5742	no	Homeodomain-like superfamily protein
AT1G01390	0.182907	0.192033	0.0702388	1	no	UDP-Glycosyltransferase superfamily protein
AT1G01400	0.0259885	0	#NAME?	1	no	unknown protein
AT1G01410	0	0	0	1	no	pumilio 22
AT1G01420	20.435	14.0902	-0.536355	5e-05	yes	UDP-glucosyl transferase 72B3
AT1G01430	55.1645	45.9379	-0.264057	0.01955	no	TRICHOME BIREFRINGENCE-LIKE 25
AT1G01440	8.76376	8.98842	0.0365173	0.771	no	Protein of unknown function (DUF3133)
AT1G01448	12.6438	8.80158	-0.522599	0.00375	yes	other RNA
AT1G01450	0.455347	0.471185	0.049325	1	no	Protein kinase superfamily protein
AT1G01453	0.213029	0.0244596	-3.12258	1	no	unknown protein
AT1G01460	0.0133011	0	#NAME?	1	no	Phosphatidylinositol-4-phosphate 5-kinase, core
AT1G01470	820.134	433.093	-0.921183	5e-05	yes	Late embryogenesis abundant protein
AT1G01471	0	0	0	1	no	unknown protein
AT1G01480	16.9739	53.8693	1.66615	5e-05	yes	1-amino-cyclopropane-1-carboxylate synthase 2
AT1G01490	61.0904	60.1266	-0.0229424	0.83965	no	Heavy metal transport/detoxification superfamily protein
AT1G01500	25.6605	22.4972	-0.189802	0.12515	no	Erythronate-4-phosphate dehydrogenase family protein
AT1G01510	24.8091	22.0379	-0.170882	0.14285	no	NAD(P)-binding Rossmann-fold superfamily protein
AT1G01520	2.80004	1.93003	-0.536829	0.06555	no	Homeodomain-like superfamily protein
AT1G01530	0	0.212291	inf	1	no	AGAMOUS-like 28
AT1G01540	29.4007	30.714	0.0630425	0.5883	no	Protein kinase superfamily protein
AT1G01550	184.276	209.783	0.187029	0.1067	no	Protein of unknown function (DUF793)
AT1G01560	2.05238	3.18467	0.633848	0.00565	yes	MAP kinase 11
AT1G01570	3.28219	2.29582	-0.515649	0.01525	no	Protein of unknown function (DUF604)
AT1G01580	0.968279	0.622705	-0.636874	0.03265	no	ferric reduction oxidase 2
AT1G01590	0	0	0	1	no	ferric reduction oxidase 1
AT1G01600	5.26944	5.21965	-0.0136977	0.9238	no	cytochrome P450, family 86, subfamily A, polypeptide 4
AT1G01610	73.8815	45.8121	-0.689485	5e-05	yes	glycerol-3-phosphate acyltransferase 4
AT1G01620	317.361	173.807	-0.868641	5e-05	yes	plasma membrane intrinsic protein 1C
AT1G01630	56.1741	57.6991	0.0386431	0.73565	no	Sec14p-like phosphatidylinositol transfer family protein
AT1G01640	20.96	15.5037	-0.435027	0.0027	yes	BTB/POZ domain-containing protein
AT1G01650	34.4425	38.0766	0.144717	0.2068	no	SIGNAL PEPTIDE PEPTIDASE-LIKE 4
AT1G01660	0.759176	0.301973	-1.33002	0.0006	yes	RING/U-box superfamily protein
AT1G01670	1.0975	1.43897	0.390822	0.144	no	RING/U-box superfamily protein
AT1G01680	1.3209	12.3583	3.22589	5e-05	yes	plant U-box 54
AT1G01690	2.17455	2.57246	0.242433	0.2201	no	putative recombination initiation defects 3
AT1G01695	0.322633	0.220645	-0.548168	1	no	Phosphatidylinositol N-acetyglucosaminlytransferase subunit P-related
AT1G01700	0.665939	0.879625	0.4015	0.2444	no	RHO guanyl-nucleotide exchange factor 2
AT1G01710	21.5059	24.6985	0.199689	0.08595	no	Acyl-CoA thioesterase family protein
AT1G01720	99.0343	101.241	0.0317889	0.78585	no	NAC (No Apical Meristem) domain transcriptional regulator superfamily p
AT1G01725	37.4098	30.7017	-0.285096	0.5744	no	unknown protein
AT1G01730	50.8074	47.2945	-0.103365	0.39355	no	unknown protein
AT1G01740	2.27542	3.15146	0.469887	0.0217	no	Protein kinase protein with tetratricopeptide repeat domain
AT1G01750	13.6185	2.39741	-2.50602	5e-05	yes	actin depolymerizing factor 11
AT1G01760	2.55984	1.88935	-0.438168	0.2925	no	adenosine deaminases
AT1G01770	16.2022	16.169	-0.00296073	0.9843	no	unknown protein
AT1G01780	21.3459	15.8032	-0.433742	0.0883	no	GATA type zinc finger transcription factor family protein
AT1G01790	6.91677	7.95379	0.201544	0.1018	no	K+ efflux antiporter 1
AT1G01800	98.1564	118.863	0.276149	0.01515	no	NAD(P)-binding Rossmann-fold superfamily protein
AT1G01810	1.6367	2.61249	0.674634	0.0538	no	unknown protein
AT1G01820	60.9365	71.3888	0.22839	0.04955	no	peroxin 11c
AT1G01830	33.1191	21.0449	-0.654195	5e-05	yes	ARM repeat superfamily protein
AT1G01840	1.77583	1.84975	0.0588372	0.9132	no	unknown protein
AT1G01860	12.4542	11.5779	-0.105255	0.5099	no	Ribosomal RNA adenine dimethylase family protein
AT1G01870	0	0	0	1	no	pre-tRNA
AT1G01880	0.70594	0.721187	0.0308271	0.9094	no	5'-3' exonuclease family protein
AT1G01890	0	0	0	1	no	pre-tRNA
AT1G01900	10.4242	6.73387	-0.630432	0.0049	yes	subtilase family protein
AT1G01910	40.4963	35.5651	-0.187328	0.17645	no	P-loop containing nucleoside triphosphate hydrolases superfamily protei
AT1G01920	16.4273	13.4405	-0.289514	0.0211	no	SET domain-containing protein
AT1G01930	9.17484	8.63818	-0.0869555	0.51255	no	zinc finger protein-related
AT1G01940	27.8736	26.4557	-0.075322	0.57865	no	Cyclophilin-like peptidyl-prolyl cis-trans isomerase family protein
AT1G01950	8.18907	8.65401	0.0796698	0.76545	no	armadillo repeat kinesin 2
AT1G01960	22.2159	25.4728	0.197366	0.11865	no	SEC7-like guanine nucleotide exchange family protein
AT1G01970	15.7165	15.5501	-0.0153606	0.90275	no	Tetratricopeptide repeat (TPR)-like superfamily protein
AT1G01980	0	0.0168081	inf	1	no	FAD-binding Berberine family protein
AT1G01990	30.1465	28.1907	-0.0967679	0.4202	no	unknown protein
AT1G02000	9.00502	8.37435	-0.104752	0.44335	no	UDP-D-glucuronate 4-epimerase 2
AT1G02010	3.50435	3.38658	-0.0493166	0.7488	no	secretory 1A
AT1G02020	9.89396	8.95156	-0.144409	0.2695	no	nitroreductase family protein
AT1G02030	0.519536	0.446389	-0.218921	1	no	C2H2-like zinc finger protein
AT1G02040	0.0581337	0.0489571	-0.247857	1	no	C2H2-type zinc finger family protein
AT1G02050	10.524	7.77717	-0.436368	0.00335	yes	Chalcone and stilbene synthase family protein
AT1G02060	5.15175	5.20166	0.013909	0.92715	no	Tetratricopeptide repeat (TPR)-like superfamily protein
AT1G02065	0.655212	0.311991	-1.07046	0.00935	yes	squamosa promoter binding protein-like 8
AT1G02070	0.537836	0.255808	-1.0721	1	no	unknown protein
AT1G02074	0	0	0	1	no	unknown protein
AT1G02080	22.2213	27.5103	0.30803	0.00825	yes	transcription regulators
AT1G02090	40.4954	37.6502	-0.105099	0.3824	no	Proteasome component (PCI) domain protein
AT1G02100	48.7563	41.8441	-0.220566	0.0569	no	Leucine carboxyl methyltransferase
AT1G02110	14.829	11.6089	-0.353179	0.00365	yes	Protein of unknown function (DUF630 and DUF632)
AT1G02120	33.921	39.7139	0.227466	0.0436	no	GRAM domain family protein
AT1G02130	43.5513	35.4976	-0.294996	0.0152	no	RAS 5
AT1G02136	0	0	0	1	no	pseudogene of phagocytosis and cell motility protein
AT1G02140	210.857	177.062	-0.252011	0.02645	no	mago nashi family protein
AT1G02145	24.5405	23.8071	-0.0437733	0.71585	no	homolog of asparagine-linked glycosylation 12
AT1G02150	54.0592	46.1537	-0.228095	0.0435	no	Tetratricopeptide repeat (TPR)-like superfamily protein
AT1G02160	43.5987	42.2046	-0.0468855	0.76115	no	Cox19 family protein (CHCH motif)
AT1G02170	38.2165	36.9052	-0.0503721	0.69635	no	metacaspase 1
AT1G02180	9.16189	7.49911	-0.288925	0.38695	no	ferredoxin-related
AT1G02190	0.0623649	0.125429	1.00806	1	no	Fatty acid hydroxylase superfamily
AT1G02205	59.3096	20.5476	-1.5293	5e-05	yes	Fatty acid hydroxylase superfamily
AT1G02210	0	0	0	1	no	NAC (No Apical Meristem) domain transcriptional regulator superfamily p
AT1G02220	20.122	25.6205	0.348529	0.006	yes	NAC domain containing protein 3
AT1G02228	0	0	0	1	no	transposable element gene
AT1G02230	0.746909	1.45875	0.965724	0.0112	yes	NAC domain containing protein 4
AT1G02250	0.0422012	0.0505086	0.259244	1	no	NAC domain containing protein 5
AT1G02260	13.5823	14.0781	0.0517166	0.6789	no	Divalent ion symporter
AT1G02270	23.1408	22.699	-0.0278084	0.8193	no	Calcium-binding endonuclease/exonuclease/phosphatase family
AT1G02280	86.2402	56.583	-0.607991	5e-05	yes	translocon at the outer envelope membrane of chloroplasts 33
AT1G02290	7.69822	8.06687	0.0674846	0.63485	no	unknown protein
AT1G02300	21.0086	21.8199	0.0546623	0.67265	no	Cysteine proteinases superfamily protein
AT1G02305	151.859	146.1	-0.0557816	0.6306	no	Cysteine proteinases superfamily protein
AT1G02310	3.52096	5.37805	0.611114	0.34465	no	Glycosyl hydrolase superfamily protein
AT1G02320	0	0	0	1	no	unknown protein
AT1G02330	28.721	30.6973	0.0960076	0.42925	no	CONTAINS InterPro DOMAIN/s: Hepatocellular carcinoma-associated antigen
AT1G02335	22.5164	16.7708	-0.425024	0.0028	yes	germin-like protein subfamily 2 member 2 precursor
AT1G02340	17.0109	11.0094	-0.627721	5e-05	yes	basic helix-loop-helix (bHLH) DNA-binding superfamily protein
AT1G02350	1.22497	1.19952	-0.0302827	0.91215	no	protoporphyrinogen oxidase-related
AT1G02360	19.5975	24.7606	0.337377	0.00855	yes	Chitinase family protein
AT1G02370	5.28429	5.3634	0.0214381	0.89165	no	Tetratricopeptide repeat (TPR)-like superfamily protein
AT1G02380	2.68324	1.54346	-0.797813	0.0023	yes	unknown protein
AT1G02390	1.45194	3.13292	1.10953	5e-05	yes	glycerol-3-phosphate acyltransferase 2
AT1G02391	0	0	0	1	no	unknown protein
AT1G02400	24.3156	25.5475	0.0713038	0.55715	no	gibberellin 2-oxidase 6
AT1G02405	2.21908	1.24362	-0.835416	0.11605	no	proline-rich family protein
AT1G02410	20.5807	20.921	0.0236631	0.8551	no	cytochrome c oxidase assembly protein CtaG / Cox11 family
AT1G02420	3.51304	3.55981	0.0190793	0.9314	no	Pentatricopeptide repeat (PPR) superfamily protein
AT1G02430	0.694665	1.0286	0.566294	0.4526	no	ADP-ribosylation factor D1B
AT1G02440	0	0.283499	inf	1	no	ADP-ribosylation factor D1A
AT1G02450	0.374982	10.3185	4.78227	0.00115	yes	NIM1-interacting 1
AT1G02460	0.90638	1.20773	0.414107	0.113	no	Pectin lyase-like superfamily protein
AT1G02470	69.0703	65.1407	-0.0845069	0.46865	no	Polyketide cyclase/dehydrase and lipid transport superfamily protein
AT1G02475	121.762	105.933	-0.200915	0.0843	no	Polyketide cyclase/dehydrase and lipid transport superfamily protein
AT1G02480	0	0	0	1	no	pre-tRNA
AT1G02490	0	0	0	1	no	unknown protein
AT1G02500	548.833	526.268	-0.0605687	0.67465	no	S-adenosylmethionine synthetase 1
AT1G02510	0.022376	0.0627187	1.48695	1	no	Outward rectifying potassium channel protein
AT1G02520	11.8586	39.3762	1.73139	5e-05	yes	P-glycoprotein 11
AT1G02530	0.0607185	0.0834625	0.45899	1	no	P-glycoprotein 12
AT1G02540	0	0	0	1	no	unknown protein
AT1G02550	0	0.0525544	inf	1	no	Plant invertase/pectin methylesterase inhibitor superfamily protein
AT1G02560	171.619	175.222	0.0299778	0.7871	no	nuclear encoded CLP protease 5
AT1G02570	1.50707	0.214748	-2.81103	0.0042	yes	unknown protein
AT1G02575	0.273914	0.0340473	-3.00811	1	no	unknown protein
AT1G02580	0.252431	0.598455	1.24536	0.0034	yes	SET domain-containing protein
AT1G02590	0	0	0	1	no	Aldehyde oxidase/xanthine dehydrogenase, molybdopterin binding protein
AT1G02600	0	0	0	1	no	pre-tRNA
AT1G02610	2.70168	3.85001	0.511007	0.0301	no	RING/FYVE/PHD zinc finger superfamily protein
AT1G02620	0.08631	0	#NAME?	1	no	Ras-related small GTP-binding family protein
AT1G02630	0	0	0	1	no	Nucleoside transporter family protein
AT1G02640	4.31244	2.76393	-0.641784	0.00015	yes	beta-xylosidase 2
AT1G02650	0.952144	0.608641	-0.645588	0.06555	no	Tetratricopeptide repeat (TPR)-like superfamily protein
AT1G02660	6.21227	5.49005	-0.178303	0.1956	no	alpha/beta-Hydrolases superfamily protein
AT1G02670	0.707937	0.518626	-0.448926	0.17335	no	P-loop containing nucleoside triphosphate hydrolases superfamily protei
AT1G02680	12.8552	12.2653	-0.0677797	0.6538	no	TBP-associated factor 13
AT1G02681	0.140197	0	#NAME?	1	no	Pseudogene of AT4G02160
AT1G02690	8.33666	6.82942	-0.287706	0.04195	no	importin alpha isoform 6
AT1G02700	2.56302	1.52622	-0.747881	0.00805	yes	unknown protein
AT1G02710	18.6293	22.6855	0.284197	0.47505	no	glycine-rich protein
AT1G02720	9.59449	9.91839	0.0478989	0.73555	no	galacturonosyltransferase 5
AT1G02730	5.01864	4.9132	-0.030635	0.81615	no	cellulose synthase-like D5
AT1G02740	6.83077	6.35183	-0.104878	0.4888	no	MRG family protein
AT1G02750	18.5754	20.3687	0.132961	0.3342	no	Drought-responsive family protein
AT1G02760	0	0	0	1	no	pre-tRNA
AT1G02770	1.65073	1.63605	-0.0128934	0.97495	no	Protein of unknown function (DUF626)
AT1G02780	1028.1	948.885	-0.115677	0.41545	no	Ribosomal protein L19e family protein
AT1G02790	0	0	0	1	no	polygalacturonase 4
AT1G02800	0.351971	0.304626	-0.208418	1	no	cellulase 2
AT1G02810	8.15711	6.51907	-0.323391	0.0246	no	Plant invertase/pectin methylesterase inhibitor superfamily
AT1G02813	0.224982	0.0517983	-2.11883	1	no	Protein of unknown function, DUF538
AT1G02816	53.4354	38.0959	-0.48816	0.00015	yes	Protein of unknown function, DUF538
AT1G02820	5.00405	5.82453	0.219045	0.403	no	Late embryogenesis abundant 3 (LEA3) family protein
AT1G02830	0	0	0	1	no	Ribosomal L22e protein family
AT1G02840	105.652	84.4339	-0.32342	0.00655	yes	RNA-binding (RRM/RBD/RNP motifs) family protein
AT1G02850	129.129	143.472	0.151957	0.19605	no	beta glucosidase 11
AT1G02860	13.3643	10.978	-0.283776	0.15685	no	SPX (SYG1/Pho81/XPR1) domain-containing protein
AT1G02870	37.4688	31.243	-0.262155	0.0896	no	FUNCTIONS IN: molecular_function unknown
AT1G02880	28.3981	33.9447	0.257388	0.0345	no	thiamin pyrophosphokinase1
AT1G02890	23.1448	28.0205	0.275796	0.015	no	AAA-type ATPase family protein
AT1G02900	27.4425	17.7613	-0.627676	0.0004	yes	rapid alkalinization factor 1
AT1G02910	21.1146	21.1665	0.00354478	0.9765	no	tetratricopeptide repeat (TPR)-containing protein
AT1G02920	400.058	1174.78	1.55411	5e-05	yes	glutathione S-transferase 7
AT1G02930	358.188	1041.66	1.54009	5e-05	yes	glutathione S-transferase 6
AT1G02940	0.466413	2.40332	2.36535	0.0003	yes	glutathione S-transferase (class phi) 5
AT1G02950	9.68811	6.15722	-0.653936	0.0003	yes	glutathione S-transferase F4
AT1G02952	0	0	0	1	no	other RNA
AT1G02960	9.91492	8.08193	-0.294902	0.03515	no	unknown protein
AT1G02965	0	0	0	1	no	unknown protein
AT1G02970	1.51272	1.80765	0.256967	0.25345	no	WEE1 kinase homolog
AT1G02980	0.272993	0.225187	-0.277742	1	no	cullin 2
AT1G02990	4.76668	5.74924	0.270387	0.0297	no	BEST Arabidopsis thaliana protein match is: CW-type Zinc Finger (TAIR:A
AT1G03000	9.59053	9.75402	0.0243872	0.8473	no	peroxin 6
AT1G03010	0.869629	0.448127	-0.956491	0.0052	yes	Phototropic-responsive NPH3 family protein
AT1G03020	0.986146	0	#NAME?	1	no	Thioredoxin superfamily protein
AT1G03022	0	0	0	1	no	unknown protein
AT1G03030	32.7453	34.7244	0.0846622	0.47365	no	P-loop containing nucleoside triphosphate hydrolases superfamily protei
AT1G03040	51.593	53.1373	0.0425497	0.7112	no	basic helix-loop-helix (bHLH) DNA-binding superfamily protein
AT1G03050	0.00745086	0.0290466	1.96289	1	no	ENTH/ANTH/VHS superfamily protein
AT1G03055	0.25838	0.493796	0.93442	1	no	unknown protein
AT1G03060	6.12938	8.14192	0.409627	0.00035	yes	Beige/BEACH domain
AT1G03070	2.88562	2.25585	-0.355211	0.2256	no	Bax inhibitor-1 family protein
AT1G03080	18.9777	25.7057	0.437782	0.0001	yes	kinase interacting (KIP1-like) family protein
AT1G03090	21.155	15.6177	-0.437811	0.00055	yes	methylcrotonyl-CoA carboxylase alpha chain, mitochondrial / 3-methylcro
AT1G03100	1.96534	2.1293	0.1156	0.7741	no	Pentatricopeptide repeat (PPR) superfamily protein
AT1G03103	0	0	0	1	no	Bifunctional inhibitor/lipid-transfer protein/seed storage 2S albumin s
AT1G03106	0.444817	0	#NAME?	1	no	unknown protein
AT1G03110	7.02883	6.9957	-0.00681479	0.96095	no	Transducin/WD40 repeat-like superfamily protein
AT1G03120	0.83714	0.736619	-0.18455	0.8022	no	responsive to abscisic acid 28
AT1G03130	121.311	118.91	-0.028845	0.7941	no	photosystem I subunit D-2
AT1G03140	53.3293	46.6405	-0.193344	0.08955	no	splicing factor Prp18 family protein
AT1G03150	31.6685	30.5341	-0.0526263	0.70055	no	Acyl-CoA N-acyltransferases (NAT) superfamily protein
AT1G03160	17.2707	20.0563	0.215729	0.06405	no	FZO-like
AT1G03170	0.373573	0.292792	-0.351512	1	no	Protein of unknown function (DUF3049)
AT1G03180	4.17128	4.26753	0.0329084	0.8744	no	unknown protein
AT1G03190	7.31545	7.71451	0.0766279	0.5621	no	RAD3-like DNA-binding helicase protein
AT1G03200	1.93139	1.71939	-0.167743	0.772	no	unknown protein
AT1G03210	21.5825	24.5246	0.184369	0.18955	no	Phenazine biosynthesis PhzC/PhzF protein
AT1G03220	269.695	253.245	-0.090793	0.44665	no	Eukaryotic aspartyl protease family protein
AT1G03230	20.9891	38.4475	0.873247	5e-05	yes	Eukaryotic aspartyl protease family protein
AT1G03240	0.145192	0	#NAME?	1	no	unknown protein
AT1G03250	29.5803	28.9238	-0.0323787	0.7865	no	unknown protein
AT1G03260	12.1156	12.3878	0.032045	0.82925	no	SNARE associated Golgi protein family
AT1G03270	1.63157	1.76427	0.112811	0.64455	no	CBS domain-containing protein with a domain of unknown function (DUF21)
AT1G03280	20.6222	20.9168	0.0204659	0.8593	no	Transcription factor TFIIE, alpha subunit
AT1G03290	24.6917	26.1381	0.0821323	0.47775	no	unknown protein
AT1G03300	1.15874	1.12471	-0.0429989	0.8534	no	DOMAIN OF UNKNOWN FUNCTION 724 1
AT1G03310	43.9381	44.8605	0.0299712	0.79495	no	debranching enzyme 1
AT1G03320	0.212458	0.0480685	-2.14401	1	no	unknown protein
AT1G03330	49.3819	39.8122	-0.31077	0.01325	yes	Small nuclear ribonucleoprotein family protein
AT1G03340	3.57735	3.98833	0.156893	0.42545	no	unknown protein
AT1G03350	42.0849	40.8906	-0.0415336	0.71075	no	BSD domain-containing protein
AT1G03360	10.6127	12.2944	0.212217	0.1447	no	ribosomal RNA processing 4
AT1G03365	8.77471	8.6928	-0.0135294	0.91415	no	RING/U-box superfamily protein
AT1G03370	8.46481	15.4557	0.868587	5e-05	yes	C2 calcium/lipid-binding and GRAM domain containing protein
AT1G03380	16.556	16.6665	0.00959444	0.9305	no	homolog of yeast autophagy 18 (ATG18) G
AT1G03390	0.0559844	0.0428421	-0.385997	1	no	HXXXD-type acyl-transferase family protein
AT1G03400	5.81349	11.1233	0.93611	5e-05	yes	2-oxoglutarate (2OG) and Fe(II)-dependent oxygenase superfamily protein
AT1G03410	2.81058	2.73849	-0.0374844	0.8919	no	2-oxoglutarate (2OG) and Fe(II)-dependent oxygenase superfamily protein
AT1G03420	22.0401	22.7174	0.0436641	0.8251	no	transposable element gene
AT1G03430	18.4322	18.9339	0.038744	0.77915	no	histidine-containing phosphotransfer factor 5
AT1G03440	9.8326	8.07451	-0.284199	0.05425	no	Leucine-rich repeat (LRR) family protein
AT1G03445	0.0197887	0.0561404	1.50437	1	no	Serine/threonine protein phosphatase family protein
AT1G03457	2.30996	4.68596	1.02048	5e-05	yes	RNA-binding (RRM/RBD/RNP motifs) family protein
AT1G03470	5.69604	4.23444	-0.427788	0.0154	no	Kinase interacting (KIP1-like) family protein
AT1G03475	122.184	121.018	-0.0138298	0.9028	no	Coproporphyrinogen III oxidase
AT1G03490	0.0321912	0.0313674	-0.0374001	1	no	NAC domain containing protein 6
AT1G03495	5.00457	10.5755	1.07941	5e-05	yes	HXXXD-type acyl-transferase family protein
AT1G03502	0	0	0	1	no	snoRNA
AT1G03506	0	0	0	1	no	snoRNA
AT1G03510	3.37954	3.07728	-0.135173	0.56375	no	Tetratricopeptide repeat (TPR)-like superfamily protein
AT1G03515	0	0	0	1	no	pre-tRNA
AT1G03520	12.6283	9.87536	-0.354753	0.0083	yes	Core-2/I-branching beta-1,6-N-acetylglucosaminyltransferase family prot
AT1G03530	5.82774	6.48857	0.154964	0.242	no	nuclear assembly factor 1
AT1G03540	0.804691	1.13215	0.492559	0.0925	no	Pentatricopeptide repeat (PPR-like) superfamily protein
AT1G03545	0.434565	0.725421	0.739246	0.2683	no	Potential natural antisense gene, locus overlaps with AT1G03550
AT1G03550	12.8727	10.0094	-0.362955	0.0196	no	Secretory carrier membrane protein (SCAMP) family protein
AT1G03560	5.44036	5.60213	0.0422735	0.76915	no	Pentatricopeptide repeat (PPR-like) superfamily protein
AT1G03570	0	0	0	1	no	pre-tRNA
AT1G03580	0.221871	0.105757	-1.06896	1	no	pseudogene, meprin and TRAF homology (MATH) domain protein -related, we
AT1G03590	13.4412	18.9704	0.497096	0.0001	yes	Protein phosphatase 2C family protein
AT1G03600	170.376	114.361	-0.575123	5e-05	yes	photosystem II family protein
AT1G03610	22.6196	21.8212	-0.0518393	0.66535	no	Protein of unknown function (DUF789)
AT1G03620	3.69265	2.74252	-0.429152	0.114	no	ELMO/CED-12 family protein
AT1G03630	29.6643	36.282	0.290527	0.0142	no	protochlorophyllide oxidoreductase C
AT1G03640	0	0	0	1	no	pre-tRNA
AT1G03650	7.24533	7.06843	-0.0356601	0.8629	no	Acyl-CoA N-acyltransferases (NAT) superfamily protein
AT1G03660	0.807907	1.95284	1.27332	0.16545	no	Ankyrin-repeat containing protein
AT1G03670	0	0	0	1	no	ankyrin repeat family protein
AT1G03680	161.351	150.799	-0.097579	0.38755	no	thioredoxin M-type 1
AT1G03687	12.0036	12.2062	0.0241382	0.8617	no	DTW domain-containing protein
AT1G03700	7.30871	3.69889	-0.982522	0.00195	yes	Uncharacterised protein family (UPF0497)
AT1G03710	0.24751	0.128288	-0.948093	1	no	Cystatin/monellin superfamily protein
AT1G03720	0	0	0	1	no	Cysteine proteinases superfamily protein
AT1G03730	16.9903	25.1162	0.563903	0.00015	yes	unknown protein
AT1G03740	13.9459	28.3691	1.02448	5e-05	yes	Protein kinase superfamily protein
AT1G03743	0	0	0	1	no	snoRNA
AT1G03746	0	0	0	1	no	snoRNA
AT1G03750	4.71767	4.75436	0.0111754	0.95445	no	switch 2
AT1G03760	11.4226	10.4567	-0.127474	0.4771	no	Prefoldin chaperone subunit family protein
AT1G03770	6.95672	8.10753	0.220854	0.1045	no	RING 1B
AT1G03780	1.33928	1.13775	-0.235279	0.247	no	targeting protein for XKLP2
AT1G03790	12.7053	4.53258	-1.48703	5e-05	yes	Zinc finger C-x8-C-x5-C-x3-H type family protein
AT1G03800	5.07675	4.16156	-0.28678	0.24565	no	ERF domain protein 10
AT1G03810	0	0	0	1	no	Nucleic acid-binding, OB-fold-like protein
AT1G03820	9.69448	11.6453	0.264517	0.07685	no	unknown protein
AT1G03830	2.5671	2.89004	0.17095	0.2446	no	guanylate-binding family protein
AT1G03840	1.47728	1.85649	0.329635	0.14445	no	C2H2 and C2HC zinc fingers superfamily protein
AT1G03850	17.14	21.7656	0.344685	0.03125	no	Glutaredoxin family protein
AT1G03860	117.337	113.381	-0.0494768	0.6603	no	prohibitin 2
AT1G03870	27.8948	23.9557	-0.219626	0.08475	no	FASCICLIN-like arabinoogalactan 9
AT1G03880	0.0440898	0.0560068	0.345159	1	no	cruciferin 2
AT1G03890	0.0215967	0.0430229	0.994296	1	no	RmlC-like cupins superfamily protein
AT1G03900	130.644	103.01	-0.34285	0.0029	yes	non-intrinsic ABC protein 4
AT1G03905	5.59984	8.0552	0.524535	0.00405	yes	P-loop containing nucleoside triphosphate hydrolases superfamily protei
AT1G03910	31.6318	28.3976	-0.155609	0.1739	no	EXPRESSED IN: 25 plant structures
AT1G03920	1.07905	1.15662	0.100162	0.66585	no	Protein kinase family protein
AT1G03930	18.9236	18.1094	-0.063447	0.5891	no	dual specificity kinase 1
AT1G03935	0	0	0	1	no	snoRNA
AT1G03940	4.18783	13.8056	1.72098	5e-05	yes	HXXXD-type acyl-transferase family protein
AT1G03950	22.9025	23.3995	0.0309717	0.8082	no	vacuolar protein sorting-associated protein 2.3
AT1G03960	7.28864	6.84342	-0.0909325	0.4928	no	Calcium-binding EF hand family protein
AT1G03970	38.9246	45.4645	0.224058	0.05435	no	G-box binding factor 4
AT1G03980	0.45975	0.733957	0.674848	0.52985	no	phytochelatin synthase 2
AT1G03982	0.0442641	0.151256	1.77278	1	no	PAK-box/P21-Rho-binding family protein
AT1G03990	0.725772	1.36991	0.916492	0.00045	yes	Long-chain fatty alcohol dehydrogenase family protein
AT1G04000	8.26036	7.84306	-0.0747869	0.65665	no	unknown protein
AT1G04010	4.73597	5.47018	0.207928	0.15235	no	phospholipid sterol acyl transferase 1
AT1G04020	6.07054	8.55068	0.494216	0.00025	yes	breast cancer associated RING 1
AT1G04030	2.73186	2.08895	-0.387107	0.5573	no	unknown protein
AT1G04040	183.021	127.739	-0.518807	5e-05	yes	HAD superfamily, subfamily IIIB acid phosphatase
AT1G04050	2.1564	2.1254	-0.0208912	0.9049	no	homolog of SU(var)3-9 1
AT1G04070	28.1451	28.6798	0.0271549	0.85575	no	translocase of outer membrane 22-I
AT1G04080	46.7771	45.7246	-0.0328331	0.78245	no	Tetratricopeptide repeat (TPR)-like superfamily protein
AT1G04090	0.368375	0.536743	0.543056	1	no	Plant protein of unknown function (DUF946)
AT1G04100	4.66527	5.52241	0.243339	0.19465	no	indoleacetic acid-induced protein 10
AT1G04110	1.11338	1.31941	0.244952	0.28905	no	Subtilase family protein
AT1G04120	36.2845	43.0447	0.246483	0.03175	no	multidrug resistance-associated protein 5
AT1G04130	12.9206	11.5473	-0.162108	0.67125	no	Tetratricopeptide repeat (TPR)-like superfamily protein
AT1G04140	47.4166	42.3555	-0.162842	0.18265	no	Transducin family protein / WD-40 repeat family protein
AT1G04150	0.0344982	0	#NAME?	1	no	C2 calcium/lipid-binding plant phosphoribosyltransferase family protein
AT1G04160	1.51476	1.57364	0.0550128	0.73795	no	myosin XI B
AT1G04170	91.4365	77.0036	-0.247845	0.0313	no	eukaryotic translation initiation factor 2 gamma subunit
AT1G04171	0	0	0	1	no	unknown protein
AT1G04180	6.79159	6.01301	-0.175661	0.28745	no	YUCCA 9
AT1G04190	31.1916	27.4256	-0.185634	0.1198	no	Tetratricopeptide repeat (TPR)-like superfamily protein
AT1G04200	16.7169	16.8947	0.0152592	0.8987	no	FUNCTIONS IN: molecular_function unknown
AT1G04210	12.3019	14.5055	0.237713	0.4448	no	Leucine-rich repeat protein kinase family protein
AT1G04220	166.067	64.4625	-1.36523	5e-05	yes	3-ketoacyl-CoA synthase 2
AT1G04230	11.4202	10.2043	-0.16241	0.24895	no	Protein of unknown function (DUF2361)
AT1G04240	24.724	14.8464	-0.735795	5e-05	yes	AUX/IAA transcriptional regulator family protein
AT1G04250	53.4703	26.4326	-1.01642	5e-05	yes	AUX/IAA transcriptional regulator family protein
AT1G04260	45.0081	39.5279	-0.187311	0.15915	no	CAMV movement protein interacting protein 7
AT1G04270	527.162	453.546	-0.216996	0.07225	no	cytosolic ribosomal protein S15
AT1G04280	26.4444	20.2046	-0.388277	0.0009	yes	P-loop containing nucleoside triphosphate hydrolases superfamily protei
AT1G04290	29.8002	23.5706	-0.338334	0.01085	yes	Thioesterase superfamily protein
AT1G04295	1.23803	0.618218	-1.00186	0.45465	no	other RNA
AT1G04300	25.3399	23.2547	-0.123889	0.2738	no	TRAF-like superfamily protein
AT1G04310	17.444	11.7639	-0.568364	5e-05	yes	ethylene response sensor 2
AT1G04320	0	0	0	1	no	pre-tRNA
AT1G04330	2.21873	2.31829	0.0633264	0.84325	no	unknown protein
AT1G04340	27.9701	25.3394	-0.1425	0.29875	no	HR-like lesion-inducing protein-related
AT1G04350	21.1754	20.1593	-0.0709452	0.5695	no	2-oxoglutarate (2OG) and Fe(II)-dependent oxygenase superfamily protein
AT1G04360	2.43811	2.57069	0.0763953	0.72195	no	RING/U-box superfamily protein
AT1G04370	1.82132	0.817781	-1.15519	0.26995	no	Ethylene-responsive element binding factor 14
AT1G04380	0.128621	0.159894	0.313995	1	no	2-oxoglutarate (2OG) and Fe(II)-dependent oxygenase superfamily protein
AT1G04390	3.84559	4.35588	0.179758	0.22815	no	BTB/POZ domain-containing protein
AT1G04400	74.3919	66.4331	-0.163244	0.154	no	cryptochrome 2
AT1G04410	1199.09	1006.51	-0.252566	0.12245	no	Lactate/malate dehydrogenase family protein
AT1G04420	42.3119	34.5941	-0.290537	0.01525	no	NAD(P)-linked oxidoreductase superfamily protein
AT1G04425	3.30579	3.01778	-0.131509	0.7477	no	other RNA
AT1G04430	52.7053	57.5651	0.127247	0.2517	no	S-adenosyl-L-methionine-dependent methyltransferases superfamily protei
AT1G04440	60.5362	68.228	0.172566	0.12665	no	casein kinase like 13
AT1G04445	1.00238	3.56134	1.82898	0.00515	yes	C2H2-like zinc finger protein
AT1G04450	0	0	0	1	no	ROP-interactive CRIB motif-containing protein 3
AT1G04457	0	0	0	1	no	Pseudogene of AT2G33450
AT1G04470	0.006115	0.0322729	2.3999	1	no	Protein of unknown function (DUF810)
AT1G04480	420.119	394.965	-0.0890739	0.43205	no	Ribosomal protein L14p/L23e family protein
AT1G04490	2.18911	3.54662	0.696102	0.00145	yes	Protein of unknown function (DUF3527)
AT1G04500	0.138018	0.293852	1.09023	1	no	CCT motif family protein
AT1G04501	0	0	0	1	no	unknown protein
AT1G04510	38.5904	34.6456	-0.155569	0.1715	no	MOS4-associated complex 3A
AT1G04520	7.17157	7.39656	0.0445666	0.7548	no	plasmodesmata-located protein 2
AT1G04530	20.2724	15.9594	-0.345108	0.0059	yes	Tetratricopeptide repeat (TPR)-like superfamily protein
AT1G04540	1.43395	1.49895	0.0639575	0.79725	no	Calcium-dependent lipid-binding (CaLB domain) family protein
AT1G04550	14.5666	12.2525	-0.249588	0.0707	no	AUX/IAA transcriptional regulator family protein
AT1G04555	8.8509	8.29141	-0.0942071	0.58435	no	unknown protein
AT1G04560	2.4275	0.618775	-1.97198	0.00075	yes	AWPM-19-like family protein
AT1G04570	3.38647	2.81264	-0.267857	0.16725	no	Major facilitator superfamily protein
AT1G04580	0.32775	0.736548	1.16818	5e-05	yes	aldehyde oxidase 4
AT1G04590	15.8982	16.1005	0.0182441	0.8882	no	BEST Arabidopsis thaliana protein match is: Pentatricopeptide repeat (P
AT1G04600	0.0750891	0.163675	1.12416	1	no	myosin XI A
AT1G04610	1.69849	0.455453	-1.89888	5e-05	yes	YUCCA 3
AT1G04620	17.9192	17.3425	-0.0471997	0.7077	no	coenzyme F420 hydrogenase family / dehydrogenase, beta subunit family
AT1G04625	0	0	0	1	no	Polynucleotidyl transferase, ribonuclease H-like superfamily protein
AT1G04630	57.3434	52.7447	-0.120601	0.33655	no	GRIM-19 protein
AT1G04635	5.6414	4.28469	-0.396863	0.1075	no	ribonuclease P family protein / Rpp14 family protein
AT1G04640	24.4488	25.5537	0.0637689	0.62105	no	lipoyltransferase 2
AT1G04645	0	0	0	1	no	Plant self-incompatibility protein S1 family
AT1G04650	0.945261	1.06632	0.173856	0.46505	no	unknown protein
AT1G04660	0.212279	0.0678532	-1.64547	1	no	glycine-rich protein
AT1G04670	0.0596279	0	#NAME?	1	no	unknown protein
AT1G04680	22.7181	19.0424	-0.254628	0.03415	no	Pectin lyase-like superfamily protein
AT1G04684	0	0	0	1	no	unknown protein
AT1G04690	121.57	122.782	0.0143102	0.89555	no	potassium channel beta subunit 1
AT1G04700	0.702085	0.650646	-0.109772	0.617	no	PB1 domain-containing protein tyrosine kinase
AT1G04710	26.6343	29.2891	0.137082	0.2373	no	peroxisomal 3-ketoacyl-CoA thiolase 4
AT1G04720	0	0	0	1	no	pre-tRNA
AT1G04730	2.10817	2.85814	0.439083	0.01275	yes	P-loop containing nucleoside triphosphate hydrolases superfamily protei
AT1G04750	107.271	96.7511	-0.14891	0.18175	no	vesicle-associated membrane protein 721
AT1G04760	0.832296	0.697761	-0.254364	0.66495	no	vesicle-associated membrane protein 726
AT1G04770	29.4664	44.319	0.588855	5e-05	yes	Tetratricopeptide repeat (TPR)-like superfamily protein
AT1G04778	1.49627	0.481744	-1.63503	0.37025	no	unknown protein
AT1G04780	28.0339	27.0677	-0.0506023	0.65185	no	Ankyrin repeat family protein
AT1G04790	11.9782	11.9969	0.00225125	0.98525	no	RING/U-box superfamily protein
AT1G04800	117.106	116.386	-0.00890534	0.93875	no	glycine-rich protein
AT1G04810	36.8891	35.6961	-0.0474263	0.66965	no	26S proteasome regulatory complex, non-ATPase subcomplex, Rpn2/Psmd1 su
AT1G04820	282.444	202.132	-0.48267	5e-05	yes	tubulin alpha-4 chain
AT1G04830	26.3779	21.5726	-0.290134	0.0141	no	Ypt/Rab-GAP domain of gyp1p superfamily protein
AT1G04840	1.01786	1.33088	0.386851	0.1351	no	Tetratricopeptide repeat (TPR)-like superfamily protein
AT1G04850	69.0277	65.1986	-0.0823347	0.46435	no	ubiquitin-associated (UBA)/TS-N domain-containing protein
AT1G04860	12.5408	14.0013	0.158923	0.17245	no	ubiquitin-specific protease 2
AT1G04870	27.1102	25.2279	-0.103816	0.3684	no	protein arginine methyltransferase 10
AT1G04880	0.414508	0.438151	0.0800306	1	no	HMG (high mobility group) box protein with ARID/BRIGHT DNA-binding doma
AT1G04890	0	0	0	1	no	Protein of unknown function, DUF593
AT1G04900	10.4314	10.2352	-0.0273847	0.9019	no	Protein of unknown function (DUF185)
AT1G04910	27.3108	24.8376	-0.136944	0.31325	no	O-fucosyltransferase family protein
AT1G04920	0.430906	0.774971	0.84677	0.002	yes	sucrose phosphate synthase 3F
AT1G04930	4.05339	4.20532	0.0530869	0.76885	no	hydroxyproline-rich glycoprotein family protein
AT1G04940	55.9613	55.8712	-0.00232532	0.98705	no	translocon at the inner envelope membrane of chloroplasts 20
AT1G04945	7.68793	7.80918	0.0225773	0.948	no	HIT-type Zinc finger family protein
AT1G04950	12.5544	10.8584	-0.209383	0.3386	no	TATA BOX ASSOCIATED FACTOR II 59
AT1G04960	23.304	22.3993	-0.0571241	0.6474	no	Protein of unknown function (DUF1664)
AT1G04970	53.2455	48.8756	-0.123546	0.29045	no	lipid-binding serum glycoprotein family protein
AT1G04980	23.0037	37.5768	0.707976	5e-05	yes	PDI-like 2-2
AT1G04985	41.9805	38.6944	-0.117594	0.32085	no	unknown protein
AT1G04990	84.3226	75.2603	-0.164032	0.15375	no	Zinc finger C-x8-C-x5-C-x3-H type family protein
AT1G05000	24.3367	27.7834	0.191093	0.133	no	Phosphotyrosine protein phosphatases superfamily protein
AT1G05010	217.707	286.568	0.396489	0.0018	yes	ethylene-forming enzyme
AT1G05020	0.88011	0.477291	-0.882815	0.0023	yes	ENTH/ANTH/VHS superfamily protein
AT1G05030	9.67455	9.12997	-0.0835847	0.55275	no	Major facilitator superfamily protein
AT1G05040	0	0.0375211	inf	1	no	BEST Arabidopsis thaliana protein match is: Ubiquitin-associated (UBA)
AT1G05055	10.1479	10.3437	0.0275722	0.8554	no	general transcription factor II H2
AT1G05060	31.9376	47.8756	0.584032	5e-05	yes	unknown protein
AT1G05061	0.893253	0.696886	-0.358147	0.36295	no	Pseudogene of AT2G32630
AT1G05065	3.20354	2.72612	-0.232817	0.80845	no	CLAVATA3/ESR-RELATED 20
AT1G05070	24.2551	19.3865	-0.323234	0.0194	no	Protein of unknown function (DUF1068)
AT1G05080	0.0216294	0	#NAME?	1	no	F-box/RNI-like/FBD-like domains-containing protein
AT1G05085	0	0	0	1	no	unknown protein
AT1G05090	0.663506	0.556551	-0.253595	0.42525	no	dentin sialophosphoprotein-related
AT1G05100	8.41318	13.8803	0.722316	5e-05	yes	mitogen-activated protein kinase kinase kinase 18
AT1G05120	10.0361	10.4756	0.0618386	0.61215	no	Helicase protein with RING/U-box domain
AT1G05135	7.8401	7.90946	0.0127078	0.9367	no	pseudogene of unknown protein
AT1G05136	0	0	0	1	no	unknown protein
AT1G05140	34.8453	30.3741	-0.198126	0.0966	no	Peptidase M50 family protein
AT1G05150	14.5137	16.9061	0.220134	0.05965	no	Calcium-binding tetratricopeptide family protein
AT1G05160	6.11758	5.90901	-0.050046	0.7288	no	cytochrome P450, family 88, subfamily A, polypeptide 3
AT1G05170	13.043	10.6534	-0.291966	0.0227	no	Galactosyltransferase family protein
AT1G05180	33.3434	31.5136	-0.0814261	0.48135	no	NAD(P)-binding Rossmann-fold superfamily protein
AT1G05190	223.177	184.431	-0.275103	0.0159	no	Ribosomal protein L6 family
AT1G05200	15.2646	17.4141	0.190071	0.15245	no	glutamate receptor 3.4
AT1G05205	37.1316	33.3132	-0.156553	0.5768	no	unknown protein
AT1G05210	5.79365	7.43562	0.359982	0.12815	no	Transmembrane protein 97, predicted
AT1G05220	2.06013	1.88312	-0.129614	0.88625	no	Transmembrane protein 97, predicted
AT1G05230	5.92624	7.32369	0.305453	0.01995	no	homeodomain GLABROUS 2
AT1G05240	0.438564	0.151121	-1.53709	1	no	Peroxidase superfamily protein
AT1G05250	2.13854	0.380778	-2.48961	0.0001	yes	Peroxidase superfamily protein
AT1G05260	85.7317	34.1966	-1.32597	5e-05	yes	Peroxidase superfamily protein
AT1G05270	50.7193	44.9982	-0.172666	0.13915	no	TraB family protein
AT1G05280	2.01677	1.65248	-0.287419	0.2552	no	Protein of unknown function (DUF604)
AT1G05290	0	0	0	1	no	CCT motif family protein
AT1G05291	0	0	0	1	no	Protein of unknown function (DUF1218)
AT1G05300	2.88488	4.38263	0.603288	0.00515	yes	zinc transporter 5 precursor
AT1G05310	2.61243	1.58861	-0.717628	0.00405	yes	Pectin lyase-like superfamily protein
AT1G05320	9.37443	9.30974	-0.00998997	0.9331	no	FUNCTIONS IN: molecular_function unknown
AT1G05330	0.159645	0.500546	1.64864	1	no	unknown protein
AT1G05340	75.0625	65.2568	-0.201964	0.08925	no	unknown protein
AT1G05350	24.6669	23.4695	-0.0717874	0.5423	no	NAD(P)-binding Rossmann-fold superfamily protein
AT1G05360	11.4688	10.0981	-0.18362	0.19625	no	BEST Arabidopsis thaliana protein match is: SNARE associated Golgi prot
AT1G05370	1.16376	1.244	0.0961893	0.7551	no	Sec14p-like phosphatidylinositol transfer family protein
AT1G05380	11.2245	12.0926	0.107474	0.3571	no	Acyl-CoA N-acyltransferase with RING/FYVE/PHD-type zinc finger protein
AT1G05385	19.084	18.4687	-0.0472823	0.74505	no	photosystem II 11 kDa protein-related
AT1G05390	0	0	0	1	no	pre-tRNA
AT1G05400	2.71534	2.85999	0.0748801	0.8731	no	unknown protein
AT1G05410	16.7252	15.0502	-0.152244	0.24175	no	Protein of unknown function (DUF1423)
AT1G05420	2.77223	3.51729	0.343418	0.3014	no	ovate family protein 12
AT1G05430	37.6442	39.7506	0.0785492	0.5226	no	unknown protein
AT1G05440	0.569584	0.36536	-0.640588	1	no	C-8 sterol isomerases
AT1G05450	10.607	7.34364	-0.530456	0.12325	no	Bifunctional inhibitor/lipid-transfer protein/seed storage 2S albumin s
AT1G05460	4.02635	4.61775	0.19772	0.18605	no	P-loop containing nucleoside triphosphate hydrolases superfamily protei
AT1G05470	2.73361	3.10013	0.181525	0.2588	no	DNAse I-like superfamily protein
AT1G05490	0.354185	0.208456	-0.764759	1	no	chromatin remodeling 31
AT1G05500	43.4482	38.0058	-0.193079	0.08695	no	Calcium-dependent lipid-binding (CaLB domain) family protein
AT1G05510	0.0768229	0.0224111	-1.77732	1	no	Protein of unknown function (DUF1264)
AT1G05520	32.2476	31.6543	-0.0267906	0.8102	no	Sec23/Sec24 protein transport family protein
AT1G05530	1.2075	0.233266	-2.37198	0.00055	yes	UDP-glucosyl transferase 75B2
AT1G05540	1.10269	1.63101	0.564731	0.05385	no	Protein of unknown function (DUF295)
AT1G05550	0	0.140788	inf	1	no	Protein of unknown function (DUF295)
AT1G05560	59.5772	46.0345	-0.372044	0.00375	yes	UDP-glucosyltransferase 75B1
AT1G05562	10.8257	7.39531	-0.549774	0.35985	no	Potential natural antisense gene, locus overlaps with AT1G05560
AT1G05570	7.88978	9.84544	0.31947	0.0068	yes	callose synthase 1
AT1G05575	13.8471	33.6953	1.28296	5e-05	yes	unknown protein
AT1G05577	0.0734914	0	#NAME?	1	no	Domain of unknown function (DUF966)
AT1G05580	0	0	0	1	no	cation/H+ exchanger 23
AT1G05590	8.00305	8.19978	0.0350351	0.79895	no	beta-hexosaminidase 2
AT1G05600	4.67992	4.58596	-0.0292591	0.869	no	Tetratricopeptide repeat (TPR)-like superfamily protein
AT1G05610	0.152029	0.176746	0.217333	1	no	ADP-glucose pyrophosphorylase small subunit 2
AT1G05615	0	0	0	1	no	Domain of unknown function (DUF313)
AT1G05620	24.9148	59.6088	1.25852	5e-05	yes	uridine-ribohydrolase 2
AT1G05630	2.04076	2.66391	0.384437	0.01335	yes	Endonuclease/exonuclease/phosphatase family protein
AT1G05640	1.2381	1.29325	0.0628725	0.7887	no	Ankyrin repeat family protein
AT1G05650	1.6364	0.429048	-1.93131	0.00045	yes	Pectin lyase-like superfamily protein
AT1G05660	3.79804	1.0877	-1.80397	5e-05	yes	Pectin lyase-like superfamily protein
AT1G05670	3.06375	5.12693	0.742796	5e-05	yes	Pentatricopeptide repeat (PPR-like) superfamily protein
AT1G05675	2.58968	4.95515	0.936153	5e-05	yes	UDP-Glycosyltransferase superfamily protein
AT1G05680	46.4987	71.2342	0.615379	5e-05	yes	Uridine diphosphate glycosyltransferase 74E2
AT1G05690	3.47673	3.36491	-0.0471631	0.80535	no	BTB and TAZ domain protein 3
AT1G05700	1.57464	0.834773	-0.91557	0.00025	yes	Leucine-rich repeat transmembrane protein kinase protein
AT1G05710	10.5365	12.4321	0.238673	0.1218	no	basic helix-loop-helix (bHLH) DNA-binding superfamily protein
AT1G05720	50.3188	48.247	-0.0606586	0.6336	no	selenoprotein family protein
AT1G05730	1.60357	1.74143	0.118985	0.82655	no	Eukaryotic protein of unknown function (DUF842)
AT1G05740	0	0	0	1	no	Eukaryotic protein of unknown function (DUF842)
AT1G05750	2.54303	2.43062	-0.065224	0.771	no	Tetratricopeptide repeat (TPR)-like superfamily protein
AT1G05760	8.08759	8.78146	0.118751	0.7425	no	Mannose-binding lectin superfamily protein
AT1G05770	1.30355	1.0208	-0.352736	0.41765	no	Mannose-binding lectin superfamily protein
AT1G05780	23.1255	22.3882	-0.0467469	0.76055	no	Vacuolar ATPase assembly integral membrane protein VMA21-like domain
AT1G05785	19.5226	16.9227	-0.206183	0.20445	no	Got1/Sft2-like vescicle transport protein family
AT1G05790	15.537	15.0718	-0.0438486	0.71895	no	lipase class 3 family protein
AT1G05800	0.0261555	0.228317	3.12585	1	no	alpha/beta-Hydrolases superfamily protein
AT1G05805	11.1851	13.1991	0.238867	0.06865	no	basic helix-loop-helix (bHLH) DNA-binding superfamily protein
AT1G05810	16.3487	9.07758	-0.848799	5e-05	yes	RAB GTPase homolog A5E
AT1G05820	1.27645	1.15018	-0.150285	0.59155	no	SIGNAL PEPTIDE PEPTIDASE-LIKE 5
AT1G05830	9.24406	9.67965	0.0664291	0.57025	no	trithorax-like protein 2
AT1G05835	27.0573	21.6145	-0.324019	0.40855	no	PHD finger protein
AT1G05840	18.2437	17.4763	-0.0620009	0.67515	no	Eukaryotic aspartyl protease family protein
AT1G05850	268.427	197.871	-0.439972	0.0004	yes	Chitinase family protein
AT1G05860	9.80081	9.51863	-0.0421477	0.7773	no	unknown protein
AT1G05870	54.3194	45.3762	-0.259532	0.0337	no	Protein of unknown function (DUF1685)
AT1G05880	0.0832229	1.45006	4.12299	0.0009	yes	RING/U-box superfamily protein
AT1G05890	55.0544	48.9046	-0.170886	0.13155	no	RING/U-box superfamily protein
AT1G05894	0.34202	0.562209	0.717025	1	no	unknown protein
AT1G05900	8.94905	7.68864	-0.219006	0.1479	no	endonuclease III 2
AT1G05910	6.90153	8.39217	0.282127	0.0183	no	cell division cycle protein 48-related / CDC48-related
AT1G05920	0	0	0	1	no	Domain of unknown function (DUF313)
AT1G05925	0	0	0	1	no	unknown protein
AT1G05930	0	0	0	1	no	Domain of unknown function (DUF313)
AT1G05940	45.941	45.3964	-0.0172054	0.8797	no	cationic amino acid transporter 9
AT1G05950	2.57668	3.75154	0.541967	0.0019	yes	unknown protein
AT1G05960	22.6846	18.6388	-0.283399	0.01325	yes	ARM repeat superfamily protein
AT1G05970	9.9772	6.96411	-0.518695	0.0073	yes	RNA-binding (RRM/RBD/RNP motifs) family protein
AT1G05980	0	0	0	1	no	pre-tRNA
AT1G05990	1.05434	0.514981	-1.03375	0.08305	no	EF hand calcium-binding protein family
AT1G06000	23.3882	46.717	0.99817	5e-05	yes	UDP-Glycosyltransferase superfamily protein
AT1G06002	7.75046	17.4927	1.1744	0.0026	yes	Potential natural antisense gene, locus overlaps with AT1G06000
AT1G06010	29.4651	27.2044	-0.115168	0.4338	no	unknown protein
AT1G06020	0.353754	0.420035	0.247763	1	no	pfkB-like carbohydrate kinase family protein
AT1G06030	0.05186	0.0669327	0.368088	1	no	pfkB-like carbohydrate kinase family protein
AT1G06040	59.2294	41.4942	-0.513405	5e-05	yes	B-box zinc finger family protein
AT1G06050	4.21457	4.67887	0.150773	0.4519	no	Protein of unknown function (DUF1336)
AT1G06060	29.808	23.9138	-0.317855	0.05565	no	LisH and RanBPM domains containing protein
AT1G06070	12.3789	12.8642	0.0554738	0.74255	no	Basic-leucine zipper (bZIP) transcription factor family protein
AT1G06080	14.0901	5.28565	-1.41453	5e-05	yes	delta 9 desaturase 1
AT1G06090	9.82081	10.2188	0.0573181	0.7104	no	Fatty acid desaturase family protein
AT1G06100	0.0243059	0.457574	4.23463	1	no	Fatty acid desaturase family protein
AT1G06110	49.1335	32.9278	-0.577398	5e-05	yes	SKP1/ASK-interacting protein 16
AT1G06120	0.523436	0.211019	-1.31064	1	no	Fatty acid desaturase family protein
AT1G06130	36.7241	36.7643	0.00157724	0.9895	no	glyoxalase 2-4
AT1G06135	0.990347	6.21744	2.65031	5e-05	yes	unknown protein
AT1G06137	0	0	0	1	no	unknown protein
AT1G06140	1.14961	1.68687	0.553213	0.05715	no	Pentatricopeptide repeat (PPR) superfamily protein
AT1G06148	0.0351415	0.0681896	0.956374	1	no	Unknown gene
AT1G06149	8.34477	8.53251	0.0320976	0.8447	no	conserved peptide upstream open reading frame 8
AT1G06150	2.13508	2.52639	0.242787	0.3965	no	basic helix-loop-helix (bHLH) DNA-binding superfamily protein
AT1G06160	3.43753	8.47182	1.3013	5e-05	yes	octadecanoid-responsive Arabidopsis AP2/ERF 59
AT1G06170	0.199707	0.109612	-0.865478	1	no	basic helix-loop-helix (bHLH) DNA-binding superfamily protein
AT1G06180	30.7774	38.0972	0.307814	0.0135	yes	myb domain protein 13
AT1G06190	49.7178	49.3747	-0.00999156	0.93145	no	Rho termination factor
AT1G06200	75.5795	63.9462	-0.241136	0.03755	no	Peptidase S24/S26A/S26B/S26C family protein
AT1G06210	33.6613	30.806	-0.12788	0.26715	no	ENTH/VHS/GAT family protein
AT1G06220	23.4168	24.0103	0.0361084	0.7491	no	Ribosomal protein S5/Elongation factor G/III/V family protein
AT1G06225	0	0	0	1	no	CLAVATA3/ESR-RELATED 3
AT1G06230	12.8952	13.7181	0.0892481	0.439	no	global transcription factor group E4
AT1G06240	8.54519	9.90615	0.213212	0.1545	no	Protein of unknown function DUF455
AT1G06250	0.957869	0.905238	-0.0815318	0.78935	no	alpha/beta-Hydrolases superfamily protein
AT1G06260	0.291265	0.294653	0.016683	1	no	Cysteine proteinases superfamily protein
AT1G06265	5.09314	3.32334	-0.615922	0.0119	yes	other RNA
AT1G06270	6.58058	6.14408	-0.0990166	0.5597	no	Pentatricopeptide repeat (PPR) superfamily protein
AT1G06280	0	0	0	1	no	LOB domain-containing protein 2
AT1G06290	34.0573	42.4196	0.316767	0.0049	yes	acyl-CoA oxidase 3
AT1G06310	0.203026	0.163512	-0.312262	1	no	acyl-CoA oxidase 6
AT1G06320	0.854858	0.193893	-2.14043	0.03855	no	unknown protein
AT1G06330	1.5778	0.541607	-1.54259	0.10505	no	Heavy metal transport/detoxification superfamily protein
AT1G06340	0.0602564	0.045047	-0.419684	1	no	Plant Tudor-like protein
AT1G06350	13.0962	19.0938	0.543949	0.0002	yes	Fatty acid desaturase family protein
AT1G06360	18.8885	15.2506	-0.308644	0.02305	no	Fatty acid desaturase family protein
AT1G06370	2.67514	1.98119	-0.433251	0.0812	no	pseudogene, similar to putative glycolipid alpha-mannosyltransferase, b
AT1G06380	11.7427	11.847	0.0127576	0.932	no	Ribosomal protein L1p/L10e family
AT1G06390	61.7816	58.5694	-0.0770308	0.6639	no	GSK3/SHAGGY-like protein kinase 1
AT1G06400	102.614	94.4601	-0.119447	0.45455	no	Ras-related small GTP-binding family protein
AT1G06410	40.8035	51.0212	0.322405	0.005	yes	trehalose-phosphatase/synthase 7
AT1G06420	1.25991	0.840516	-0.583972	0.0527	no	unknown protein
AT1G06430	94.7097	72.4348	-0.386829	0.00085	yes	FTSH protease 8
AT1G06440	4.03838	4.68903	0.215512	0.2175	no	Ubiquitin carboxyl-terminal hydrolase family protein
AT1G06450	11.3201	8.38785	-0.432517	0.1893	no	Polynucleotidyl transferase, ribonuclease H-like superfamily protein
AT1G06460	83.7705	56.8586	-0.559063	5e-05	yes	alpha-crystallin domain 32.1
AT1G06470	18.6396	18.9427	0.0232667	0.8449	no	Nucleotide/sugar transporter family protein
AT1G06475	7.19726	9.12328	0.342105	0.13295	no	unknown protein
AT1G06480	0	0	0	1	no	pre-tRNA
AT1G06490	1.19442	1.87583	0.651216	5e-05	yes	glucan synthase-like 7
AT1G06500	20.523	19.7962	-0.0520182	0.8104	no	unknown protein
AT1G06510	19.3635	17.7586	-0.124818	0.34345	no	unknown protein
AT1G06515	44.3725	40.8916	-0.117861	0.49875	no	Protein of unknown function (DUF3317)
AT1G06520	1.58535	2.20831	0.478138	0.03115	no	glycerol-3-phosphate acyltransferase 1
AT1G06530	59.6158	54.2615	-0.135765	0.23055	no	Tropomyosin-related
AT1G06540	0.650509	1.06712	0.714079	0.51695	no	unknown protein
AT1G06550	28.3581	45.0588	0.668046	5e-05	yes	ATP-dependent caseinolytic (Clp) protease/crotonase family protein
AT1G06560	10.6214	9.03705	-0.233053	0.4347	no	NOL1/NOP2/sun family protein
AT1G06570	100.601	80.562	-0.320469	0.00895	yes	phytoene desaturation 1
AT1G06580	2.15406	1.80779	-0.252827	0.2367	no	Pentatricopeptide repeat (PPR) superfamily protein
AT1G06590	3.32262	3.93739	0.244917	0.1179	no	unknown protein
AT1G06610	0	0	0	1	no	pre-tRNA
AT1G06620	30.9101	122.538	1.98707	5e-05	yes	2-oxoglutarate (2OG) and Fe(II)-dependent oxygenase superfamily protein
AT1G06630	16.7473	20.8315	0.314834	0.0171	no	F-box/RNI-like superfamily protein
AT1G06640	96.4988	135.717	0.492023	5e-05	yes	2-oxoglutarate (2OG) and Fe(II)-dependent oxygenase superfamily protein
AT1G06645	6.38161	7.4872	0.230506	0.1555	no	2-oxoglutarate (2OG) and Fe(II)-dependent oxygenase superfamily protein
AT1G06650	37.1364	44.3551	0.256268	0.0295	no	2-oxoglutarate (2OG) and Fe(II)-dependent oxygenase superfamily protein
AT1G06660	0.884056	0.814232	-0.118699	0.8616	no	unknown protein
AT1G06670	10.2139	11.5961	0.183112	0.10365	no	nuclear DEIH-boxhelicase
AT1G06680	456.537	423.573	-0.10812	0.3959	no	photosystem II subunit P-1
AT1G06690	11.459	10.5367	-0.121061	0.38815	no	NAD(P)-linked oxidoreductase superfamily protein
AT1G06700	92.3211	70.0655	-0.397957	0.00075	yes	Protein kinase superfamily protein
AT1G06710	1.9711	3.33094	0.75693	5e-05	yes	Tetratricopeptide repeat (TPR)-like superfamily protein
AT1G06720	8.50813	9.27302	0.124197	0.29165	no	P-loop containing nucleoside triphosphate hydrolases superfamily protei
AT1G06730	7.68663	6.88831	-0.158201	0.2494	no	pfkB-like carbohydrate kinase family protein
AT1G06740	2.49085	2.52454	0.0193838	0.972	no	transposable element gene
AT1G06750	0.185329	0.2568	0.470561	1	no	P-loop containing nucleoside triphosphate hydrolases superfamily protei
AT1G06760	135.004	143	0.0830162	0.4788	no	winged-helix DNA-binding transcription factor family protein
AT1G06770	4.20069	4.72341	0.169203	0.2725	no	DREB2A-interacting protein 1
AT1G06780	12.4553	12.6053	0.017272	0.8907	no	galacturonosyltransferase 6
AT1G06790	17.4532	16.7141	-0.0624214	0.78945	no	RNA polymerase Rpb7 N-terminal domain-containing protein
AT1G06800	11.3442	16.1291	0.507714	0.00075	yes	alpha/beta-Hydrolases superfamily protein
AT1G06810	0	0	0	1	no	unknown protein
AT1G06820	22.2598	20.6096	-0.111128	0.3398	no	carotenoid isomerase
AT1G06830	1.84604	3.19798	0.792732	0.074	no	Glutaredoxin family protein
AT1G06840	15.5041	16.7968	0.115541	0.3231	no	Leucine-rich repeat protein kinase family protein
AT1G06850	10.8376	10.2374	-0.0821912	0.5677	no	basic leucine-zipper 52
AT1G06860	0	0	0	1	no	pre-tRNA
AT1G06870	15.2673	17.9722	0.235326	0.06255	no	Peptidase S24/S26A/S26B/S26C family protein
AT1G06880	0	0	0	1	no	pre-tRNA
AT1G06890	74.567	77.9443	0.063906	0.5805	no	nodulin MtN21 /EamA-like transporter family protein
AT1G06900	19.7795	21.2103	0.100759	0.36995	no	Insulinase (Peptidase family M16) family protein
AT1G06910	3.88563	4.60905	0.246324	0.1772	no	TRF-like 7
AT1G06920	0.0374711	0	#NAME?	1	no	ovate family protein 4
AT1G06923	0.708124	0	#NAME?	5e-05	yes	BEST Arabidopsis thaliana protein match is: ovate family protein 17 (TA
AT1G06925	0	0	0	1	no	FUNCTIONS IN: molecular_function unknown
AT1G06930	0.499821	0.121958	-2.03502	1	no	unknown protein
AT1G06950	68.3892	71.1818	0.0577393	0.61885	no	translocon at the inner envelope membrane of chloroplasts 110
AT1G06960	11.2026	11.3477	0.0185619	0.90695	no	RNA-binding (RRM/RBD/RNP motifs) family protein
AT1G06970	0.0769702	0.245976	1.67615	1	no	cation/hydrogen exchanger 14
AT1G06980	5.25237	1.65564	-1.66558	5e-05	yes	unknown protein
AT1G06990	0	0.0411703	inf	1	no	GDSL-like Lipase/Acylhydrolase superfamily protein
AT1G07000	12.1581	18.0192	0.567615	5e-05	yes	exocyst subunit exo70 family protein B2
AT1G07010	13.8929	14.7004	0.0815022	0.6551	no	Calcineurin-like metallo-phosphoesterase superfamily protein
AT1G07020	45.0532	39.406	-0.193215	0.2645	no	unknown protein
AT1G07025	0	0	0	1	no	Mitochondrial substrate carrier family protein
AT1G07030	42.2748	41.1293	-0.039633	0.7337	no	Mitochondrial substrate carrier family protein
AT1G07040	79.5512	60.6292	-0.39187	0.0007	yes	unknown protein
AT1G07050	1.19275	2.2138	0.892239	0.00455	yes	CCT motif family protein
AT1G07051	0	0	0	1	no	MIR847a
AT1G07060	0.0899935	0.0512185	-0.813155	1	no	unknown protein
AT1G07070	39.4157	41.5634	0.076541	0.5849	no	Ribosomal protein L35Ae family protein
AT1G07080	183.203	136.684	-0.422598	0.0002	yes	Thioredoxin superfamily protein
AT1G07090	49.28	61.0473	0.308926	0.00955	yes	Protein of unknown function (DUF640)
AT1G07100	0	0	0	1	no	pre-tRNA
AT1G07110	22.4799	22.9559	0.0302281	0.7913	no	fructose-2,6-bisphosphatase
AT1G07119	1.34817	1.40236	0.0568576	0.9225	no	other RNA
AT1G07120	0.460059	0.373834	-0.299421	1	no	FUNCTIONS IN: molecular_function unknown
AT1G07128	4.41059	4.80599	0.123862	0.70685	no	Potential natural antisense gene, locus overlaps with AT1G07130
AT1G07130	6.30038	9.29835	0.561537	0.01325	yes	Nucleic acid-binding, OB-fold-like protein
AT1G07135	18.5868	35.4761	0.932567	5e-05	yes	glycine-rich protein
AT1G07140	150.978	136.084	-0.149836	0.2001	no	Pleckstrin homology (PH) domain superfamily protein
AT1G07150	4.19378	4.38619	0.0647173	0.7063	no	mitogen-activated protein kinase kinase kinase 13
AT1G07160	1.08251	2.24572	1.0528	0.00025	yes	Protein phosphatase 2C family protein
AT1G07170	80.1511	72.8072	-0.138641	0.2965	no	PHF5-like protein
AT1G07175	7.56216	0.560804	-3.75323	0.1622	no	unknown protein
AT1G07180	6.01139	6.68857	0.154	0.3093	no	alternative NAD(P)H dehydrogenase 1
AT1G07190	0	0	0	1	no	BEST Arabidopsis thaliana protein match is: lon protease 1 (TAIR:AT5G26
AT1G07200	14.5733	13.1749	-0.145531	0.25255	no	Double Clp-N motif-containing P-loop nucleoside triphosphate hydrolases
AT1G07210	48.3151	47.0309	-0.0388659	0.7652	no	Ribosomal protein S18
AT1G07220	8.33616	10.0615	0.271397	0.326	no	Arabidopsis thaliana protein of unknown function (DUF821)
AT1G07230	23.8017	21.7634	-0.129161	0.26805	no	non-specific phospholipase C1
AT1G07240	23.9883	26.3278	0.134255	0.2576	no	UDP-glucosyl transferase 71C5
AT1G07250	33.8905	25.1265	-0.431675	0.0003	yes	UDP-glucosyl transferase 71C4
AT1G07260	7.16579	11.1243	0.634516	5e-05	yes	UDP-glucosyl transferase 71C3
AT1G07270	0.636593	1.01719	0.676144	0.0666	no	Cell division control, Cdc6
AT1G07280	34.5123	28.9757	-0.252266	0.0247	no	Tetratricopeptide repeat (TPR)-like superfamily protein
AT1G07290	2.35761	1.34433	-0.810437	0.008	yes	golgi nucleotide sugar transporter 2
AT1G07300	6.7059	5.06475	-0.40494	0.0652	no	josephin protein-related
AT1G07310	38.8282	33.8996	-0.195837	0.09905	no	Calcium-dependent lipid-binding (CaLB domain) family protein
AT1G07320	142.489	114.145	-0.319984	0.0065	yes	ribosomal protein L4
AT1G07330	0.0403731	0.0355001	-0.185573	1	no	unknown protein
AT1G07340	0	0	0	1	no	sugar transporter 2
AT1G07350	63.8524	57.4856	-0.151541	0.18255	no	RNA-binding (RRM/RBD/RNP motifs) family protein
AT1G07360	28.2828	24.9516	-0.180794	0.12295	no	CCCH-type zinc fingerfamily protein with RNA-binding domain
AT1G07370	16.7445	21.1572	0.337461	0.01595	no	proliferating cellular nuclear antigen 1
AT1G07380	16.0528	15.6804	-0.0338629	0.7758	no	Neutral/alkaline non-lysosomal ceramidase
AT1G07390	6.07772	6.77129	0.155899	0.23875	no	receptor like protein 1
AT1G07400	11.5393	15.4625	0.422222	0.0049	yes	HSP20-like chaperones superfamily protein
AT1G07410	7.07467	5.12393	-0.465411	0.0305	no	RAB GTPase homolog A2B
AT1G07420	32.0458	28.8411	-0.152012	0.2207	no	sterol 4-alpha-methyl-oxidase 2-1
AT1G07430	18.4638	17.6186	-0.067604	0.5619	no	highly ABA-induced PP2C gene 2
AT1G07440	38.8552	27.7803	-0.484046	0.0001	yes	NAD(P)-binding Rossmann-fold superfamily protein
AT1G07450	0.0803086	0.0545317	-0.558459	1	no	NAD(P)-binding Rossmann-fold superfamily protein
AT1G07460	0	0	0	1	no	Concanavalin A-like lectin family protein
AT1G07470	18.7517	15.5437	-0.270687	0.02775	no	Transcription factor IIA, alpha/beta subunit
AT1G07473	0.32422	0.942593	1.53966	0.2495	no	unknown protein
AT1G07476	0.274012	1.83981	2.74724	0.2663	no	unknown protein
AT1G07480	11.1699	10.8849	-0.0372836	0.7745	no	Transcription factor IIA, alpha/beta subunit
AT1G07485	0.390356	0.296053	-0.398938	1	no	unknown protein
AT1G07490	0.761238	1.82425	1.26089	0.0891	no	ROTUNDIFOLIA like 3
AT1G07500	0	0	0	1	no	unknown protein
AT1G07510	18.4946	20.3144	0.135405	0.24235	no	FTSH protease 10
AT1G07520	7.84037	11.0134	0.490261	0.0002	yes	GRAS family transcription factor
AT1G07530	21.0516	22.2435	0.0794532	0.4864	no	SCARECROW-like 14
AT1G07540	0.0186555	0	#NAME?	1	no	TRF-like 2
AT1G07550	0.157312	0.0997894	-0.656668	1	no	Leucine-rich repeat protein kinase family protein
AT1G07560	1.38507	0.996884	-0.474463	0.0362	no	Leucine-rich repeat protein kinase family protein
AT1G07570	20.5774	14.2487	-0.530228	5e-05	yes	Protein kinase superfamily protein
AT1G07580	0	0	0	1	no	pre-tRNA
AT1G07590	543.616	391.644	-0.473045	0.0019	yes	Tetratricopeptide repeat (TPR)-like superfamily protein
AT1G07600	0	0	0	1	no	metallothionein 1A
AT1G07610	319.63	157.682	-1.01939	5e-05	yes	metallothionein 1C
AT1G07615	9.77219	8.34991	-0.226921	0.0943	no	GTP-binding protein Obg/CgtA
AT1G07620	2.14245	2.99846	0.484964	0.00695	yes	GTP-binding protein Obg/CgtA
AT1G07630	24.1672	24.7576	0.0348218	0.76425	no	pol-like 5
AT1G07640	24.6937	28.0285	0.182753	0.12915	no	Dof-type zinc finger DNA-binding family protein
AT1G07645	0	0	0	1	no	dessication-induced 1VOC superfamily protein
AT1G07650	18.6585	20.7562	0.153706	0.16865	no	Leucine-rich repeat transmembrane protein kinase
AT1G07660	33.4544	29.0012	-0.206082	0.12255	no	Histone superfamily protein
AT1G07670	32.3024	40.1618	0.314181	0.0057	yes	endomembrane-type CA-ATPase 4
AT1G07680	0	0	0	1	no	unknown protein
AT1G07690	0	0	0	1	no	FUNCTIONS IN: molecular_function unknown
AT1G07700	17.0343	20.4959	0.266893	0.04785	no	Thioredoxin superfamily protein
AT1G07702	0	0	0	1	no	snoRNA
AT1G07705	14.095	14.0751	-0.00203719	0.98725	no	NOT2 / NOT3 / NOT5 family
AT1G07710	0.838074	0.919346	0.133531	0.64385	no	Ankyrin repeat family protein
AT1G07720	142.599	90.0997	-0.662372	5e-05	yes	3-ketoacyl-CoA synthase 3
AT1G07725	1.46212	1.03934	-0.492389	0.44915	no	exocyst subunit exo70 family protein H6
AT1G07728	20.7584	17.0609	-0.282998	0.0408	no	other RNA
AT1G07730	1.01817	5.82059e-05	-14.0945	0.2618	no	Disease resistance-responsive (dirigent-like protein) family protein
AT1G07740	3.85231	3.52504	-0.128084	0.4622	no	Tetratricopeptide repeat (TPR)-like superfamily protein
AT1G07745	4.20949	4.56872	0.118145	0.54305	no	homolog of RAD51 D
AT1G07747	0	2.60559	inf	0.0024	yes	Bifunctional inhibitor/lipid-transfer protein/seed storage 2S albumin s
AT1G07750	61.7645	79.866	0.370804	0.0011	yes	RmlC-like cupins superfamily protein
AT1G07760	0	0	0	1	no	pre-tRNA
AT1G07770	530.261	365.6	-0.536435	5e-05	yes	ribosomal protein S15A
AT1G07780	15.8597	13.6402	-0.217495	0.11575	no	phosphoribosylanthranilate isomerase 1
AT1G07790	30.6345	39.303	0.359482	0.0063	yes	Histone superfamily protein
AT1G07795	0.508905	0.119127	-2.0949	1	no	unknown protein
AT1G07800	0	0.0284134	inf	1	no	transposable element gene
AT1G07810	37.4024	36.3924	-0.0394941	0.72695	no	ER-type Ca2+-ATPase 1
AT1G07820	192.789	192.15	-0.00478476	0.96825	no	Histone superfamily protein
AT1G07830	43.4184	35.7556	-0.280138	0.0286	no	ribosomal protein L29 family protein
AT1G07840	24.6425	23.349	-0.0777876	0.51335	no	Sas10/Utp3/C1D family
AT1G07850	0.124456	0.264292	1.0865	1	no	Protein of unknown function (DUF604)
AT1G07860	0	0.642137	inf	0.1929	no	BEST Arabidopsis thaliana protein match is: Protein kinase superfamily
AT1G07870	20.0567	19.5765	-0.0349621	0.77185	no	Protein kinase superfamily protein
AT1G07880	2.42069	3.4911	0.528261	0.01935	no	Protein kinase superfamily protein
AT1G07885	0	0	0	1	no	unknown protein
AT1G07890	829.159	937.741	0.177541	0.2363	no	ascorbate peroxidase 1
AT1G07900	10.1205	4.24136	-1.25469	0.0001	yes	LOB domain-containing protein 1
AT1G07901	0	0	0	1	no	unknown protein
AT1G07910	8.00645	7.40597	-0.112473	0.35105	no	RNAligase
AT1G07920	301.43	242.018	-0.316705	0.01285	yes	GTP binding Elongation factor Tu family protein
AT1G07930	325.944	301.554	-0.112208	0.3854	no	GTP binding Elongation factor Tu family protein
AT1G07940	325.398	265.962	-0.290984	0.0237	no	GTP binding Elongation factor Tu family protein
AT1G07950	41.9676	36.0291	-0.220112	0.09075	no	Surfeit locus protein 5 subunit 22 of Mediator complex
AT1G07960	52.8839	52.1777	-0.0193943	0.8721	no	PDI-like 5-1
AT1G07970	6.56986	5.73046	-0.197211	0.14795	no	CONTAINS InterPro DOMAIN/s: Cytochrome B561-related, N-terminal (InterP
AT1G07980	21.1829	19.9608	-0.0857295	0.5202	no	nuclear factor Y, subunit C10
AT1G07985	26.5696	14.2068	-0.903191	5e-05	yes	Expressed protein
AT1G07990	21.0256	20.3645	-0.0460892	0.69085	no	SIT4 phosphatase-associated family protein
AT1G08000	6.15356	6.53447	0.08665	0.5797	no	GATA transcription factor 10
AT1G08005	0	0	0	1	no	BEST Arabidopsis thaliana protein match is: SIT4 phosphatase-associated
AT1G08010	14.3828	11.7738	-0.288767	0.03755	no	GATA transcription factor 11
AT1G08030	10.764	9.52022	-0.177149	0.17285	no	tyrosylprotein sulfotransferase
AT1G08032	0	0	0	1	no	unknown protein
AT1G08035	0.372783	0.157415	-1.24377	1	no	unknown protein
AT1G08040	26.957	22.136	-0.284266	0.0199	no	Protein of unknown function (DUF707)
AT1G08050	7.7955	13.3533	0.776481	5e-05	yes	Zinc finger (C3HC4-type RING finger) family protein
AT1G08060	2.82958	3.22827	0.190177	0.1385	no	ATP-dependent helicase family protein
AT1G08065	0	0	0	1	no	alpha carbonic anhydrase 5
AT1G08070	0.880097	0.723413	-0.282844	0.305	no	Tetratricopeptide repeat (TPR)-like superfamily protein
AT1G08080	0.199033	0.64596	1.69844	0.0337	no	alpha carbonic anhydrase 7
AT1G08090	16.0966	5.1807	-1.63554	5e-05	yes	nitrate transporter 2:1
AT1G08100	0	0	0	1	no	nitrate transporter 2.2
AT1G08105	0	0.00783596	inf	1	no	transposable element gene
AT1G08110	117.487	105.619	-0.153621	0.1797	no	lactoylglutathione lyase family protein / glyoxalase I family protein
AT1G08115	32.3997	0	#NAME?	1	no	snRNA
AT1G08120	0.158487	0	#NAME?	1	no	BEST Arabidopsis thaliana protein match is: Protein kinase superfamily
AT1G08125	22.2314	18.1838	-0.289941	0.0192	no	S-adenosyl-L-methionine-dependent methyltransferases superfamily protei
AT1G08130	9.96499	11.6029	0.21954	0.07215	no	DNA ligase 1
AT1G08135	0	0	0	1	no	cation/H+ exchanger 6B
AT1G08140	0	0.0364057	inf	1	no	cation/H+ exchanger 6A
AT1G08150	0.0210339	0.0126761	-0.730602	1	no	Cation/hydrogen exchanger family protein
AT1G08160	12.4051	9.93117	-0.320902	0.04285	no	Late embryogenesis abundant (LEA) hydroxyproline-rich glycoprotein fami
AT1G08165	0.939563	0.545478	-0.784468	0.33795	no	unknown protein
AT1G08170	0	0	0	1	no	Histone superfamily protein
AT1G08180	20.0747	19.7574	-0.0229803	0.8883	no	unknown protein
AT1G08190	54.8631	50.3604	-0.123544	0.2842	no	vacuolar protein sorting 41
AT1G08200	146.618	141.029	-0.0560763	0.62615	no	UDP-D-apiose/UDP-D-xylose synthase 2
AT1G08210	20.1663	18.1027	-0.155743	0.20615	no	Eukaryotic aspartyl protease family protein
AT1G08220	11.7433	11.3622	-0.0475993	0.7509	no	FUNCTIONS IN: molecular_function unknown
AT1G08230	35.5886	31.6024	-0.171382	0.14605	no	Transmembrane amino acid transporter family protein
AT1G08240	0	0	0	1	no	pre-tRNA
AT1G08250	25.1217	21.8267	-0.202836	0.1181	no	arogenate dehydratase 6
AT1G08260	2.39917	3.41919	0.511117	0.00015	yes	DNA polymerase epsilon catalytic subunit
AT1G08270	2.92504	2.63158	-0.152527	0.8726	no	CONTAINS InterPro DOMAIN/s: MIT (InterPro:IPR007330)
AT1G08280	8.91678	8.38116	-0.0893716	0.5584	no	Glycosyltransferase family 29 (sialyltransferase) family protein
AT1G08290	2.05662	2.84683	0.469085	0.0135	yes	WIP domain protein 3
AT1G08300	1.48151	1.45647	-0.024598	0.9435	no	no vein-like
AT1G08310	0.749761	0.663278	-0.176818	0.7916	no	alpha/beta-Hydrolases superfamily protein
AT1G08315	19.3169	20.8118	0.107541	0.47305	no	ARM repeat superfamily protein
AT1G08320	6.07361	7.65442	0.333739	0.0427	no	bZIP transcription factor family protein
AT1G08340	3.22453	1.45283	-1.15022	0.0018	yes	Rho GTPase activating protein with PAK-box/P21-Rho-binding domain
AT1G08350	8.16495	8.49418	0.0570315	0.7079	no	Endomembrane protein 70 protein family
AT1G08360	510.762	391.362	-0.384147	0.0018	yes	Ribosomal protein L1p/L10e family
AT1G08370	39.1819	34.5328	-0.182222	0.1205	no	decapping 1
AT1G08380	650.098	606.96	-0.0990558	0.39465	no	photosystem I subunit O
AT1G08390	5.35548	5.99339	0.162356	0.5888	no	unknown protein
AT1G08400	4.58269	4.10424	-0.159079	0.30425	no	RINT-1 / TIP-1 family
AT1G08410	9.77301	10.9839	0.16851	0.18125	no	P-loop containing nucleoside triphosphate hydrolases superfamily protei
AT1G08420	24.5192	24.264	-0.0150952	0.89535	no	BRI1 suppressor 1 (BSU1)-like 2
AT1G08430	2.02262	1.43383	-0.496349	0.04655	no	aluminum-activated malate transporter 1
AT1G08440	1.82598	2.11134	0.209488	0.36365	no	Aluminium activated malate transporter family protein
AT1G08450	40.3175	51.7755	0.360866	0.0016	yes	calreticulin 3
AT1G08460	42.1877	33.4884	-0.333163	0.0054	yes	histone deacetylase 8
AT1G08465	13.6016	15.3312	0.172689	0.20395	no	Plant-specific transcription factor YABBY family protein
AT1G08470	19.3542	17.0576	-0.182232	0.1515	no	strictosidine synthase-like 3
AT1G08480	215.867	179.239	-0.268259	0.0184	no	unknown protein
AT1G08490	34.1663	34.1107	-0.00235105	0.983	no	chloroplastic NIFS-like cysteine desulfurase
AT1G08500	22.9474	9.43321	-1.28251	5e-05	yes	early nodulin-like protein 18
AT1G08510	46.8274	42.6372	-0.135241	0.2253	no	fatty acyl-ACP thioesterases B
AT1G08520	48.9407	44.515	-0.136743	0.2294	no	ALBINA 1
AT1G08530	31.1179	31.8839	0.0350812	0.7867	no	unknown protein
AT1G08540	31.7403	30.9302	-0.0373027	0.7426	no	RNApolymerase sigma subunit 2
AT1G08550	23.8919	19.0947	-0.323347	0.00665	yes	non-photochemical quenching 1
AT1G08560	12.5699	8.11701	-0.630952	5e-05	yes	syntaxin of plants 111
AT1G08570	77.7396	47.0273	-0.72515	5e-05	yes	atypical CYS HIS rich thioredoxin 4
AT1G08580	50.1403	54.9834	0.133027	0.2874	no	unknown protein
AT1G08590	5.19939	2.52311	-1.04314	5e-05	yes	Leucine-rich receptor-like protein kinase family protein
AT1G08592	1.64388	1.66188	0.0157176	0.96945	no	Potential natural antisense gene, locus overlaps with AT1G08590
AT1G08600	8.63907	9.4392	0.12779	0.2743	no	P-loop containing nucleoside triphosphate hydrolases superfamily protei
AT1G08610	3.40026	3.41596	0.00664637	0.96765	no	Pentatricopeptide repeat (PPR) superfamily protein
AT1G08620	9.38642	9.66023	0.0414822	0.72355	no	Transcription factor jumonji (jmj) family protein / zinc finger (C5HC2
AT1G08630	6.54494	6.75131	0.0447864	0.76375	no	threonine aldolase 1
AT1G08640	98.7092	88.2553	-0.161502	0.1496	no	Chloroplast J-like domain 1
AT1G08650	39.302	41.3956	0.0748756	0.52975	no	phosphoenolpyruvate carboxylase kinase 1
AT1G08660	25.0738	24.8081	-0.0153701	0.89585	no	MALE GAMETOPHYTE DEFECTIVE 2
AT1G08670	4.34732	2.62689	-0.726768	0.00835	yes	ENTH/VHS family protein
AT1G08680	21.9801	19.4504	-0.176397	0.12745	no	ARF GAP-like zinc finger-containing protein ZIGA4
AT1G08695	0	0	0	1	no	SCR-like 3
AT1G08700	24.657	23.6835	-0.0581156	0.6296	no	Presenilin-1
AT1G08710	10.4371	9.66859	-0.110339	0.44695	no	F-box family protein
AT1G08720	12.6994	14.7505	0.215999	0.0653	no	Protein kinase superfamily protein
AT1G08730	0.276945	0.205009	-0.433911	1	no	Myosin family protein with Dil domain
AT1G08735	0	0	0	1	no	transposable element gene
AT1G08740	0	0	0	1	no	transposable element gene
AT1G08750	13.7079	11.7225	-0.225727	0.10515	no	Peptidase C13 family
AT1G08760	11.7469	10.9212	-0.105152	0.385	no	Plant protein of unknown function (DUF936)
AT1G08770	54.6943	42.7706	-0.354771	0.0069	yes	prenylated RAB acceptor 1.E
AT1G08780	37.8159	32.7348	-0.208168	0.13605	no	ABI3-interacting protein 3
AT1G08790	0	0.0653104	inf	1	no	Protein of unknown function (DUF1685)
AT1G08800	12.2912	16.4984	0.424694	0.00025	yes	Protein of unknown function, DUF593
AT1G08810	3.38517	4.79231	0.501496	0.01165	yes	myb domain protein 60
AT1G08820	39.1149	39.8426	0.0265948	0.8173	no	vamp/synaptobrevin-associated protein 27-2
AT1G08830	452.316	632.392	0.483489	0.00025	yes	copper/zinc superoxide dismutase 1
AT1G08840	0.829512	0.899671	0.117135	0.90385	no	DNA replication helicase, putative
AT1G08845	5.72423	7.1579	0.322453	0.1192	no	Ribosomal L18p/L5e family protein
AT1G08860	0.534068	2.17521	2.02606	5e-05	yes	Calcium-dependent phospholipid-binding Copine family protein
AT1G08870	0	0	0	1	no	pre-tRNA
AT1G08880	166.619	144.983	-0.200671	0.0753	no	Histone superfamily protein
AT1G08890	53.9871	36.1796	-0.57744	5e-05	yes	Major facilitator superfamily protein
AT1G08900	6.96132	7.53633	0.114502	0.47495	no	Major facilitator superfamily protein
AT1G08910	6.49717	8.76799	0.432435	0.0007	yes	zinc ion binding
AT1G08920	19.2304	62.3728	1.69753	5e-05	yes	ERD (early response to dehydration) six-like 1
AT1G08930	34.5016	56.0931	0.70116	5e-05	yes	Major facilitator superfamily protein
AT1G08940	19.0109	25.5391	0.425884	0.00215	yes	Phosphoglycerate mutase family protein
AT1G08950	0	0	0	1	no	pre-tRNA
AT1G08960	11.2775	11.2799	0.000316209	0.99475	no	cation exchanger 11
AT1G08970	67.8932	54.6382	-0.313356	0.0084	yes	nuclear factor Y, subunit C9
AT1G08980	57.9693	51.0295	-0.183958	0.1079	no	amidase 1
AT1G08985	0	0	0	1	no	AP2/B3-like transcriptional factor family protein
AT1G08990	2.7008	1.12248	-1.2667	5e-05	yes	plant glycogenin-like starch initiation protein 5
AT1G09000	1.79252	1.53972	-0.219324	0.6859	no	NPK1-related protein kinase 1
AT1G09010	31.3154	27.6898	-0.177522	0.12285	no	glycoside hydrolase family 2 protein
AT1G09020	24.4347	24.4288	-0.000350562	0.998	no	homolog of yeast sucrose nonfermenting 4
AT1G09026	0	0	0	1	no	unknown protein
AT1G09030	0	0	0	1	no	nuclear factor Y, subunit B4
AT1G09040	1.61999	1.74812	0.109824	0.5434	no	unknown protein
AT1G09050	1.67934	2.02253	0.268264	0.1467	no	unknown protein
AT1G09060	10.279	12.5739	0.290733	0.0161	no	Zinc finger, RING-type
AT1G09070	152.056	163.799	0.107328	0.352	no	soybean gene regulated by cold-2
AT1G09080	0.569236	1.82417	1.68014	5e-05	yes	Heat shock protein 70 (Hsp 70) family protein
AT1G09090	3.52235	8.47979	1.26749	0.0004	yes	respiratory burst oxidase homolog B
AT1G09100	40.9629	41.6343	0.0234546	0.8677	no	26S proteasome AAA-ATPase subunit RPT5B
AT1G09110	0	0	0	1	no	pre-tRNA
AT1G09130	128.449	127.987	-0.00519838	0.96275	no	ATP-dependent caseinolytic (Clp) protease/crotonase family protein
AT1G09140	100.788	84.2036	-0.259376	0.02435	no	SERINE-ARGININE PROTEIN 30
AT1G09150	41.316	35.026	-0.238278	0.0431	no	pseudouridine synthase and archaeosine transglycosylase (PUA) domain-co
AT1G09155	1.56006	0.616298	-1.3399	0.0002	yes	phloem protein 2-B15
AT1G09157	1.01531	2.30236	1.18119	0.026	no	Protein of unknown function (DUF679)
AT1G09160	12.0586	13.1588	0.125959	0.32815	no	Protein phosphatase 2C family protein
AT1G09170	0.347058	0.133459	-1.37878	1	no	P-loop nucleoside triphosphate hydrolases superfamily protein with CH (
AT1G09176	0.16838	0	#NAME?	1	no	unknown protein
AT1G09180	2.68473	3.56605	0.409551	0.1623	no	secretion-associated RAS super family 1
AT1G09190	4.06889	4.19649	0.0445466	0.8102	no	Tetratricopeptide repeat (TPR)-like superfamily protein
AT1G09195	4.85441	4.8465	-0.00235347	0.9888	no	FUNCTIONS IN: molecular_function unknown
AT1G09200	110.817	150.3	0.439669	5e-05	yes	Histone superfamily protein
AT1G09210	113.717	150.982	0.40893	0.00085	yes	calreticulin 1b
AT1G09220	1.62578	1.56666	-0.0534371	0.82635	no	Pentatricopeptide repeat (PPR) superfamily protein
AT1G09230	12.1033	10.5752	-0.194716	0.1508	no	RNA-binding (RRM/RBD/RNP motifs) family protein
AT1G09240	7.12773	11.7633	0.722779	5e-05	yes	nicotianamine synthase 3
AT1G09245	0	0	0	1	no	Plant self-incompatibility protein S1 family
AT1G09250	29.7099	23.4845	-0.339235	0.00715	yes	basic helix-loop-helix (bHLH) DNA-binding superfamily protein
AT1G09260	0	0.108414	inf	1	no	Chaperone DnaJ-domain superfamily protein
AT1G09270	40.2419	38.4414	-0.0660393	0.6326	no	importin alpha isoform 4
AT1G09280	18.2444	15.3579	-0.248478	0.2575	no	CONTAINS InterPro DOMAIN/s: Rhodanese-like (InterPro:IPR001763), Serine
AT1G09290	16.493	14.2434	-0.211559	0.24165	no	unknown protein
AT1G09300	16.0572	15.7525	-0.0276448	0.86755	no	Metallopeptidase M24 family protein
AT1G09310	4108.94	2345.91	-0.808619	0.00145	yes	Protein of unknown function, DUF538
AT1G09320	5.00068	4.54425	-0.138081	0.3577	no	agenet domain-containing protein
AT1G09330	80.7367	71.3058	-0.179206	0.1285	no	unknown protein
AT1G09340	28.8325	33.1871	0.202925	0.0848	no	chloroplast RNA binding
AT1G09350	0.546062	0.137914	-1.98529	1	no	galactinol synthase 3
AT1G09360	0	0	0	1	no	Plant invertase/pectin methylesterase inhibitor superfamily protein
AT1G09370	0.125173	0.182634	0.545026	1	no	Plant invertase/pectin methylesterase inhibitor superfamily protein
AT1G09380	0.292804	0.238637	-0.295117	1	no	nodulin MtN21 /EamA-like transporter family protein
AT1G09390	3.68544	2.72987	-0.433004	0.04185	no	GDSL-like Lipase/Acylhydrolase superfamily protein
AT1G09400	0.429578	0.634559	0.562837	0.4251	no	FMN-linked oxidoreductases superfamily protein
AT1G09410	0.848552	0.890718	0.0699658	0.80625	no	pentatricopeptide (PPR) repeat-containing protein
AT1G09415	23.2464	26.3803	0.182453	0.19615	no	NIM1-interacting 3
AT1G09420	7.61639	10.3184	0.438038	0.00055	yes	glucose-6-phosphate dehydrogenase 4
AT1G09421	0	0.117278	inf	1	no	other RNA
AT1G09430	63.9509	68.3888	0.0967959	0.3913	no	ATP-citrate lyase A-3
AT1G09440	5.56574	5.00598	-0.152922	0.34925	no	Protein kinase superfamily protein
AT1G09450	0.666638	0.673695	0.0151909	0.9738	no	Protein kinase superfamily protein
AT1G09460	7.99191	6.38207	-0.324516	0.08355	no	Carbohydrate-binding X8 domain superfamily protein
AT1G09470	1.79953	2.74391	0.608611	0.15385	no	unknown protein
AT1G09480	2.48042	7.22068	1.54155	5e-05	yes	NAD(P)-binding Rossmann-fold superfamily protein
AT1G09483	0	0	0	1	no	unknown protein
AT1G09486	1.87172	1.93836	0.050475	0.86515	no	pseudogene, 60S ribosomal protein L21 (RPL21B), temporary automated fun
AT1G09490	57.4514	48.8373	-0.234358	0.04605	no	NAD(P)-binding Rossmann-fold superfamily protein
AT1G09500	7.04499	16.2307	1.20406	5e-05	yes	NAD(P)-binding Rossmann-fold superfamily protein
AT1G09510	0	0.0378538	inf	1	no	NAD(P)-binding Rossmann-fold superfamily protein
AT1G09520	34.0178	24.1924	-0.491734	0.00015	yes	LOCATED IN: chloroplast
AT1G09530	68.4656	46.7332	-0.550933	5e-05	yes	phytochrome interacting factor 3
AT1G09540	1.76085	0.622154	-1.50093	5e-05	yes	myb domain protein 61
AT1G09550	0.0160094	0	#NAME?	1	no	Pectinacetylesterase family protein
AT1G09560	204.151	217.913	0.0941188	0.40905	no	germin-like protein 5
AT1G09570	118.06	83.6673	-0.496782	5e-05	yes	phytochrome A
AT1G09575	7.27096	6.72302	-0.113036	0.52425	no	Protein of unknown function (DUF607)
AT1G09580	15.1887	13.0194	-0.222341	0.12515	no	emp24/gp25L/p24 family/GOLD family protein
AT1G09590	456.516	437.355	-0.0618603	0.5938	no	Translation protein SH3-like family protein
AT1G09600	0.183672	0.290808	0.662936	1	no	Protein kinase superfamily protein
AT1G09610	0.726835	0.814532	0.164344	0.88605	no	Protein of unknown function (DUF579)
AT1G09620	50.3663	49.042	-0.0384404	0.7367	no	ATP binding
AT1G09625	0	0	0	1	no	unknown protein
AT1G09630	22.2312	22.2164	-0.000957168	0.99515	no	RAB GTPase 11C
AT1G09640	248.917	251.51	0.0149531	0.907	no	Translation elongation factor EF1B, gamma chain
AT1G09645	49.4909	45.6026	-0.118046	0.341	no	unknown protein
AT1G09650	0.502265	0.474336	-0.0825396	1	no	F-box and associated interaction domains-containing protein
AT1G09660	17.5888	18.0565	0.0378608	0.7637	no	RNA-binding KH domain-containing protein
AT1G09665	0	0	0	1	no	Toll-Interleukin-Resistance (TIR) domain family protein
AT1G09680	1.77405	2.16999	0.29064	0.1821	no	Pentatricopeptide repeat (PPR) superfamily protein
AT1G09690	814.261	639.284	-0.349034	0.0051	yes	Translation protein SH3-like family protein
AT1G09700	5.62834	6.2255	0.145481	0.307	no	dsRNA-binding domain-like superfamily protein
AT1G09710	5.39707	5.122	-0.0754691	0.6128	no	Homeodomain-like superfamily protein
AT1G09720	0.00423851	0	#NAME?	1	no	Kinase interacting (KIP1-like) family protein
AT1G09730	10.9599	11.4233	0.0597421	0.5988	no	Cysteine proteinases superfamily protein
AT1G09740	99.673	87.2727	-0.191672	0.0978	no	Adenine nucleotide alpha hydrolases-like superfamily protein
AT1G09750	30.0329	29.9634	-0.0033411	0.98425	no	Eukaryotic aspartyl protease family protein
AT1G09760	40.7616	37.2487	-0.13002	0.42025	no	U2 small nuclear ribonucleoprotein A
AT1G09770	47.4689	37.5121	-0.339629	0.0024	yes	cell division cycle 5
AT1G09780	196.305	177.644	-0.144108	0.2261	no	Phosphoglycerate mutase, 2,3-bisphosphoglycerate-independent
AT1G09790	0.0261518	0.0501519	0.939396	1	no	COBRA-like protein 6 precursor
AT1G09794	23.9598	22.3524	-0.100189	0.61825	no	Cox19 family protein (CHCH motif)
AT1G09795	57.4414	50.8168	-0.176785	0.14045	no	ATP phosphoribosyl transferase 2
AT1G09800	6.26186	7.76973	0.311275	0.39985	no	Pseudouridine synthase family protein
AT1G09810	5.05343	6.46486	0.355354	0.01825	no	evolutionarily conserved C-terminal region 11
AT1G09812	1.64467	1.97936	0.267238	0.67735	no	unknown protein
AT1G09815	36.658	40.7945	0.154247	0.23745	no	polymerase delta 4
AT1G09820	2.66876	2.62381	-0.024503	0.8967	no	Pentatricopeptide repeat (PPR-like) superfamily protein
AT1G09830	34.0918	34.6966	0.0253709	0.83335	no	Glycinamide ribonucleotide (GAR) synthetase
AT1G09840	32.818	30.2935	-0.115482	0.3161	no	shaggy-like protein kinase 41
AT1G09850	35.5611	42.9347	0.271847	0.01825	no	xylem bark cysteine peptidase 3
AT1G09860	0.332482	0.1783	-0.898968	1	no	purine permease 16
AT1G09870	38.2543	34.042	-0.168309	0.1504	no	histidine acid phosphatase family protein
AT1G09880	0.269434	0.253883	-0.0857692	1	no	Rhamnogalacturonate lyase family protein
AT1G09890	1.4482	0.821463	-0.817991	0.00315	yes	Rhamnogalacturonate lyase family protein
AT1G09900	8.81734	10.2911	0.22298	0.11015	no	Pentatricopeptide repeat (PPR-like) superfamily protein
AT1G09910	16.1944	13.5026	-0.262258	0.0335	no	Rhamnogalacturonate lyase family protein
AT1G09920	45.3845	41.536	-0.12784	0.28185	no	TRAF-type zinc finger-related
AT1G09930	3.30426	8.63808	1.38638	5e-05	yes	oligopeptide transporter 2
AT1G09932	9.45603	27.2246	1.52561	5e-05	yes	Phosphoglycerate mutase family protein
AT1G09935	0.155396	0.112878	-0.461178	1	no	Phosphoglycerate mutase family protein
AT1G09940	20.6213	33.8395	0.714571	5e-05	yes	Glutamyl-tRNA reductase family protein
AT1G09950	2.99391	3.27362	0.128854	0.5736	no	RESPONSE TO ABA AND SALT 1
AT1G09960	14.913	13.0156	-0.196327	0.12525	no	sucrose transporter 4
AT1G09970	104.744	170.778	0.705246	5e-05	yes	Leucine-rich receptor-like protein kinase family protein
AT1G09980	11.1702	12.0287	0.106824	0.38025	no	Putative serine esterase family protein
AT1G09995	11.4057	11.8151	0.0508732	0.77965	no	DNA repair DEAD helicase RAD3/XP-D subfamily protein
AT1G10000	0.749982	0.884252	0.237602	0.6043	no	Ribonuclease H-like superfamily protein
AT1G10010	0	0	0	1	no	amino acid permease 8
AT1G10020	9.91679	10.9887	0.148074	0.2657	no	Protein of unknown function (DUF1005)
AT1G10030	18.5043	11.6946	-0.662027	0.00015	yes	homolog of yeast ergosterol28
AT1G10040	3.52249	3.98286	0.177211	0.30865	no	alpha/beta-Hydrolases superfamily protein
AT1G10050	6.33076	8.29414	0.389714	0.00225	yes	glycosyl hydrolase family 10 protein / carbohydrate-binding domain-cont
AT1G10060	11.1412	4.10156	-1.44166	5e-05	yes	branched-chain amino acid transaminase 1
AT1G10070	17.6605	18.0277	0.0296959	0.8967	no	branched-chain amino acid transaminase 2
AT1G10090	24.8869	19.2062	-0.373814	0.0133	yes	Early-responsive to dehydration stress protein (ERD4)
AT1G10095	3.99707	3.16084	-0.338634	0.08585	no	Protein prenylyltransferase superfamily protein
AT1G10100	0	0	0	1	no	unknown protein
AT1G10110	0.83748	0.565901	-0.565506	0.41635	no	F-box family protein
AT1G10120	9.09527	9.2536	0.0248997	0.8527	no	basic helix-loop-helix (bHLH) DNA-binding superfamily protein
AT1G10130	16.5475	16.9949	0.0384845	0.74365	no	endoplasmic reticulum-type calcium-transporting ATPase 3
AT1G10140	47.2339	52.6772	0.157355	0.19355	no	Uncharacterised conserved protein UCP031279
AT1G10150	10.4313	11.735	0.169897	0.21025	no	Carbohydrate-binding protein
AT1G10155	0.301091	0.349082	0.213367	1	no	phloem protein 2-A10
AT1G10160	2.1532	2.3916	0.1515	0.35925	no	transposable element gene
AT1G10170	29.5697	40.8842	0.467423	0.0001	yes	NF-X-like 1
AT1G10180	11.9681	11.1498	-0.102177	0.41135	no	BEST Arabidopsis thaliana protein match is: exocyst complex component 8
AT1G10190	0	0	0	1	no	Protein of Unknown Function (DUF239)
AT1G10200	166.634	135.369	-0.299787	0.009	yes	GATA type zinc finger transcription factor family protein
AT1G10210	7.69977	7.23992	-0.0888413	0.5707	no	mitogen-activated protein kinase 1
AT1G10220	1.52888	0.538123	-1.50646	0.24485	no	BEST Arabidopsis thaliana protein match is: ZCF37 (TAIR:AT1G59590.1)
AT1G10230	18.1145	18.169	0.00433637	0.9798	no	SKP1-like 18
AT1G10240	6.2822	6.08639	-0.0456845	0.74775	no	FAR1-related sequence 11
AT1G10250	0	0	0	1	no	BEST Arabidopsis thaliana protein match is: SIN3-like 6 (TAIR:AT1G10450
AT1G10260	0	0	0	1	no	transposable element gene
AT1G10270	5.6222	6.30691	0.165797	0.2135	no	glutamine-rich protein 23
AT1G10280	4.98078	4.58529	-0.119357	0.45	no	Core-2/I-branching beta-1,6-N-acetylglucosaminyltransferase family prot
AT1G10290	29.7951	29.1655	-0.0308107	0.7885	no	dynamin-like protein 6
AT1G10300	0.537945	0.494562	-0.121307	1	no	Nucleolar GTP-binding protein
AT1G10310	27.1956	31.0941	0.193269	0.139	no	NAD(P)-binding Rossmann-fold superfamily protein
AT1G10320	6.06784	6.78558	0.161288	0.21645	no	Zinc finger C-x8-C-x5-C-x3-H type family protein
AT1G10330	1.12399	1.02821	-0.12849	0.69005	no	Tetratricopeptide repeat (TPR)-like superfamily protein
AT1G10340	1.61576	5.19258	1.68424	5e-05	yes	Ankyrin repeat family protein
AT1G10350	14.6325	13.5193	-0.11416	0.37015	no	DNAJ heat shock family protein
AT1G10360	14.6428	12.2134	-0.261734	0.10275	no	glutathione S-transferase TAU 18
AT1G10370	183.081	149.96	-0.287905	0.01105	yes	Glutathione S-transferase family protein
AT1G10380	17.0968	10.6123	-0.687994	5e-05	yes	Putative membrane lipoprotein
AT1G10385	0.0151645	0	#NAME?	1	no	Vps51/Vps67 family (components of vesicular transport) protein
AT1G10390	36.4538	34.8155	-0.0663419	0.56405	no	Nucleoporin autopeptidase
AT1G10400	0.477316	0.842327	0.819437	0.03705	no	UDP-Glycosyltransferase superfamily protein
AT1G10410	48.6146	58.4257	0.265212	0.02065	no	Protein of unknown function (DUF1336)
AT1G10417	0.210466	0.180018	-0.225448	1	no	Encodes protein with unknown function whose expression is repressed by
AT1G10419	0	0	0	1	no	Pseudogene of AT1G10419
AT1G10430	30.9821	25.4592	-0.283248	0.01965	no	protein phosphatase 2A-2
AT1G10440	0	0	0	1	no	pre-tRNA
AT1G10450	7.40888	8.4135	0.18345	0.1248	no	SIN3-like 6
AT1G10455	0	0	0	1	no	unknown protein
AT1G10460	2.03639	0.912936	-1.15743	0.0036	yes	germin-like protein 7
AT1G10470	40.3025	30.5762	-0.398462	0.0014	yes	response regulator 4
AT1G10480	7.63324	10.7059	0.488038	0.00075	yes	zinc finger protein 5
AT1G10490	7.94997	7.68367	-0.0491531	0.83915	no	Domain of unknown function (DUF1726)
AT1G10500	103.459	111.939	0.113662	0.4154	no	chloroplast-localized ISCA-like protein
AT1G10510	27.739	30.029	0.114444	0.32185	no	RNI-like superfamily protein
AT1G10520	1.71468	1.73902	0.0203356	0.934	no	DNA polymerase lambda (POLL)
AT1G10522	37.7835	37.5095	-0.0105006	0.9397	no	unknown protein
AT1G10530	3.67805	5.31383	0.530811	0.1523	no	unknown protein
AT1G10538	0	0	0	1	no	pseudogene of CPL4 (phosphoprotein phosphatase)
AT1G10540	0.925443	1.43539	0.633226	0.03285	no	nucleobase-ascorbate transporter 8
AT1G10550	1.35143	0.708671	-0.931301	0.01855	no	xyloglucan:xyloglucosyl transferase 33
AT1G10560	2.1117	1.41401	-0.578608	0.0059	yes	plant U-box 18
AT1G10570	14.7924	14.2652	-0.0523542	0.6746	no	Cysteine proteinases superfamily protein
AT1G10580	24.1171	23.8791	-0.0143105	0.90045	no	Transducin/WD40 repeat-like superfamily protein
AT1G10585	19.7878	37.0576	0.905156	5e-05	yes	basic helix-loop-helix (bHLH) DNA-binding superfamily protein
AT1G10586	0.0244666	0.248891	3.34663	1	no	basic helix-loop-helix (bHLH) DNA-binding superfamily protein
AT1G10588	0	0	0	1	no	Gibberellin-regulated family protein
AT1G10590	253.326	194.116	-0.384071	0.0003	yes	Nucleic acid-binding, OB-fold-like protein
AT1G10600	25.8952	22.2646	-0.21793	0.09475	no	associated molecule with the SH3 domain of STAM 2
AT1G10610	6.2158	5.30652	-0.228172	0.11705	no	basic helix-loop-helix (bHLH) DNA-binding superfamily protein
AT1G10620	0	0.0221415	inf	1	no	Protein kinase superfamily protein
AT1G10630	117.706	105.685	-0.155409	0.16655	no	ADP-ribosylation factor A1F
AT1G10640	8.3064	9.62225	0.212151	0.1173	no	Pectin lyase-like superfamily protein
AT1G10650	23.2961	18.9307	-0.299362	0.01295	yes	SBP (S-ribonuclease binding protein) family protein
AT1G10652	0	0	0	1	no	unknown protein
AT1G10657	1.53875	4.05631	1.39841	0.0001	yes	Plant protein 1589 of unknown function
AT1G10660	45.2331	39.6961	-0.188383	0.1052	no	unknown protein
AT1G10670	159.439	132.746	-0.264332	0.02425	no	ATP-citrate lyase A-1
AT1G10680	0.0514426	0.034639	-0.570567	1	no	P-glycoprotein 10
AT1G10682	176.335	68.8792	-1.35618	5e-05	yes	other RNA
AT1G10690	2.99423	3.43484	0.198055	0.536	no	unknown protein
AT1G10700	35.5228	49.6829	0.484002	5e-05	yes	phosphoribosyl pyrophosphate (PRPP) synthase 3
AT1G10705	0	0	0	1	no	Encodes a Maternally expressed gene (MEG) family protein [pseudogene]
AT1G10710	0.120042	0.0700883	-0.776293	1	no	poor homologous synapsis 1
AT1G10717	0	0	0	1	no	Encodes a Maternally expressed gene (MEG) family protein
AT1G10720	18.7101	18.6199	-0.0069745	0.9567	no	BSD domain-containing protein
AT1G10730	9.41866	8.59095	-0.132704	0.3534	no	Clathrin adaptor complexes medium subunit family protein
AT1G10740	22.3187	13.7944	-0.694171	5e-05	yes	alpha/beta-Hydrolases superfamily protein
AT1G10745	0	0	0	1	no	Maternally expressed gene (MEG) family protein
AT1G10747	0	0	0	1	no	Maternally expressed gene (MEG) family protein
AT1G10750	1.37361	0.676256	-1.02233	0.00045	yes	Protein of Unknown Function (DUF239)
AT1G10760	151.727	102.356	-0.56788	5e-05	yes	Pyruvate phosphate dikinase, PEP/pyruvate binding domain
AT1G10770	0.739956	0.339256	-1.12506	0.10875	no	Plant invertase/pectin methylesterase inhibitor superfamily protein
AT1G10780	2.3447	2.75577	0.23305	0.3152	no	F-box/RNI-like superfamily protein
AT1G10790	0.728538	0.299198	-1.2839	0.0516	no	BEST Arabidopsis thaliana protein match is: hydroxyproline-rich glycopr
AT1G10800	1.24191	0.874204	-0.506516	0.52555	no	unknown protein
AT1G10810	1.31281	0.618499	-1.08582	0.0043	yes	NAD(P)-linked oxidoreductase superfamily protein
AT1G10820	12.3627	10.0655	-0.296566	0.0291	no	Protein of unknown function (DUF3755)
AT1G10830	30.8918	27.2023	-0.183495	0.1361	no	15-cis-zeta-carotene isomerase
AT1G10840	103.693	95.0195	-0.126017	0.26345	no	translation initiation factor 3 subunit H1
AT1G10850	10.9797	11.9016	0.116309	0.46915	no	Leucine-rich repeat protein kinase family protein
AT1G10865	92.5496	86.5854	-0.0961035	0.58415	no	FUNCTIONS IN: molecular_function unknown
AT1G10870	11.261	10.3161	-0.12644	0.29335	no	ARF-GAP domain 4
AT1G10880	0.0502878	0.121268	1.26991	1	no	Core-2/I-branching beta-1,6-N-acetylglucosaminyltransferase family prot
AT1G10890	20.8288	17.2873	-0.268867	0.02845	no	unknown protein
AT1G10900	14.7076	15.3186	0.0587223	0.613	no	Phosphatidylinositol-4-phosphate 5-kinase family protein
AT1G10910	11.4592	10.2277	-0.164014	0.20635	no	Pentatricopeptide repeat (PPR) superfamily protein
AT1G10920	2.21882	2.80946	0.3405	0.03725	no	NB-ARC domain-containing disease resistance protein
AT1G10930	2.08386	2.94105	0.497072	0.00095	yes	DNA helicase (RECQl4A)
AT1G10940	58.5308	51.9049	-0.173326	0.12435	no	Protein kinase superfamily protein
AT1G10950	108.505	89.8295	-0.272503	0.0184	no	transmembrane nine 1
AT1G10960	448.633	469.362	0.0651651	0.5688	no	ferredoxin 1
AT1G10970	5.89804	5.25435	-0.166723	0.33465	no	zinc transporter 4 precursor
AT1G10980	0	0.0304039	inf	1	no	Lung seven transmembrane receptor family protein
AT1G10990	4.29401	5.97944	0.477686	0.04	no	unknown protein
AT1G11000	6.1889	5.61436	-0.140563	0.3416	no	Seven transmembrane MLO family protein
AT1G11010	0	0	0	1	no	pre-tRNA
AT1G11020	20.4565	18.0084	-0.18389	0.163	no	RING/FYVE/PHD zinc finger superfamily protein
AT1G11030	0	0	0	1	no	pre-tRNA
AT1G11040	0.0798612	0.0482089	-0.728196	1	no	HSP40/DnaJ peptide-binding protein
AT1G11050	7.89941	15.7438	0.994963	5e-05	yes	Protein kinase superfamily protein
AT1G11055	0	0	0	1	no	Encodes a defensin-like (DEFL) family protein.
AT1G11060	6.101	6.41917	0.0733402	0.57795	no	WAPL (Wings apart-like protein regulation of heterochromatin) protein
AT1G11070	0.267492	0.406772	0.604724	1	no	BEST Arabidopsis thaliana protein match is: Hydroxyproline-rich glycopr
AT1G11080	1.70164	0.990507	-0.780688	0.0033	yes	serine carboxypeptidase-like 31
AT1G11090	13.4998	14.0236	0.0549163	0.7721	no	alpha/beta-Hydrolases superfamily protein
AT1G11100	0.88131	1.66254	0.915664	0.01175	yes	SNF2 domain-containing protein / helicase domain-containing protein / z
AT1G11110	0	0	0	1	no	LisH and RanBPM domains containing protein
AT1G11112	0.350203	0.758406	1.11478	0.0768	no	unknown protein
AT1G11120	3.52605	3.84603	0.12532	0.71585	no	unknown protein
AT1G11125	1.547	1.3789	-0.165957	0.5972	no	unknown protein
AT1G11130	5.7496	6.38413	0.151029	0.2491	no	Leucine-rich repeat protein kinase family protein
AT1G11145	0	0	0	1	no	Protein of unknown function (DUF674)
AT1G11150	1.88259	1.70708	-0.141183	0.44805	no	transposable element gene
AT1G11160	0.622662	0.50939	-0.289681	1	no	Transducin/WD40 repeat-like superfamily protein
AT1G11170	4.65099	3.38077	-0.460186	0.0046	yes	Protein of unknown function (DUF707)
AT1G11175	61.6176	36.9455	-0.737943	5e-05	yes	other RNA
AT1G11180	8.81602	9.33285	0.0821899	0.63155	no	Secretory carrier membrane protein (SCAMP) family protein
AT1G11185	27.6463	67.2364	1.28216	5e-05	yes	other RNA
AT1G11190	3.55106	3.45771	-0.0384313	0.84415	no	bifunctional nuclease i
AT1G11200	32.5996	31.6021	-0.0448343	0.7181	no	Protein of unknown function (DUF300)
AT1G11210	71.5438	59.1245	-0.275071	0.0162	no	Protein of unknown function (DUF761)
AT1G11220	1.00184	0.988173	-0.0198108	0.9704	no	Protein of unknown function (DUF761)
AT1G11230	0	0	0	1	no	Protein of unknown function (DUF761)
AT1G11240	54.9682	42.7055	-0.364174	0.00265	yes	CONTAINS InterPro DOMAIN/s: Nucleolar protein 12 (InterPro:IPR019186)
AT1G11250	0.108009	0.110964	0.0389392	1	no	syntaxin of plants 125
AT1G11260	32.2367	29.3304	-0.136311	0.25305	no	sugar transporter 1
AT1G11265	0.0383222	0.0576265	0.588553	1	no	transposable element gene
AT1G11270	6.22514	5.76751	-0.110158	0.53495	no	F-box and associated interaction domains-containing protein
AT1G11280	7.71773	7.31708	-0.0769086	0.5504	no	S-locus lectin protein kinase family protein
AT1G11290	1.68754	2.0857	0.305604	0.13545	no	Pentatricopeptide repeat (PPR) superfamily protein
AT1G11300	2.23422	2.62421	0.23211	0.10325	no	protein serine/threonine kinases
AT1G11310	37.6433	49.4106	0.392427	0.0006	yes	Seven transmembrane MLO family protein
AT1G11320	3.65729	3.64842	-0.00350701	0.9881	no	unknown protein
AT1G11330	10.5229	23.8787	1.18219	5e-05	yes	S-locus lectin protein kinase family protein
AT1G11340	0.304383	0.367401	0.271465	1	no	S-locus lectin protein kinase family protein
AT1G11350	5.10455	6.2735	0.297488	0.0278	no	S-domain-1 13
AT1G11360	28.1623	24.8154	-0.182529	0.1307	no	Adenine nucleotide alpha hydrolases-like superfamily protein
AT1G11362	0.0417341	0.185501	2.15213	1	no	Plant invertase/pectin methylesterase inhibitor superfamily protein
AT1G11370	0	0.229359	inf	1	no	Pectin lyase-like superfamily protein
AT1G11380	12.3228	11.0587	-0.156142	0.31775	no	PLAC8 family protein
AT1G11390	12.1218	10.5276	-0.203433	0.1059	no	Protein kinase superfamily protein
AT1G11400	30.2571	24.292	-0.316794	0.0082	yes	partner of Y14-MAGO
AT1G11410	6.06847	4.72301	-0.361627	0.0098	yes	S-locus lectin protein kinase family protein
AT1G11420	1.49493	1.14266	-0.387676	0.08435	no	DOMAIN OF UNKNOWN FUNCTION 724 2
AT1G11430	92.6438	91.46	-0.0185533	0.865	no	plastid developmental protein DAG, putative
AT1G11440	9.90139	11.9623	0.272788	0.0558	no	BEST Arabidopsis thaliana protein match is: glycine-rich protein (TAIR:
AT1G11450	3.17439	4.48491	0.498602	0.0281	no	nodulin MtN21 /EamA-like transporter family protein
AT1G11460	0.0749454	0.065959	-0.18427	1	no	nodulin MtN21 /EamA-like transporter family protein
AT1G11470	0	0	0	1	no	Pentatricopeptide repeat (PPR) superfamily protein
AT1G11475	102.662	87.8831	-0.224246	0.06675	no	RNA polymerases N / 8 kDa subunit
AT1G11480	44.0745	36.8116	-0.259782	0.02175	no	eukaryotic translation initiation factor-related
AT1G11482	0	0.060323	inf	1	no	unknown pseudogene
AT1G11490	0.188552	0	#NAME?	1	no	zinc finger (C2H2 type) family protein
AT1G11500	1.13762	0.59895	-0.925506	0.20775	no	Protein of unknown function (DUF1218)
AT1G11510	0	0	0	1	no	DNA-binding storekeeper protein-related transcriptional regulator
AT1G11520	0	0	0	1	no	pliceosome associated protein-related
AT1G11530	41.5602	22.7826	-0.867273	5e-05	yes	C-terminal cysteine residue is changed to a serine 1
AT1G11540	5.06081	2.99021	-0.759121	0.0159	no	Sulfite exporter TauE/SafE family protein
AT1G11545	22.7162	12.7719	-0.830749	5e-05	yes	xyloglucan endotransglucosylase/hydrolase 8
AT1G11550	0	0	0	1	no	pre-tRNA
AT1G11560	0.130299	0.0786577	-0.728168	1	no	Oligosaccharyltransferase complex/magnesium transporter family protein
AT1G11570	2.02158	2.84406	0.492468	0.3388	no	NTF2-like
AT1G11572	0.106284	0	#NAME?	1	no	Plant thionin family protein
AT1G11580	94.4461	243.4	1.36577	5e-05	yes	methylesterase PCR A
AT1G11590	0	0.0457541	inf	1	no	Plant invertase/pectin methylesterase inhibitor superfamily
AT1G11592	17.4199	14.9283	-0.22268	0.12985	no	other RNA
AT1G11593	0	0	0	1	no	Plant invertase/pectin methylesterase inhibitor superfamily protein
AT1G11595	0	0	0	1	no	pseudogene, putative glucose 6 phosphate/phosphate translocator, blastp
AT1G11600	8.72015	4.30305	-1.01899	5e-05	yes	cytochrome P450, family 77, subfamily B, polypeptide 1
AT1G11608	0	0	0	1	no	F-box associated ubiquitination effector family protein
AT1G11610	0	0	0	1	no	cytochrome P450, family 71, subfamily A, polypeptide 18
AT1G11620	0	0	0	1	no	F-box and associated interaction domains-containing protein
AT1G11630	10.7764	10.8188	0.00567245	0.96675	no	Tetratricopeptide repeat (TPR)-like superfamily protein
AT1G11640	0	0	0	1	no	pre-tRNA
AT1G11650	237.548	206.283	-0.203588	0.0847	no	RNA-binding (RRM/RBD/RNP motifs) family protein
AT1G11655	1.37166	0	#NAME?	5e-05	yes	unknown protein
AT1G11660	23.8351	25.4096	0.0922866	0.42565	no	heat shock protein 70 (Hsp 70) family protein
AT1G11670	16.1201	30.2254	0.906896	5e-05	yes	MATE efflux family protein
AT1G11680	131.171	119.891	-0.129721	0.25585	no	CYTOCHROME P450 51G1
AT1G11684	0	0	0	1	no	unknown protein
AT1G11690	0	0	0	1	no	unknown protein
AT1G11700	33.6485	22.7346	-0.565657	5e-05	yes	Protein of unknown function, DUF584
AT1G11710	2.57697	2.44238	-0.0773889	0.6835	no	Pentatricopeptide repeat (PPR) superfamily protein
AT1G11720	13.6579	18.0941	0.405787	0.0004	yes	starch synthase 3
AT1G11730	0.459738	0.765218	0.73506	0.082	no	Galactosyltransferase family protein
AT1G11735	0	0	0	1	no	MIR171B
AT1G11740	0.352381	0.216398	-0.703453	1	no	ankyrin repeat family protein
AT1G11750	89.493	74.7911	-0.258908	0.03935	no	CLP protease proteolytic subunit 6
AT1G11755	16.126	13.8881	-0.215541	0.44905	no	Undecaprenyl pyrophosphate synthetase family protein
AT1G11760	13.1067	12.5069	-0.0675842	0.69475	no	MED32
AT1G11765	0.0401003	0	#NAME?	1	no	Plant self-incompatibility protein S1 family
AT1G11770	0.0100944	0.0354301	1.81142	1	no	FAD-binding Berberine family protein
AT1G11780	11.4929	10.1383	-0.180927	0.1698	no	oxidoreductase, 2OG-Fe(II) oxygenase family protein
AT1G11785	2.78231	1.23782	-1.16848	0.0594	no	unknown protein
AT1G11790	22.324	24.6993	0.145871	0.243	no	arogenate dehydratase 1
AT1G11800	7.36985	6.35519	-0.2137	0.15655	no	endonuclease/exonuclease/phosphatase family protein
AT1G11803	0	0	0	1	no	pseudogene, auxin responsive protein, blastp match of 74% identity and
AT1G11806	0	0	0	1	no	pseudogene, hypothetical protein, likely a tandem duplication of the im
AT1G11810	0.0264061	0.045665	0.790217	1	no	F-box associated ubiquitination effector family protein
AT1G11820	19.7682	21.9821	0.153149	0.21855	no	O-Glycosyl hydrolases family 17 protein
AT1G11840	432.531	560.706	0.374441	0.00555	yes	glyoxalase I homolog
AT1G11850	9.57055	12.9583	0.437205	0.042	no	unknown protein
AT1G11860	153.277	159.464	0.0570847	0.63265	no	Glycine cleavage T-protein family
AT1G11870	19.4254	17.226	-0.173355	0.1591	no	Seryl-tRNA synthetase
AT1G11880	4.67051	5.08497	0.122661	0.49955	no	transferases, transferring hexosyl groups
AT1G11890	61.0703	57.7294	-0.0811638	0.5029	no	Synaptobrevin family protein
AT1G11900	4.55681	3.87799	-0.232714	0.60285	no	Tetratricopeptide repeat (TPR)-like superfamily protein
AT1G11905	20.1285	20.3041	0.0125297	0.9259	no	B-cell receptor-associated protein 31-like
AT1G11910	681.46	562.819	-0.275957	0.0639	no	aspartic proteinase A1
AT1G11915	1.33038	1.3473	0.018234	0.9705	no	unknown protein
AT1G11920	1.91207	0.0424122	-5.49452	0.2234	no	Pectin lyase-like superfamily protein
AT1G11925	1.84367	7.90249	2.09973	5e-05	yes	Stigma-specific Stig1 family protein
AT1G11930	56.1228	58.4147	0.0577462	0.6155	no	Predicted pyridoxal phosphate-dependent enzyme, YBL036C type
AT1G11940	6.84953	6.82648	-0.00486192	0.97405	no	Core-2/I-branching beta-1,6-N-acetylglucosaminyltransferase family prot
AT1G11950	2.88507	3.66967	0.347047	0.0288	no	Transcription factor jumonji (jmjC) domain-containing protein
AT1G11960	13.1548	13.0735	-0.0089482	0.93885	no	ERD (early-responsive to dehydration stress) family protein
AT1G11970	0	0	0	1	no	Ubiquitin-like superfamily protein
AT1G11980	0	0	0	1	no	ubiquitin-related protein 3
AT1G11990	0	0.0271385	inf	1	no	O-fucosyltransferase family protein
AT1G12000	46.952	52.7752	0.168673	0.12905	no	Phosphofructokinase family protein
AT1G12010	11.7281	6.00039	-0.966839	5e-05	yes	2-oxoglutarate (2OG) and Fe(II)-dependent oxygenase superfamily protein
AT1G12013	0	0	0	1	no	SNOR111
AT1G12015	0	0	0	1	no	snoRNA
AT1G12020	8.89572	8.67737	-0.0358532	0.8417	no	unknown protein
AT1G12030	0.971418	4.28131	2.13989	5e-05	yes	Protein of unknown function (DUF506)
AT1G12040	5.96924	1.10388	-2.43496	5e-05	yes	leucine-rich repeat/extensin 1
AT1G12050	62.9585	55.0754	-0.192994	0.08425	no	fumarylacetoacetase, putative
AT1G12060	14.0662	11.2426	-0.32325	0.077	no	BCL-2-associated athanogene 5
AT1G12064	0.162743	0	#NAME?	1	no	unknown protein
AT1G12070	0.406323	0.100839	-2.01057	1	no	Immunoglobulin E-set superfamily protein
AT1G12080	188.126	57.4895	-1.71033	5e-05	yes	Vacuolar calcium-binding protein-related
AT1G12090	875.976	596.142	-0.555236	5e-05	yes	extensin-like protein
AT1G12100	1.51492	0.519124	-1.54509	0.07695	no	Bifunctional inhibitor/lipid-transfer protein/seed storage 2S albumin s
AT1G12110	134.186	136.386	0.0234564	0.84275	no	nitrate transporter 1.1
AT1G12120	29.1179	25.958	-0.165727	0.1492	no	Plant protein of unknown function (DUF863)
AT1G12130	0.193043	0.0787924	-1.29279	1	no	Flavin-binding monooxygenase family protein
AT1G12140	29.0914	35.9245	0.304376	0.0077	yes	flavin-monooxygenase glucosinolate S-oxygenase 5
AT1G12150	0.500201	0.168453	-1.57016	1	no	Plant protein of unknown function (DUF827)
AT1G12160	5.23921	5.17251	-0.0184845	0.91385	no	Flavin-binding monooxygenase family protein
AT1G12170	0	0	0	1	no	F-box family protein
AT1G12180	0.137472	0	#NAME?	1	no	BEST Arabidopsis thaliana protein match is: HSP20-like chaperones super
AT1G12190	0	0	0	1	no	F-box and associated interaction domains-containing protein
AT1G12200	23.9199	25.6175	0.0989191	0.3937	no	Flavin-binding monooxygenase family protein
AT1G12210	1.83418	2.30417	0.329112	0.0593	no	RPS5-like 1
AT1G12211	0	0	0	1	no	unknown protein
AT1G12220	2.92653	3.28604	0.16716	0.27395	no	Disease resistance protein (CC-NBS-LRR class) family
AT1G12230	58.7903	51.3083	-0.196385	0.09085	no	Aldolase superfamily protein
AT1G12240	25.601	52.5434	1.03731	5e-05	yes	Glycosyl hydrolases family 32 protein
AT1G12244	9.72608	10.1098	0.0558299	0.7276	no	Polynucleotidyl transferase, ribonuclease H-like superfamily protein
AT1G12250	13.4887	13.0267	-0.0502809	0.74215	no	Pentapeptide repeat-containing protein
AT1G12260	1.83212	1.34823	-0.442449	0.04135	no	NAC 007
AT1G12270	23.8714	23.0343	-0.0515016	0.65675	no	stress-inducible protein, putative
AT1G12280	2.45373	2.64474	0.108149	0.5189	no	LRR and NB-ARC domains-containing disease resistance protein
AT1G12290	1.10621	1.48596	0.425769	0.0375	no	Disease resistance protein (CC-NBS-LRR class) family
AT1G12294	0	0	0	1	no	MIR472a
AT1G12300	1.93046	1.52793	-0.337371	0.07155	no	Tetratricopeptide repeat (TPR)-like superfamily protein
AT1G12310	112.287	94.2989	-0.251874	0.0281	no	Calcium-binding EF-hand family protein
AT1G12320	5.80048	9.29493	0.680272	0.00085	yes	Protein of unknown function (DUF1442)
AT1G12330	8.6323	10.0077	0.213299	0.12855	no	unknown protein
AT1G12340	0.0397196	0.0528156	0.411114	1	no	Cornichon family protein
AT1G12350	21.2267	19.5078	-0.121828	0.351	no	4-phospho-panto-thenoylcysteine synthetase
AT1G12360	29.7669	31.2033	0.0679887	0.55915	no	Sec1/munc18-like (SM) proteins superfamily
AT1G12370	0.819989	0.736632	-0.154661	0.87395	no	photolyase 1
AT1G12380	3.74771	4.94448	0.399809	0.00505	yes	unknown protein
AT1G12390	24.8876	20.176	-0.302784	0.02375	no	Cornichon family protein
AT1G12400	54.9207	46.325	-0.245557	0.07235	no	Nucleotide excision repair, TFIIH, subunit TTDA
AT1G12410	138.36	121.949	-0.18215	0.1035	no	CLP protease proteolytic subunit 2
AT1G12411	0	0	0	1	no	unknown protein
AT1G12420	7.11573	10.7841	0.599825	5e-05	yes	ACT domain repeat 8
AT1G12423	0	0	0	1	no	unknown protein
AT1G12430	6.01307	7.80275	0.375879	0.0025	yes	armadillo repeat kinesin 3
AT1G12440	44.438	40.0663	-0.149407	0.21955	no	A20/AN1-like zinc finger family protein
AT1G12450	7.71231	7.1608	-0.107041	0.53305	no	SNARE associated Golgi protein family
AT1G12451	0	0	0	1	no	unknown protein
AT1G12460	3.5546	3.58281	0.011405	0.9453	no	Leucine-rich repeat protein kinase family protein
AT1G12470	16.6402	17.3693	0.0618693	0.58985	no	zinc ion binding
AT1G12480	1.33686	1.25622	-0.0897654	0.8929	no	C4-dicarboxylate transporter/malic acid transport protein
AT1G12490	0.0193088	0	#NAME?	1	no	F-box associated ubiquitination effector family protein
AT1G12500	19.2274	15.734	-0.289279	0.02635	no	Nucleotide-sugar transporter family protein
AT1G12510	0	0	0	1	no	pre-tRNA
AT1G12520	73.5081	66.5326	-0.143843	0.20085	no	copper chaperone for SOD1
AT1G12530	20.9409	17.2863	-0.276692	0.051	no	unknown protein
AT1G12540	0.050148	0.702732	3.80871	0.2274	no	basic helix-loop-helix (bHLH) DNA-binding superfamily protein
AT1G12550	6.49847	6.63815	0.0306815	0.86835	no	D-isomer specific 2-hydroxyacid dehydrogenase family protein
AT1G12560	20.0498	3.39727	-2.56114	5e-05	yes	expansin A7
AT1G12570	0.615907	0.523723	-0.233909	0.4848	no	Glucose-methanol-choline (GMC) oxidoreductase family protein
AT1G12580	31.6212	25.5054	-0.310089	0.00875	yes	phosphoenolpyruvate carboxylase-related kinase 1
AT1G12590	0	0	0	1	no	pre-tRNA
AT1G12600	0.885134	0.951308	0.104017	0.76735	no	UDP-N-acetylglucosamine (UAA) transporter family
AT1G12610	3.7278	9.54933	1.35708	5e-05	yes	Integrase-type DNA-binding superfamily protein
AT1G12620	3.35289	3.16102	-0.0850149	0.61095	no	Pentatricopeptide repeat (PPR) superfamily protein
AT1G12630	0.881104	0.182204	-2.27376	0.20295	no	Integrase-type DNA-binding superfamily protein
AT1G12640	47.0615	43.1501	-0.125184	0.27475	no	MBOAT (membrane bound O-acyl transferase) family protein
AT1G12650	20.5116	17.1927	-0.25464	0.04125	no	unknown protein
AT1G12660	0	0	0	1	no	Predicted to encode a PR (pathogenesis-related) protein. Belongs to th
AT1G12663	0	0	0	1	no	Predicted to encode a PR (pathogenesis-related) protein. Belongs to th
AT1G12665	0.0607735	0	#NAME?	1	no	Encodes a Plant thionin family protein
AT1G12667	0	0	0	1	no	Encodes a Plant thionin family protein
AT1G12669	0	0	0	1	no	Encodes a Plant thionin family protein [pseudogene]
AT1G12670	1.7815	0.787124	-1.17843	0.4795	no	Encodes a Plant thionin family protein [pseudogene]
AT1G12672	0	0	0	1	no	unknown protein
AT1G12680	11.4731	10.9813	-0.0632072	0.62185	no	phosphoenolpyruvate carboxylase-related kinase 2
AT1G12700	1.46423	1.76999	0.273598	0.1946	no	ATP binding
AT1G12710	15.8464	13.6135	-0.219125	0.1082	no	phloem protein 2-A12
AT1G12720	0	0	0	1	no	transposable element gene
AT1G12725	0	0	0	1	no	transposable element gene
AT1G12730	4.92122	5.67894	0.206606	0.2359	no	GPI transamidase subunit PIG-U
AT1G12740	4.57184	2.09783	-1.12388	5e-05	yes	cytochrome P450, family 87, subfamily A, polypeptide 2
AT1G12750	14.3362	18.978	0.404669	0.00225	yes	RHOMBOID-like protein 6
AT1G12760	32.0181	29.4659	-0.119842	0.47935	no	Zinc finger, C3HC4 type (RING finger) family protein
AT1G12770	41.257	34.6403	-0.252188	0.025	no	P-loop containing nucleoside triphosphate hydrolases superfamily protei
AT1G12775	1.83101	2.20781	0.269972	0.66715	no	Pentatricopeptide repeat (PPR) superfamily protein
AT1G12780	77.0249	63.9288	-0.268859	0.0194	no	UDP-D-glucose/UDP-D-galactose 4-epimerase 1
AT1G12790	5.38257	3.95213	-0.445664	0.03045	no	CONTAINS InterPro DOMAIN/s: RuvA domain 2-like (InterPro:IPR010994)
AT1G12800	38.7616	42.1352	0.120396	0.284	no	Nucleic acid-binding, OB-fold-like protein
AT1G12805	10.1543	40.5182	1.99649	5e-05	yes	nucleotide binding
AT1G12810	74.3505	75.4518	0.0212131	0.9087	no	proline-rich family protein
AT1G12820	30.7393	28.875	-0.0902644	0.54595	no	auxin signaling F-box 3
AT1G12830	20.8144	24.9003	0.258578	0.04455	no	unknown protein
AT1G12840	148.929	131.903	-0.17515	0.1221	no	vacuolar ATP synthase subunit C (VATC) / V-ATPase C subunit / vacuolar
AT1G12845	90.8728	71.0474	-0.355067	0.0056	yes	unknown protein
AT1G12850	32.2105	29.1401	-0.144526	0.2187	no	Phosphoglycerate mutase family protein
AT1G12855	0.0123348	0.0176712	0.518662	1	no	F-box family protein
AT1G12860	8.01458	6.71033	-0.256244	0.0638	no	basic helix-loop-helix (bHLH) DNA-binding superfamily protein
AT1G12870	0.11137	0.449777	2.01385	1	no	F-box and associated interaction domains-containing protein
AT1G12880	13.3355	13.7229	0.0413123	0.782	no	nudix hydrolase homolog 12
AT1G12890	0.57187	0.83596	0.547746	0.36115	no	Integrase-type DNA-binding superfamily protein
AT1G12900	111.512	123.546	0.147851	0.1909	no	glyceraldehyde 3-phosphate dehydrogenase A subunit 2
AT1G12910	40.9427	32.8954	-0.315721	0.009	yes	Transducin/WD40 repeat-like superfamily protein
AT1G12920	107.945	90.8101	-0.249372	0.0291	no	eukaryotic release factor 1-2
AT1G12930	13.0556	10.8228	-0.270601	0.0289	no	ARM repeat superfamily protein
AT1G12935	0	0	0	1	no	transposable element gene
AT1G12938	0	0	0	1	no	unknown protein
AT1G12940	0.0247976	0.0426654	0.782867	1	no	nitrate transporter2.5
AT1G12950	29.8293	80.9159	1.43969	5e-05	yes	root hair specific 2
AT1G12960	0	0	0	1	no	Ribosomal protein L18e/L15 superfamily protein
AT1G12970	12.8691	10.9603	-0.231618	0.0741	no	plant intracellular ras group-related LRR 3
AT1G12980	0.100474	0.378505	1.91348	1	no	Integrase-type DNA-binding superfamily protein
AT1G12990	11.0924	12.0309	0.117169	0.37295	no	beta-1,4-N-acetylglucosaminyltransferase family protein
AT1G13000	11.21	12.1939	0.121378	0.355	no	Protein of unknown function (DUF707)
AT1G13010	0	0	0	1	no	pre-tRNA
AT1G13020	20.3346	23.1053	0.184292	0.11735	no	eukaryotic initiation factor 4B2
AT1G13030	3.06398	3.39631	0.148562	0.3336	no	sphere organelles protein-related
AT1G13040	2.36505	2.8187	0.253161	0.2404	no	Pentatricopeptide repeat (PPR-like) superfamily protein
AT1G13050	4.54797	4.56942	0.00678907	0.9723	no	unknown protein
AT1G13060	161.042	151.334	-0.0897067	0.431	no	20S proteasome beta subunit E1
AT1G13070	0	0.162728	inf	1	no	putative cytochrome P450
AT1G13080	10.5035	6.19485	-0.761733	5e-05	yes	cytochrome P450, family 71, subfamily B, polypeptide 2
AT1G13090	48.4206	45.8535	-0.0785874	0.486	no	cytochrome P450, family 71, subfamily B, polypeptide 28
AT1G13100	7.11737	5.75182	-0.307324	0.03695	no	cytochrome P450, family 71, subfamily B, polypeptide 29
AT1G13110	29.3863	42.1888	0.521713	5e-05	yes	cytochrome P450, family 71 subfamily B, polypeptide 7
AT1G13120	7.83372	8.09001	0.0464437	0.71435	no	embryo defective 1745
AT1G13130	1.00152	0.801894	-0.320706	0.29505	no	Cellulase (glycosyl hydrolase family 5) protein
AT1G13140	0.642318	0.501387	-0.357363	0.31265	no	cytochrome P450, family 86, subfamily C, polypeptide 3
AT1G13145	5.93895	3.77096	-0.655275	0.05435	no	pseudogene of unknown protein
AT1G13150	1.04531	1.09166	0.062595	0.8143	no	cytochrome P450, family 86, subfamily C, polypeptide 4
AT1G13160	17.2127	18.2995	0.0883347	0.5912	no	ARM repeat superfamily protein
AT1G13170	10.9125	11.3451	0.0560854	0.7702	no	OSBP(oxysterol binding protein)-related protein 1D
AT1G13180	7.72891	9.5466	0.304721	0.026	no	Actin-like ATPase superfamily protein
AT1G13190	20.0573	22.2659	0.150711	0.2413	no	RNA-binding (RRM/RBD/RNP motifs) family protein
AT1G13195	15.5037	18.5778	0.260964	0.28165	no	RING/U-box superfamily protein
AT1G13200	0.18194	0.0840325	-1.11445	1	no	F-box and associated interaction domains-containing protein
AT1G13210	12.3492	35.1773	1.51023	5e-05	yes	autoinhibited Ca2+/ATPase II
AT1G13220	4.85432	6.10129	0.329845	0.0297	no	nuclear matrix constituent protein-related
AT1G13230	0.890801	0.920389	0.0471417	0.89175	no	Leucine-rich repeat (LRR) family protein
AT1G13240	0	0	0	1	no	pre-tRNA
AT1G13245	65.532	63.8151	-0.0383021	0.75825	no	ROTUNDIFOLIA like 17
AT1G13250	16.2291	15.2339	-0.0913026	0.5067	no	galacturonosyltransferase-like 3
AT1G13260	35.5201	48.5151	0.449797	0.0001	yes	related to ABI3/VP1 1
AT1G13270	49.4216	54.8694	0.150861	0.1866	no	methionine aminopeptidase 1B
AT1G13280	100.419	131.327	0.387133	0.00085	yes	allene oxide cyclase 4
AT1G13290	0	0	0	1	no	C2H2-like zinc finger protein
AT1G13300	6.13623	4.2838	-0.518462	0.00135	yes	myb-like transcription factor family protein
AT1G13310	0.280036	1.11375	1.99175	0.00075	yes	Endosomal targeting BRO1-like domain-containing protein
AT1G13320	50.5577	48.3913	-0.0631823	0.57155	no	protein phosphatase 2A subunit A3
AT1G13330	3.71533	3.70907	-0.00243285	0.9928	no	Arabidopsis Hop2 homolog
AT1G13340	15.8713	31.7259	0.999242	5e-05	yes	Regulator of Vps4 activity in the MVB pathway protein
AT1G13350	8.82938	9.37075	0.0858528	0.47515	no	Protein kinase superfamily protein
AT1G13360	125.006	145.241	0.216446	0.08805	no	unknown protein
AT1G13370	0.693689	1.31168	0.919058	0.1133	no	Histone superfamily protein
AT1G13380	45.1879	39.1689	-0.206227	0.11325	no	Protein of unknown function (DUF1218)
AT1G13390	42.4668	74.1512	0.804133	5e-05	yes	unknown protein
AT1G13400	0.276397	0.253599	-0.124197	1	no	C2H2 and C2HC zinc fingers superfamily protein
AT1G13410	2.41726	2.31216	-0.0641335	0.748	no	Tetratricopeptide repeat (TPR)-like superfamily protein
AT1G13420	2.2181	1.78425	-0.314007	0.22345	no	sulfotransferase 4B
AT1G13430	5.7345	2.7	-1.08671	5e-05	yes	sulfotransferase 4C
AT1G13440	1410.73	1331.07	-0.0838601	0.6538	no	glyceraldehyde-3-phosphate dehydrogenase C2
AT1G13448	7.1015	4.0869	-0.797117	0.15275	no	other RNA
AT1G13450	28.5153	23.8933	-0.255132	0.03515	no	Homeodomain-like superfamily protein
AT1G13460	13.9739	13.4296	-0.057322	0.6442	no	Protein phosphatase 2A regulatory B subunit family protein
AT1G13470	0.0553185	0.898459	4.02162	0.0026	yes	Protein of unknown function (DUF1262)
AT1G13480	3.72816	18.914	2.34292	5e-05	yes	Protein of unknown function (DUF1262)
AT1G13485	0	0	0	1	no	unknown protein
AT1G13490	0.0845227	0.227426	1.42799	1	no	Protein of unknown function (DUF1262)
AT1G13500	0.423998	0.512668	0.273968	1	no	Protein of unknown function (DUF1262)
AT1G13510	1.11174	0.963514	-0.206437	0.48565	no	Protein of unknown function (DUF1262)
AT1G13520	3.96363	10.247	1.37031	5e-05	yes	Protein of unknown function (DUF1262)
AT1G13530	3.05892	5.95332	0.960671	5e-05	yes	Protein of unknown function (DUF1262)
AT1G13540	0.271077	1.17651	2.11775	0.0003	yes	Protein of unknown function (DUF1262)
AT1G13550	0.469573	1.40398	1.58011	0.00065	yes	Protein of unknown function (DUF1262)
AT1G13560	42.8596	39.8343	-0.105607	0.3671	no	aminoalcoholphosphotransferase 1
AT1G13570	21.2631	16.8087	-0.339144	0.009	yes	F-box/RNI-like superfamily protein
AT1G13580	7.00648	6.6721	-0.0705492	0.6711	no	LAG1 longevity assurance homolog 3
AT1G13590	21.1569	10.356	-1.03065	5e-05	yes	phytosulfokine 1 precursor
AT1G13600	4.59219	2.44744	-0.907911	0.001	yes	basic leucine-zipper 58
AT1G13605	0	0	0	1	no	Encodes a defensin-like (DEFL) family protein.
AT1G13607	0	0	0	1	no	Defensin-like (DEFL) family protein
AT1G13608	0	0	0	1	no	Defensin-like (DEFL) family protein
AT1G13609	0	0	0	1	no	Defensin-like (DEFL) family protein
AT1G13610	0.186513	0.0219168	-3.08917	1	no	alpha/beta-Hydrolases superfamily protein
AT1G13620	0.968508	0.286508	-1.75719	0.0332	no	Encodes a root meristem growth factor (RGF). Belongs to a family of fu
AT1G13630	0.908989	1.3331	0.552449	0.02465	no	Tetratricopeptide repeat (TPR)-like superfamily protein
AT1G13635	1.75092	0.957004	-0.871513	0.00595	yes	DNA glycosylase superfamily protein
AT1G13640	30.9193	21.3037	-0.537403	5e-05	yes	Phosphatidylinositol 3- and 4-kinase family protein
AT1G13650	0.060476	0.153722	1.34589	1	no	BEST Arabidopsis thaliana protein match is: 18S pre-ribosomal assembly
AT1G13660	0	0	0	1	no	transposable element gene
AT1G13670	1.92922	0.955502	-1.01369	0.0033	yes	unknown protein
AT1G13680	0.0336427	0	#NAME?	1	no	PLC-like phosphodiesterases superfamily protein
AT1G13690	27.3225	23.6312	-0.209401	0.15355	no	ATPase E1
AT1G13700	4.47665	5.78457	0.369789	0.22155	no	6-phosphogluconolactonase 1
AT1G13710	5.44641	4.4461	-0.292766	0.0934	no	cytochrome P450, family 78, subfamily A, polypeptide 5
AT1G13720	0	0	0	1	no	pre-tRNA
AT1G13730	15.3201	13.2872	-0.205391	0.09735	no	Nuclear transport factor 2 (NTF2) family protein with RNA binding (RRM-
AT1G13740	18.5162	12.2082	-0.600941	0.00015	yes	ABI five binding protein 2
AT1G13750	5.593	11.7109	1.06616	0.0001	yes	Purple acid phosphatases superfamily protein
AT1G13755	0	0	0	1	no	Defensin-like (DEFL) family protein
AT1G13760	0	0	0	1	no	unknown protein
AT1G13770	9.79655	9.35776	-0.0661107	0.6591	no	Protein of unknown function, DUF647
AT1G13780	4.68727	4.6175	-0.0216369	0.904	no	F-box/RNI-like/FBD-like domains-containing protein
AT1G13790	0.92107	1.65192	0.842758	0.0002	yes	XH/XS domain-containing protein
AT1G13800	0.465148	0.45618	-0.0280868	1	no	Tetratricopeptide repeat (TPR)-like superfamily protein
AT1G13810	8.46528	8.09943	-0.0637374	0.67355	no	Restriction endonuclease, type II-like superfamily protein
AT1G13820	20.7923	18.4763	-0.170372	0.19085	no	alpha/beta-Hydrolases superfamily protein
AT1G13830	16.3003	19.5098	0.2593	0.0748	no	Carbohydrate-binding X8 domain superfamily protein
AT1G13840	0	0	0	1	no	pre-tRNA
AT1G13850	0	0	0	1	no	pre-tRNA
AT1G13860	13.1493	12.9696	-0.0198573	0.86965	no	QUASIMODO2 LIKE 1
AT1G13870	15.358	16.8256	0.131665	0.3385	no	calmodulin binding
AT1G13880	16.4116	19.9667	0.282875	0.0233	no	ELM2 domain-containing protein
AT1G13890	0	0	0	1	no	soluble N-ethylmaleimide-sensitive factor adaptor protein 30
AT1G13900	19.2268	17.7957	-0.111593	0.34235	no	Purple acid phosphatases superfamily protein
AT1G13910	5.64694	4.82984	-0.225494	0.1934	no	Leucine-rich repeat (LRR) family protein
AT1G13920	3.735	3.15711	-0.242503	0.26205	no	Remorin family protein
AT1G13930	1560.56	843.73	-0.887212	5e-05	yes	Involved in response to salt stress. Knockout mutants are hypersensiti
AT1G13940	6.44	7.5807	0.235271	0.05515	no	Plant protein of unknown function (DUF863)
AT1G13950	39.2715	32.0999	-0.290912	0.0304	no	eukaryotic elongation factor 5A-1
AT1G13960	18.5341	15.6953	-0.239851	0.04275	no	WRKY DNA-binding protein 4
AT1G13970	2.37131	2.46824	0.0577982	0.76135	no	Protein of unknown function (DUF1336)
AT1G13980	18.5464	16.6562	-0.155081	0.17165	no	sec7 domain-containing protein
AT1G13990	83.542	95.5955	0.19444	0.0888	no	unknown protein
AT1G14000	42.7079	48.4991	0.183454	0.24185	no	VH1-interacting kinase
AT1G14010	64.8873	76.6638	0.240609	0.1694	no	emp24/gp25L/p24 family/GOLD family protein
AT1G14020	8.83341	9.26934	0.0694955	0.71615	no	O-fucosyltransferase family protein
AT1G14030	13.4601	11.8132	-0.188289	0.261	no	Rubisco methyltransferase family protein
AT1G14040	7.3736	13.2838	0.849227	5e-05	yes	EXS (ERD1/XPR1/SYG1) family protein
AT1G14048	0	0	0	1	no	GCK domain-containing protein
AT1G14060	22.5944	24.4454	0.113599	0.37375	no	GCK domain-containing protein
AT1G14070	12.2244	12.5787	0.0412263	0.7503	no	fucosyltransferase 7
AT1G14071	0	0	0	1	no	MIR830a
AT1G14080	4.12956	3.14963	-0.390808	0.03185	no	fucosyltransferase 6
AT1G14090	2.40492	2.32451	-0.0490616	0.7678	no	pseudogene, pentatricopeptide (PPR) repeat-containing protein, contains
AT1G14100	0.108856	0.12896	0.244505	1	no	fucosyltransferase 8
AT1G14110	0	0	0	1	no	fucosyltransferase 9
AT1G14120	26.0889	72.6872	1.47827	5e-05	yes	2-oxoglutarate (2OG) and Fe(II)-dependent oxygenase superfamily protein
AT1G14130	14.9073	22.0288	0.563368	5e-05	yes	2-oxoglutarate (2OG) and Fe(II)-dependent oxygenase superfamily protein
AT1G14140	11.857	10.4431	-0.183188	0.21005	no	Mitochondrial substrate carrier family protein
AT1G14150	5.06291	5.68736	0.167791	0.5437	no	PsbQ-like 2
AT1G14160	3.56288	2.92486	-0.284676	0.47335	no	Uncharacterised protein family (UPF0497)
AT1G14170	21.2126	23.2935	0.135006	0.27415	no	RNA-binding KH domain-containing protein
AT1G14180	2.67469	2.53872	-0.075273	0.7134	no	RING/U-box superfamily protein
AT1G14182	0	0	0	1	no	Encodes a member of a family of small, secreted, cysteine rich proteins
AT1G14185	0.751727	0.980498	0.383307	0.1987	no	Glucose-methanol-choline (GMC) oxidoreductase family protein
AT1G14190	0.486102	0.276799	-0.81242	1	no	Glucose-methanol-choline (GMC) oxidoreductase family protein
AT1G14200	27.249	26.6524	-0.0319406	0.80985	no	RING/U-box superfamily protein
AT1G14205	3.1581	3.33717	0.0795697	0.9083	no	Ribosomal L18p/L5e family protein
AT1G14210	50.381	36.9515	-0.447245	0.00035	yes	Ribonuclease T2 family protein
AT1G14220	0.196783	0.0937981	-1.06898	1	no	Ribonuclease T2 family protein
AT1G14225	0	0	0	1	no	unknown protein
AT1G14230	26.9343	26.3579	-0.0312137	0.78975	no	GDA1/CD39 nucleoside phosphatase family protein
AT1G14240	3.61189	5.5473	0.61903	0.0006	yes	GDA1/CD39 nucleoside phosphatase family protein
AT1G14250	0.0197112	1.02892	5.70597	0.22925	no	GDA1/CD39 nucleoside phosphatase family protein
AT1G14260	0.47101	0.722292	0.616825	0.49315	no	RING/FYVE/PHD zinc finger superfamily protein
AT1G14270	21.8588	20.4152	-0.0985708	0.43245	no	CAAX amino terminal protease family protein
AT1G14280	19.0993	16.3945	-0.220312	0.0755	no	phytochrome kinase substrate 2
AT1G14290	27.151	31.0024	0.191374	0.12785	no	sphingoid base hydroxylase 2
AT1G14300	15.2492	14.4057	-0.0820927	0.5309	no	ARM repeat superfamily protein
AT1G14310	13.8114	18.5308	0.424065	0.0054	yes	Haloacid dehalogenase-like hydrolase (HAD) superfamily protein
AT1G14315	0.0286511	0	#NAME?	1	no	F-box and associated interaction domains-containing protein
AT1G14320	982.56	861.466	-0.189752	0.1445	no	Ribosomal protein L16p/L10e family protein
AT1G14330	12.2606	23.508	0.939122	5e-05	yes	Galactose oxidase/kelch repeat superfamily protein
AT1G14340	36.2336	37.9919	0.0683662	0.57645	no	RNA-binding (RRM/RBD/RNP motifs) family protein
AT1G14345	25.729	26.8667	0.0624253	0.6532	no	NAD(P)-linked oxidoreductase superfamily protein
AT1G14350	4.34952	5.64875	0.377074	0.1783	no	Duplicated homeodomain-like superfamily protein
AT1G14360	31.7771	40.341	0.344259	0.0105	yes	UDP-galactose transporter 3
AT1G14370	18.6723	33.6028	0.847678	5e-05	yes	protein kinase 2A
AT1G14380	12.5522	10.0957	-0.3142	0.08985	no	IQ-domain 28
AT1G14390	1.58297	1.81714	0.199036	0.3638	no	Leucine-rich repeat protein kinase family protein
AT1G14400	152.189	123.841	-0.297377	0.00835	yes	ubiquitin carrier protein 1
AT1G14410	30.223	30.9755	0.0354815	0.7769	no	ssDNA-binding transcriptional regulator
AT1G14420	0	0.0302351	inf	1	no	Pectate lyase family protein
AT1G14430	1.39545	0.782536	-0.834505	0.00465	yes	glyoxal oxidase-related protein
AT1G14440	6.04696	6.3095	0.0613159	0.6964	no	homeobox protein 31
AT1G14450	281.876	276.876	-0.0258199	0.81885	no	NADH dehydrogenase (ubiquinone)s
AT1G14455	1.59253	0.871568	-0.869634	0.0999	no	unknown protein
AT1G14460	5.91291	7.95588	0.428152	0.00055	yes	AAA-type ATPase family protein
AT1G14470	1.69536	1.78895	0.0775266	0.7661	no	Pentatricopeptide repeat (PPR) superfamily protein
AT1G14480	4.05513	6.01351	0.568459	0.0013	yes	Ankyrin repeat family protein
AT1G14490	1.5168	1.15825	-0.389081	0.3319	no	Predicted AT-hook DNA-binding family protein
AT1G14500	0.0994688	0.052079	-0.933542	1	no	Ankyrin repeat family protein
AT1G14510	40.8205	39.6509	-0.0419404	0.7212	no	alfin-like 7
AT1G14518	0	0	0	1	no	other RNA
AT1G14520	15.4334	17.6294	0.191926	0.14715	no	myo-inositol oxygenase 1
AT1G14530	9.21492	7.75108	-0.249574	0.14035	no	Protein of unknown function (DUF1084)
AT1G14540	41.3448	110.444	1.41754	5e-05	yes	Peroxidase superfamily protein
AT1G14549	0	0	0	1	no	unknown protein
AT1G14550	8.67248	39.6401	2.19244	5e-05	yes	Peroxidase superfamily protein
AT1G14560	11.1056	12.2211	0.138098	0.2915	no	Mitochondrial substrate carrier family protein
AT1G14570	47.393	40.9077	-0.2123	0.06575	no	UBX domain-containing protein
AT1G14580	17.3221	18.1779	0.0695699	0.57245	no	C2H2-like zinc finger protein
AT1G14590	13.3484	10.7294	-0.315096	0.02905	no	Nucleotide-diphospho-sugar transferase family protein
AT1G14600	2.38669	2.7493	0.204053	0.4129	no	Homeodomain-like superfamily protein
AT1G14610	41.7478	44.1798	0.0816868	0.4728	no	valyl-tRNA synthetase / valine--tRNA ligase (VALRS)
AT1G14620	50.286	48.426	-0.0543775	0.64905	no	decoy
AT1G14630	3.62547	3.72335	0.0384344	0.8733	no	unknown protein
AT1G14640	1.21456	2.00104	0.72032	0.0011	yes	SWAP (Suppressor-of-White-APricot)/surp domain-containing protein
AT1G14642	0	0	0	1	no	unknown protein
AT1G14650	23.3217	21.5728	-0.112458	0.3217	no	SWAP (Suppressor-of-White-APricot)/surp domain-containing protein / ubi
AT1G14660	4.00428	3.78468	-0.0813737	0.59985	no	Na+/H+ exchanger 8
AT1G14670	119.918	106.335	-0.173432	0.1295	no	Endomembrane protein 70 protein family
AT1G14680	3.32127	2.28199	-0.541443	0.0449	no	unknown protein
AT1G14685	28.8776	24.6503	-0.228346	0.0584	no	basic pentacysteine 2
AT1G14686	0.11698	0	#NAME?	1	no	ENTH/ANTH/VHS superfamily protein
AT1G14687	4.80449	5.31987	0.147008	0.4894	no	homeobox protein 32
AT1G14688	0.125779	0	#NAME?	1	no	FUNCTIONS IN: molecular_function unknown
AT1G14690	17.1447	16.1493	-0.0862929	0.4581	no	microtubule-associated protein 65-7
AT1G14700	32.2656	20.6226	-0.645766	5e-05	yes	purple acid phosphatase 3
AT1G14710	36.0863	35.1145	-0.0393824	0.7259	no	hydroxyproline-rich glycoprotein family protein
AT1G14720	44.2813	44.4771	0.00636486	0.95335	no	xyloglucan endotransglucosylase/hydrolase 28
AT1G14730	29.6862	17.2949	-0.779445	5e-05	yes	Cytochrome b561/ferric reductase transmembrane protein family
AT1G14740	43.862	45.1588	0.0420336	0.70835	no	Protein of unknown function (DUF1423)
AT1G14750	0.608517	0.75842	0.317699	0.32645	no	Cyclin family protein
AT1G14755	0	0	0	1	no	S locus-related glycoprotein 1 (SLR1) binding pollen coat protein famil
AT1G14760	0.818119	0.600921	-0.445137	0.49485	no	KNOX Arabidopsis thaliana meinox
AT1G14770	5.39662	5.32857	-0.0183073	0.9027	no	RING/FYVE/PHD zinc finger superfamily protein
AT1G14780	10.1818	14.1208	0.471826	0.0046	yes	MAC/Perforin domain-containing protein
AT1G14790	5.58384	7.42204	0.410558	0.02605	no	RNA-dependent RNA polymerase 1
AT1G14800	0	0	0	1	no	Nucleic acid-binding, OB-fold-like protein
AT1G14810	71.2133	79.7602	0.163522	0.1456	no	semialdehyde dehydrogenase family protein
AT1G14820	18.457	16.6237	-0.150925	0.27555	no	Sec14p-like phosphatidylinositol transfer family protein
AT1G14830	44.7619	41.674	-0.103124	0.35625	no	DYNAMIN-like 1C
AT1G14840	7.69247	7.94809	0.047162	0.7187	no	microtubule-associated proteins 70-4
AT1G14850	8.71133	9.98903	0.197452	0.09895	no	nucleoporin 155
AT1G14860	23.5416	19.4874	-0.272671	0.0374	no	nudix hydrolase homolog 18
AT1G14870	114.879	227.034	0.982791	5e-05	yes	PLANT CADMIUM RESISTANCE 2
AT1G14880	0.0291763	0.550706	4.23841	1	no	PLANT CADMIUM RESISTANCE 1
AT1G14890	42.9802	49.2315	0.195907	0.09565	no	Plant invertase/pectin methylesterase inhibitor superfamily protein
AT1G14900	42.4328	44.2298	0.0598391	0.6205	no	high mobility group A
AT1G14910	24.3353	25.556	0.0706082	0.53565	no	ENTH/ANTH/VHS superfamily protein
AT1G14920	33.0958	32.2875	-0.0356747	0.761	no	GRAS family transcription factor family protein
AT1G14930	3.11494	1.69099	-0.881333	0.0088	yes	Polyketide cyclase/dehydrase and lipid transport superfamily protein
AT1G14940	0	0	0	1	no	Polyketide cyclase/dehydrase and lipid transport superfamily protein
AT1G14950	0	0.0599909	inf	1	no	Polyketide cyclase/dehydrase and lipid transport superfamily protein
AT1G14960	3.79464	3.61681	-0.0692445	0.80715	no	Polyketide cyclase/dehydrase and lipid transport superfamily protein
AT1G14970	3.1986	3.54378	0.147848	0.3967	no	O-fucosyltransferase family protein
AT1G14980	269.855	294.444	0.125808	0.26955	no	chaperonin 10
AT1G14990	56.4514	49.8097	-0.180584	0.1544	no	unknown protein
AT1G15000	21.0212	23.9435	0.187791	0.11775	no	serine carboxypeptidase-like 50
AT1G15002	0	0.117612	inf	1	no	Potential natural antisense gene, locus overlaps with AT1G15000
AT1G15010	14.0462	21.5755	0.619216	0.001	yes	unknown protein
AT1G15015	0	0.0729369	inf	1	no	F-box family protein
AT1G15020	15.2731	13.7365	-0.15298	0.2152	no	quiescin-sulfhydryl oxidase 1
AT1G15030	25.1548	26.6867	0.085284	0.51555	no	Protein of unknown function (DUF789)
AT1G15040	5.79175	5.50856	-0.0723217	0.7904	no	Class I glutamine amidotransferase-like superfamily protein
AT1G15045	0	0	0	1	no	hypothetical protein
AT1G15050	0.305749	0.249997	-0.290439	1	no	indole-3-acetic acid inducible 34
AT1G15060	17.236	15.7086	-0.133872	0.2722	no	Uncharacterised conserved protein UCP031088, alpha/beta hydrolase
AT1G15080	4.68554	3.52002	-0.41263	0.055	no	lipid phosphate phosphatase 2
AT1G15090	0	0	0	1	no	pre-tRNA
AT1G15100	73.6294	55.8002	-0.40001	0.0006	yes	RING-H2 finger A2A
AT1G15110	14.417	13.8782	-0.0549518	0.6663	no	phosphatidyl serine synthase family protein
AT1G15120	389.745	377.906	-0.0445021	0.6937	no	Ubiquinol-cytochrome C reductase hinge protein
AT1G15125	1.93292	15.1896	2.97423	5e-05	yes	S-adenosyl-L-methionine-dependent methyltransferases superfamily protei
AT1G15130	41.7284	41.5269	-0.00698297	0.95205	no	Endosomal targeting BRO1-like domain-containing protein
AT1G15140	45.4638	51.0397	0.1669	0.15175	no	FAD/NAD(P)-binding oxidoreductase
AT1G15150	0.188666	0.646148	1.77603	0.0132	yes	MATE efflux family protein
AT1G15160	1.16746	1.241	0.0881255	0.79245	no	MATE efflux family protein
AT1G15165	0.0832162	0.123462	0.569131	1	no	RING/FYVE/PHD zinc finger superfamily protein
AT1G15170	18.7873	19.201	0.0314243	0.8118	no	MATE efflux family protein
AT1G15175	0.496343	1.03532	1.06067	0.3159	no	other RNA
AT1G15180	28.0729	19.3882	-0.533999	5e-05	yes	MATE efflux family protein
AT1G15190	4.34783	8.16366	0.90892	0.00025	yes	Fasciclin-like arabinogalactan family protein
AT1G15200	28.9735	25.0252	-0.211353	0.0665	no	protein-protein interaction regulator family protein
AT1G15210	9.58358	24.0904	1.32982	5e-05	yes	pleiotropic drug resistance 7
AT1G15215	12.1609	12.006	-0.0185017	0.9152	no	BEST Arabidopsis thaliana protein match is: sequence-specific DNA bindi
AT1G15220	8.29259	5.92145	-0.485871	0.02725	no	cytochrome c biogenesis protein family
AT1G15230	70.6921	57.5844	-0.295869	0.0105	yes	unknown protein
AT1G15240	15.1848	15.555	0.0347576	0.76645	no	Phox-associated domain
AT1G15250	37.8794	29.9005	-0.341245	0.0217	no	Zinc-binding ribosomal protein family protein
AT1G15260	25.6312	15.8449	-0.693882	5e-05	yes	unknown protein
AT1G15270	877.929	684.658	-0.35872	0.0014	yes	Translation machinery associated TMA7
AT1G15280	20.1371	20.7734	0.0448822	0.6987	no	CASC3/Barentsz eIF4AIII binding
AT1G15290	16.1445	26.1662	0.696657	5e-05	yes	Tetratricopeptide repeat (TPR)-like superfamily protein
AT1G15300	2.23904	2.4058	0.103637	0.5288	no	transposable element gene
AT1G15310	11.6378	11.6478	0.0012433	0.99505	no	signal recognition particle 54 kDa subunit
AT1G15320	0.0666627	0.0214071	-1.63879	1	no	unknown protein
AT1G15330	1.89996	1.4253	-0.414708	0.17025	no	Cystathionine beta-synthase (CBS) protein
AT1G15340	38.6822	35.2288	-0.134915	0.23555	no	methyl-CPG-binding domain 10
AT1G15350	67.893	42.3375	-0.681326	5e-05	yes	unknown protein
AT1G15360	0.0475853	0	#NAME?	1	no	Integrase-type DNA-binding superfamily protein
AT1G15370	69.4724	65.6589	-0.0814505	0.50205	no	SNARE-like superfamily protein
AT1G15380	34.7002	25.0264	-0.471495	0.00015	yes	Lactoylglutathione lyase / glyoxalase I family protein
AT1G15385	3.35245	2.81381	-0.252691	0.4781	no	unknown protein
AT1G15390	46.7738	44.0256	-0.0873588	0.6692	no	peptide deformylase 1A
AT1G15400	110.081	86.5785	-0.346488	0.0128	yes	unknown protein
AT1G15405	57.262	72.2779	0.335977	0.16875	no	other RNA
AT1G15410	9.98187	7.56156	-0.400625	0.01665	no	aspartate-glutamate racemase family
AT1G15415	20.2149	24.898	0.300608	0.41645	no	The protein encoded by this gene was identified as a part of pollen pr
AT1G15420	31.7355	29.9701	-0.0825739	0.508	no	CONTAINS InterPro DOMAIN/s: Small-subunit processome, Utp12 (InterPro:I
AT1G15430	23.0637	29.1461	0.33768	0.0089	yes	Protein of unknown function (DUF1644)
AT1G15440	16.7605	16.5676	-0.0167065	0.887	no	periodic tryptophan protein 2
AT1G15450	0	0	0	1	no	pre-tRNA
AT1G15460	3.56779	2.33128	-0.613907	0.00065	yes	HCO3- transporter family
AT1G15470	16.4188	16.9463	0.0456193	0.72225	no	Transducin/WD40 repeat-like superfamily protein
AT1G15480	4.44537	4.61195	0.0530748	0.71185	no	Tetratricopeptide repeat (TPR)-like superfamily protein
AT1G15490	6.6351	6.30325	-0.074023	0.5843	no	alpha/beta-Hydrolases superfamily protein
AT1G15500	188.748	157.781	-0.258539	0.03435	no	TLC ATP/ADP transporter
AT1G15510	3.71417	5.31863	0.518013	0.00065	yes	Tetratricopeptide repeat (TPR)-like superfamily protein
AT1G15520	0.678272	5.39809	2.99251	5e-05	yes	pleiotropic drug resistance 12
AT1G15530	7.99291	9.00806	0.172494	0.2033	no	Concanavalin A-like lectin protein kinase family protein
AT1G15540	0.0195737	0.0467523	1.25612	1	no	2-oxoglutarate (2OG) and Fe(II)-dependent oxygenase superfamily protein
AT1G15550	4.80734	4.51301	-0.0911488	0.63865	no	gibberellin 3-oxidase 1
AT1G15560	0	0	0	1	no	transposable element gene
AT1G15570	3.56242	7.31195	1.0374	5e-05	yes	CYCLIN A2
AT1G15580	1.6762	5.1991	1.63307	0.0002	yes	indole-3-acetic acid inducible 5
AT1G15590	0	0.096107	inf	1	no	BEST Arabidopsis thaliana protein match is: RING/U-box superfamily prot
AT1G15600	0	0.0332519	inf	1	no	unknown protein
AT1G15610	0.0529222	1.68177	4.98997	0.216	no	unknown protein
AT1G15620	0	0.734885	inf	5e-05	yes	unknown protein
AT1G15630	0.701696	5.5888	2.99362	5e-05	yes	unknown protein
AT1G15640	1.16001	4.51588	1.96087	5e-05	yes	unknown protein
AT1G15650	0	0	0	1	no	pre-tRNA
AT1G15660	3.10718	3.27905	0.0776742	0.6055	no	centromere protein C
AT1G15670	66.4953	61.2144	-0.119379	0.293	no	Galactose oxidase/kelch repeat superfamily protein
AT1G15680	0	0.103472	inf	1	no	F-box family protein
AT1G15690	243.923	219.529	-0.152016	0.2351	no	Inorganic H pyrophosphatase family protein
AT1G15700	8.43752	7.73507	-0.125405	0.9128	no	ATPase, F1 complex, gamma subunit protein
AT1G15710	29.9564	28.1523	-0.0896121	0.46465	no	prephenate dehydrogenase family protein
AT1G15720	3.04753	3.029	-0.00879946	0.9771	no	TRF-like 5
AT1G15730	27.2267	25.2688	-0.107664	0.38645	no	Cobalamin biosynthesis CobW-like protein
AT1G15740	47.8131	43.0652	-0.150883	0.46095	no	Leucine-rich repeat family protein
AT1G15750	43.8579	48.6582	0.149847	0.3269	no	Transducin family protein / WD-40 repeat family protein
AT1G15757	0	0	0	1	no	Molecular chaperone Hsp40/DnaJ family protein
AT1G15760	3.85829	2.87325	-0.425279	0.18515	no	Sterile alpha motif (SAM) domain-containing protein
AT1G15770	0	0	0	1	no	unknown protein
AT1G15772	0.149316	0	#NAME?	1	no	unknown protein
AT1G15780	14.5786	15.0807	0.0488441	0.67045	no	unknown protein
AT1G15790	10.7176	13.7253	0.356858	0.0232	no	unknown protein
AT1G15800	8.58566	9.06268	0.0780096	0.6244	no	unknown protein
AT1G15810	28.0953	25.1036	-0.162435	0.67955	no	S15/NS1, RNA-binding protein
AT1G15820	490.443	462.556	-0.0844575	0.5241	no	light harvesting complex photosystem II subunit 6
AT1G15825	1.4313	1.50542	0.0728368	0.8985	no	hydroxyproline-rich glycoprotein family protein
AT1G15830	0.695658	0.520525	-0.418411	0.1968	no	unknown protein
AT1G15840	0	0	0	1	no	unknown protein
AT1G15850	0	0	0	1	no	Transducin/WD40 repeat-like superfamily protein
AT1G15860	45.8722	42.2651	-0.118152	0.3178	no	Domain of unknown function (DUF298)
AT1G15870	2.72889	3.76902	0.465874	0.0394	no	Mitochondrial glycoprotein family protein
AT1G15880	40.6609	34.785	-0.225179	0.0653	no	golgi snare 11
AT1G15885	8.40347	6.56756	-0.355629	0.17125	no	unknown protein
AT1G15890	0.826771	1.28734	0.638838	0.00475	yes	Disease resistance protein (CC-NBS-LRR class) family
AT1G15900	2.91691	4.71579	0.69306	0.2555	no	unknown protein
AT1G15910	8.84019	8.25852	-0.0981949	0.4399	no	XH/XS domain-containing protein
AT1G15920	17.7965	13.0549	-0.447	0.0012	yes	Polynucleotidyl transferase, ribonuclease H-like superfamily protein
AT1G15930	431.794	304.494	-0.503931	5e-05	yes	Ribosomal protein L7Ae/L30e/S12e/Gadd45 family protein
AT1G15940	4.61829	6.08188	0.397159	0.00155	yes	Tudor/PWWP/MBT superfamily protein
AT1G15950	146.61	162.632	0.149628	0.21235	no	cinnamoyl coa reductase 1
AT1G15960	6.83	4.65656	-0.552621	0.29365	no	NRAMP metal ion transporter 6
AT1G15970	13.9864	12.588	-0.151982	0.2467	no	DNA glycosylase superfamily protein
AT1G15980	10.8722	11.0421	0.0223642	0.8671	no	NDH-dependent cyclic electron flow 1
AT1G15990	0	0	0	1	no	cyclic nucleotide gated channel 7
AT1G16000	45.4397	40.7637	-0.156668	0.2805	no	unknown protein
AT1G16010	50.7162	53.7589	0.0840565	0.4563	no	magnesium transporter 2
AT1G16020	12.0948	10.7187	-0.174253	0.1766	no	Protein of unknown function (DUF1712)
AT1G16022	0.329647	0.398387	0.273245	1	no	unknown protein
AT1G16025	0	0	0	1	no	unknown protein
AT1G16030	6.78952	6.24839	-0.119826	0.38585	no	heat shock protein 70B
AT1G16040	41.6219	31.6536	-0.394975	0.0036	yes	FUNCTIONS IN: molecular_function unknown
AT1G16060	5.55103	6.53974	0.236478	0.1447	no	ARIA-interacting double AP2 domain protein
AT1G16070	0.666556	0.874027	0.390951	0.25345	no	tubby like protein 8
AT1G16080	30.0374	28.9095	-0.0552185	0.64625	no	unknown protein
AT1G16090	1.11631	0.905672	-0.301672	0.32765	no	wall associated kinase-like 7
AT1G16100	0	0	0	1	no	pre-tRNA
AT1G16110	2.76567	5.26531	0.928887	5e-05	yes	wall associated kinase-like 6
AT1G16120	0.979602	1.09345	0.158624	0.52235	no	wall associated kinase-like 1
AT1G16130	2.11631	3.6711	0.794659	5e-05	yes	wall associated kinase-like 2
AT1G16140	0.296298	0.466851	0.655915	1	no	pseudogene similar to wall-associated kinase protein family
AT1G16150	0.670128	1.92788	1.5245	5e-05	yes	wall associated kinase-like 4
AT1G16160	0.392665	2.37148	2.59442	5e-05	yes	wall associated kinase-like 5
AT1G16170	19.732	11.6552	-0.759559	5e-05	yes	unknown protein
AT1G16180	245.42	222.511	-0.141377	0.2273	no	Serinc-domain containing serine and sphingolipid biosynthesis protein
AT1G16190	21.941	18.9475	-0.211626	0.083	no	Rad23 UV excision repair protein family
AT1G16210	105.846	99.7798	-0.0851484	0.44895	no	unknown protein
AT1G16220	2.47401	2.14559	-0.20548	0.36725	no	Protein phosphatase 2C family protein
AT1G16225	0.250309	0.334237	0.417162	1	no	Target SNARE coiled-coil domain protein
AT1G16230	0.128472	0.0632953	-1.02129	1	no	Target SNARE coiled-coil domain protein
AT1G16240	84.1962	67.2096	-0.325087	0.0041	yes	syntaxin of plants 51
AT1G16250	11.6609	10.3029	-0.178628	0.1842	no	Galactose oxidase/kelch repeat superfamily protein
AT1G16260	1.77469	4.26117	1.26368	5e-05	yes	Wall-associated kinase family protein
AT1G16270	9.08832	9.83164	0.113418	0.3337	no	Protein kinase superfamily protein with octicosapeptide/Phox/Bem1p doma
AT1G16280	15.2391	14.3406	-0.0876651	0.52295	no	RNA helicase 36
AT1G16290	0.0480362	0.0401671	-0.258108	1	no	FUNCTIONS IN: molecular_function unknown
AT1G16300	20.953	17.51	-0.258974	0.03735	no	glyceraldehyde-3-phosphate dehydrogenase of plastid 2
AT1G16310	13.061	9.30062	-0.489868	0.0015	yes	Cation efflux family protein
AT1G16320	43.6276	33.6911	-0.372876	0.0018	yes	Uncharacterized conserved protein (DUF2358)
AT1G16330	0.7079	0.529336	-0.419363	0.16585	no	cyclin b3
AT1G16340	23.5754	22.2311	-0.0847024	0.49815	no	Aldolase superfamily protein
AT1G16350	65.7209	68.4844	0.0594227	0.5907	no	Aldolase-type TIM barrel family protein
AT1G16360	0.221141	0.0838497	-1.39909	1	no	LEM3 (ligand-effect modulator 3) family protein / CDC50 family protein
AT1G16370	9.77887	35.6455	1.86598	5e-05	yes	organic cation/carnitine transporter 6
AT1G16380	0.0418332	0.130614	1.64259	1	no	Cation/hydrogen exchanger family protein
AT1G16390	0.963731	1.62665	0.755205	0.01375	no	organic cation/carnitine transporter 3
AT1G16400	13.6315	18.9526	0.475448	0.00015	yes	cytochrome P450, family 79, subfamily F, polypeptide 2
AT1G16410	16.3705	63.1892	1.94858	5e-05	yes	cytochrome p450 79f1
AT1G16420	0.189393	0.867562	2.19558	0.00185	yes	metacaspase 8
AT1G16430	11.451	8.29315	-0.465481	0.0398	no	Surfeit locus protein 5 subunit 22 of Mediator complex
AT1G16440	0.797819	0.271485	-1.55519	0.00155	yes	root hair specific 3
AT1G16445	3.70603	4.52785	0.288951	0.22245	no	S-adenosyl-L-methionine-dependent methyltransferases superfamily protei
AT1G16450	0	0	0	1	no	pre-tRNA
AT1G16460	45.4571	42.3412	-0.102442	0.37105	no	rhodanese homologue 2
AT1G16470	112.037	102.232	-0.132128	0.23895	no	proteasome subunit PAB1
AT1G16480	1.0936	1.41715	0.373902	0.08325	no	Tetratricopeptide repeat (TPR)-like superfamily protein
AT1G16489	2.17954	1.63597	-0.413875	0.65005	no	other RNA
AT1G16490	0.926006	0.982154	0.0849288	0.8175	no	myb domain protein 58
AT1G16500	5.15328	6.73974	0.387202	0.0528	no	unknown protein
AT1G16510	7.92556	5.76661	-0.458789	0.03065	no	SAUR-like auxin-responsive protein family
AT1G16515	5.72063	1.8528	-1.62647	0.2831	no	unknown protein
AT1G16520	19.7826	15.1982	-0.380335	0.0048	yes	unknown protein
AT1G16530	5.61984	3.29754	-0.769138	0.00945	yes	ASYMMETRIC LEAVES 2-like 9
AT1G16540	8.77191	9.47276	0.110894	0.37125	no	molybdenum cofactor sulfurase (LOS5) (ABA3)
AT1G16550	2.64153	2.41279	-0.130669	0.4792	no	pseudogene, putative cell division cycle protein, blastp match of 53% i
AT1G16560	78.3988	69.2986	-0.178006	0.15355	no	Per1-like family protein
AT1G16570	13.8244	12.698	-0.122607	0.69065	no	UDP-Glycosyltransferase superfamily protein
AT1G16590	6.68746	7.05114	0.0763984	0.679	no	DNA-binding HORMA family protein
AT1G16600	0	0	0	1	no	pseudogene, putative cycloartenol synthase
AT1G16610	35.5483	33.8109	-0.0722911	0.5469	no	arginine/serine-rich 45
AT1G16620	0	0	0	1	no	transposable element gene
AT1G16630	1.0993	0.975012	-0.173091	0.45435	no	unknown protein
AT1G16635	0.288488	0.279662	-0.0448267	1	no	NONE
AT1G16640	0.566289	0.910153	0.684569	0.18575	no	AP2/B3-like transcriptional factor family protein
AT1G16650	6.35424	8.98444	0.499708	0.001	yes	S-adenosyl-L-methionine-dependent methyltransferases superfamily protei
AT1G16660	0	0.0220712	inf	1	no	transposable element gene
AT1G16670	11.667	29.4692	1.33677	5e-05	yes	Protein kinase superfamily protein
AT1G16680	12.6315	11.2138	-0.171749	0.1682	no	Chaperone DnaJ-domain superfamily protein
AT1G16690	4.14163	4.57535	0.143684	0.38935	no	Enhancer of polycomb-like transcription factor protein
AT1G16700	72.2391	65.179	-0.148374	0.1953	no	Alpha-helical ferredoxin
AT1G16705	0.220993	0.55795	1.33613	1	no	p300/CBP acetyltransferase-related protein-related
AT1G16710	7.24628	8.41625	0.215937	0.0646	no	histone acetyltransferase of the CBP family 12
AT1G16720	22.7255	18.4879	-0.297728	0.01565	no	high chlorophyll fluorescence phenotype 173
AT1G16730	4.23014	2.76098	-0.615524	0.3084	no	unknown protein 6
AT1G16740	77.1756	72.0565	-0.099015	0.42405	no	Ribosomal protein L20
AT1G16750	8.33108	7.27747	-0.195067	0.15995	no	Protein of unknown function, DUF547
AT1G16760	0	0.0157545	inf	1	no	Protein kinase protein with adenine nucleotide alpha hydrolases-like do
AT1G16770	0.0701948	0.13333	0.925563	1	no	unknown protein
AT1G16780	9.53216	9.16929	-0.0559945	0.6564	no	Inorganic H pyrophosphatase family protein
AT1G16790	17.1661	15.4303	-0.153802	0.34625	no	ribosomal protein-related
AT1G16800	1.17032	1.49442	0.352674	0.02405	no	P-loop containing nucleoside triphosphate hydrolases superfamily protei
AT1G16810	94.561	72.8263	-0.376786	0.00135	yes	unknown protein
AT1G16820	4.12458	3.4585	-0.254098	0.7698	no	vacuolar ATP synthase catalytic subunit-related / V-ATPase-related / va
AT1G16825	7.71203	7.65967	-0.00982949	0.9804	no	Reticulon family protein
AT1G16830	2.67143	2.90332	0.120091	0.5654	no	Pentatricopeptide repeat (PPR) superfamily protein
AT1G16840	154.62	127.449	-0.278814	0.01495	no	unknown protein
AT1G16850	611.049	264.324	-1.20898	5e-05	yes	unknown protein
AT1G16858	41.8773	32.1312	-0.382194	0.00075	yes	conserved peptide upstream open reading frame 55
AT1G16870	32.4561	30.3964	-0.0945924	0.42325	no	mitochondrial 28S ribosomal protein S29-related
AT1G16880	127.561	113.017	-0.174648	0.33535	no	uridylyltransferase-related
AT1G16890	192.669	169.036	-0.188788	0.2503	no	ubiquitin-conjugating enzyme 36
AT1G16900	14.3786	17.0909	0.249301	0.04865	no	Alg9-like mannosyltransferase family
AT1G16905	0.700705	0.302282	-1.21291	0.01475	no	Curculin-like (mannose-binding) lectin family protein
AT1G16910	0.0621294	0.0286847	-1.11499	1	no	Protein of unknown function (DUF640)
AT1G16916	13.0083	12.0947	-0.105057	0.65875	no	unknown protein
AT1G16920	49.2171	40.6276	-0.276699	0.02235	no	RAB GTPase homolog A1B
AT1G16930	6.56619	5.40665	-0.280321	0.13605	no	F-box/RNI-like/FBD-like domains-containing protein
AT1G16940	0	0	0	1	no	F-box/RNI-like/FBD-like domains-containing protein
AT1G16950	0	0	0	1	no	unknown protein
AT1G16960	11.182	11.4577	0.0351453	0.8928	no	Ubiquitin domain-containing protein
AT1G16970	6.08668	6.49175	0.0929514	0.5501	no	KU70 homolog
AT1G16980	0	0	0	1	no	trehalose-phosphatase/synthase 2
AT1G17000	0	0	0	1	no	trehalose-phosphatase/synthase 3
AT1G17010	0	0	0	1	no	2-oxoglutarate (2OG) and Fe(II)-dependent oxygenase superfamily protein
AT1G17020	50.714	73.1459	0.528393	5e-05	yes	senescence-related gene 1
AT1G17030	0.565538	0.573282	0.0196211	1	no	unknown protein
AT1G17040	3.6648	3.98454	0.120678	0.45235	no	SH2 domain protein A
AT1G17050	13.0183	10.6812	-0.285465	0.0358	no	solanesyl diphosphate synthase 2
AT1G17060	4.88505	5.34288	0.129244	0.39115	no	cytochrome p450 72c1
AT1G17070	5.80178	7.18199	0.307888	0.17645	no	GC-rich sequence DNA-binding factor-like protein with Tuftelin interact
AT1G17080	141.982	131.194	-0.114004	0.42675	no	Ribosomal protein L18ae family
AT1G17090	18.2662	14.0166	-0.382034	0.0338	no	unknown protein
AT1G17100	53.7792	55.5362	0.0463801	0.824	no	SOUL heme-binding family protein
AT1G17110	15.9799	17.2688	0.111911	0.44275	no	ubiquitin-specific protease 15
AT1G17120	21.7309	19.9912	-0.120383	0.34245	no	cationic amino acid transporter 8
AT1G17130	22.0668	25.2271	0.193093	0.2623	no	Family of unknown function (DUF572)
AT1G17140	30.9394	26.8366	-0.205244	0.1883	no	interactor of constitutive active rops 1
AT1G17145	15.4487	13.9463	-0.147608	0.25205	no	RING/U-box superfamily protein
AT1G17147	5.92089	13.4873	1.18771	5e-05	yes	VQ motif-containing protein
AT1G17150	0.0152851	0.0129235	-0.242136	1	no	Pectin lyase-like superfamily protein
AT1G17160	35.8074	30.8295	-0.215947	0.0685	no	pfkB-like carbohydrate kinase family protein
AT1G17170	90.1835	94.4796	0.0671393	0.5542	no	glutathione S-transferase TAU 24
AT1G17180	54.1137	89.8376	0.731326	5e-05	yes	glutathione S-transferase TAU 25
AT1G17190	20.6056	129.544	2.65233	5e-05	yes	glutathione S-transferase tau 26
AT1G17200	24.2882	17.7522	-0.452255	0.0021	yes	Uncharacterised protein family (UPF0497)
AT1G17210	27.3039	28.5099	0.0623533	0.57175	no	IAP-like protein 1
AT1G17220	30.4006	37.7359	0.311835	0.00565	yes	Translation initiation factor 2, small GTP-binding protein
AT1G17230	4.93899	4.20466	-0.232225	0.0998	no	Leucine-rich receptor-like protein kinase family protein
AT1G17232	0.566512	0.435904	-0.378097	1	no	Potential natural antisense gene, locus overlaps with AT1G17230
AT1G17235	2.08277	1.12915	-0.883267	0.25695	no	ROTUNDIFOLIA like 11
AT1G17240	0.523963	0.563853	0.105854	1	no	receptor like protein 2
AT1G17250	1.5432	2.761	0.839261	0.0025	yes	receptor like protein 3
AT1G17255	1.20701	1.44835	0.262974	0.281	no	other RNA
AT1G17260	0.610103	0.765775	0.327868	0.24555	no	autoinhibited H(+)-ATPase isoform 10
AT1G17270	3.56103	3.69098	0.0517093	0.78175	no	O-fucosyltransferase family protein
AT1G17275	0	0	0	1	no	transposable element gene
AT1G17277	0	0	0	1	no	transposable element gene
AT1G17280	38.0081	31.8943	-0.253009	0.03145	no	ubiquitin-conjugating enzyme 34
AT1G17285	2.78044	3.42114	0.299162	0.3773	no	unknown protein
AT1G17290	166.613	227.668	0.450435	0.0005	yes	alanine aminotransferas
AT1G17300	0.270454	0.12066	-1.16444	1	no	unknown protein
AT1G17310	0.617511	1.42353	1.20494	0.0367	no	MADS-box transcription factor family protein
AT1G17330	8.16085	11.888	0.54272	0.0003	yes	Metal-dependent phosphohydrolase
AT1G17340	9.2006	15.2183	0.726003	5e-05	yes	Phosphoinositide phosphatase family protein
AT1G17345	2.22277	0.756467	-1.55501	0.00295	yes	SAUR-like auxin-responsive protein family
AT1G17350	13.8834	10.6448	-0.383209	0.0129	yes	NADH:ubiquinone oxidoreductase intermediate-associated protein 30
AT1G17360	7.19342	9.67034	0.426889	0.00045	yes	BEST Arabidopsis thaliana protein match is: COP1-interacting protein-re
AT1G17370	46.2704	42.5446	-0.121114	0.27915	no	oligouridylate binding protein 1B
AT1G17380	8.77767	42.9853	2.29193	5e-05	yes	jasmonate-zim-domain protein 5
AT1G17390	0.14725	0.0382761	-1.94375	1	no	transposable element gene
AT1G17400	0.624121	0.439129	-0.507183	0.1547	no	unknown protein
AT1G17410	7.56833	7.81869	0.0469515	0.8093	no	Nucleoside diphosphate kinase family protein
AT1G17420	6.53532	30.4583	2.22051	5e-05	yes	lipoxygenase 3
AT1G17430	8.62579	10.0029	0.213694	0.49225	no	alpha/beta-Hydrolases superfamily protein
AT1G17440	18.4477	17.6332	-0.0651398	0.6047	no	Transcription initiation factor TFIID subunit A
AT1G17450	3.91333	4.74914	0.27927	0.0264	no	B-block binding subunit of TFIIIC
AT1G17455	18.9261	14.8975	-0.345302	0.0159	no	ELF4-like 4
AT1G17460	3.68425	3.67355	-0.0041938	0.9735	no	TRF-like 3
AT1G17470	101.958	89.5646	-0.186975	0.1034	no	developmentally regulated G-protein 1
AT1G17480	1.99708	2.32919	0.221936	0.3539	no	IQ-domain 7
AT1G17490	38.3203	39.3199	0.0371486	0.7841	no	unknown protein
AT1G17495	0	0	0	1	no	transposable element gene
AT1G17500	14.2809	20.0488	0.489427	5e-05	yes	ATPase E1-E2 type family protein / haloacid dehalogenase-like hydrolase
AT1G17510	21.8441	19.6101	-0.155648	0.3094	no	unknown protein
AT1G17520	9.39606	9.11366	-0.0440265	0.7553	no	Homeodomain-like/winged-helix DNA-binding family protein
AT1G17530	103.12	93.768	-0.137154	0.2347	no	translocase of inner mitochondrial membrane 23
AT1G17540	0	0	0	1	no	Protein kinase protein with adenine nucleotide alpha hydrolases-like do
AT1G17545	0	0	0	1	no	Protein phosphatase 2C family protein
AT1G17550	40.5464	44.3768	0.130232	0.2503	no	homology to ABI2
AT1G17560	10.6314	10.7575	0.017017	0.91705	no	Ribosomal protein L14p/L23e family protein
AT1G17570	0	0	0	1	no	pre-tRNA
AT1G17580	6.85645	9.16729	0.419032	0.0004	yes	myosin 1
AT1G17590	5.52647	5.07173	-0.123881	0.44985	no	nuclear factor Y, subunit A8
AT1G17600	0.299193	0.678492	1.18126	0.0002	yes	Disease resistance protein (TIR-NBS-LRR class) family
AT1G17610	0.30834	0.513526	0.735916	1	no	Disease resistance protein (TIR-NBS class)
AT1G17615	0.0175653	0.13688	2.96211	1	no	Disease resistance protein (TIR-NBS class)
AT1G17620	76.4022	111.641	0.547183	5e-05	yes	Late embryogenesis abundant (LEA) hydroxyproline-rich glycoprotein fami
AT1G17630	2.5052	3.07457	0.295458	0.1165	no	Pentatricopeptide repeat (PPR-like) superfamily protein
AT1G17640	5.35887	5.20867	-0.041014	0.8188	no	RNA-binding (RRM/RBD/RNP motifs) family protein
AT1G17650	21.1338	18.7155	-0.175322	0.19405	no	glyoxylate reductase 2
AT1G17660	0	0	0	1	no	pre-tRNA
AT1G17665	9.60967	9.22289	-0.0592674	0.6796	no	unknown protein
AT1G17670	0	0	0	1	no	pre-tRNA
AT1G17680	10.5792	10.0281	-0.077175	0.5187	no	tetratricopeptide repeat (TPR)-containing protein
AT1G17690	9.89743	10.6708	0.108545	0.3727	no	FUNCTIONS IN: molecular_function unknown
AT1G17700	5.43503	4.49391	-0.274316	0.2723	no	prenylated RAB acceptor 1.F1
AT1G17710	0.0635567	0.0659199	0.0526692	1	no	Pyridoxal phosphate phosphatase-related protein
AT1G17720	29.6049	30.5634	0.0459672	0.6787	no	Protein phosphatase 2A, regulatory subunit PR55
AT1G17730	50.8377	45.9625	-0.145441	0.2351	no	vacuolar protein sorting 46.1
AT1G17744	4.21649	6.78823	0.686991	0.80655	no	unknown protein
AT1G17745	228.132	351.956	0.625526	5e-05	yes	D-3-phosphoglycerate dehydrogenase
AT1G17750	2.20465	8.4325	1.93541	5e-05	yes	PEP1 receptor 2
AT1G17760	7.45547	7.81653	0.0682288	0.69665	no	Tetratricopeptide repeat (TPR)-like superfamily protein
AT1G17770	0	0.0164277	inf	1	no	SU(VAR)3-9 homolog 7
AT1G17780	17.0661	14.6374	-0.221476	0.0943	no	unknown protein
AT1G17790	5.1783	5.89644	0.187366	0.2086	no	DNA-binding bromodomain-containing protein
AT1G17800	0	0	0	1	no	early nodulin-like protein 22
AT1G17810	0.567754	0.0987754	-2.52304	1	no	beta-tonoplast intrinsic protein
AT1G17820	8.11404	9.65681	0.251127	0.04485	no	Putative integral membrane protein conserved region (DUF2404)
AT1G17830	16.6359	24.6531	0.56747	5e-05	yes	Protein of unknown function (DUF789)
AT1G17840	71.82	45.5759	-0.656116	5e-05	yes	white-brown complex homolog protein 11
AT1G17850	6.27748	7.55952	0.26811	0.545	no	Rhodanese/Cell cycle control phosphatase superfamily protein
AT1G17860	125.218	133.039	0.0874022	0.4702	no	Kunitz family trypsin and protease inhibitor protein
AT1G17870	7.61545	5.54481	-0.45779	0.1642	no	ethylene-dependent gravitropism-deficient and yellow-green-like 3
AT1G17880	277.95	247.019	-0.170204	0.13495	no	basic transcription factor 3
AT1G17890	49.122	51.2162	0.0602312	0.6014	no	NAD(P)-binding Rossmann-fold superfamily protein
AT1G17900	0	0	0	1	no	transposable element gene
AT1G17910	0	0	0	1	no	Wall-associated kinase family protein
AT1G17920	1.2756	1.22358	-0.0600707	0.77875	no	homeodomain GLABROUS 12
AT1G17930	6.05075	6.8228	0.173249	0.212	no	Aminotransferase-like, plant mobile domain family protein
AT1G17940	43.1978	24.0072	-0.847493	5e-05	yes	Endosomal targeting BRO1-like domain-containing protein
AT1G17950	2.90708	2.96218	0.0270872	0.91105	no	myb domain protein 52
AT1G17960	6.26334	1.99642	-1.64952	5e-05	yes	Threonyl-tRNA synthetase
AT1G17970	14.3359	11.982	-0.258765	0.05675	no	RING/U-box superfamily protein
AT1G17980	12.1088	11.9356	-0.0207814	0.8582	no	poly(A) polymerase 1
AT1G17990	0.556129	0.643767	0.211118	0.566	no	FMN-linked oxidoreductases superfamily protein
AT1G18000	0.649928	0.866154	0.414343	0.2215	no	Major facilitator superfamily protein
AT1G18010	0.266908	0.153973	-0.793666	1	no	Major facilitator superfamily protein
AT1G18020	0.330295	0.38418	0.218026	1	no	FMN-linked oxidoreductases superfamily protein
AT1G18030	6.54425	6.87796	0.0717514	0.72385	no	Protein phosphatase 2C family protein
AT1G18040	4.49284	4.38055	-0.0365148	0.88015	no	cyclin-dependent kinase D1
AT1G18050	0.0259364	0.048941	0.916069	1	no	SWAP (Suppressor-of-White-APricot)/surp RNA-binding domain-containing p
AT1G18060	16.2422	11.7467	-0.467485	0.002	yes	unknown protein
AT1G18070	73.493	74.879	0.0269526	0.8138	no	Translation elongation factor EF1A/initiation factor IF2gamma family pr
AT1G18075	0	0	0	1	no	MIR159/MIR159B
AT1G18080	505.725	453.926	-0.155895	0.2187	no	Transducin/WD40 repeat-like superfamily protein
AT1G18090	2.90798	3.97687	0.451615	0.1753	no	5'-3' exonuclease family protein
AT1G18100	24.8982	17.1555	-0.537367	5e-05	yes	PEBP (phosphatidylethanolamine-binding protein) family protein
AT1G18120	0.0121186	0	#NAME?	1	no	pseudogene, putative myrosinase-associated protein, blastp match of 46%
AT1G18130	0.259068	0.32137	0.310908	1	no	Class II aaRS and biotin synthetases superfamily protein
AT1G18140	3.60031	5.14268	0.514399	0.00135	yes	laccase 1
AT1G18150	20.5681	20.1058	-0.0328018	0.78035	no	Protein kinase superfamily protein
AT1G18160	16.7543	16.3322	-0.036811	0.752	no	Protein kinase superfamily protein
AT1G18170	29.0851	21.4472	-0.439495	0.00075	yes	FKBP-like peptidyl-prolyl cis-trans isomerase family protein
AT1G18180	4.11608	3.86216	-0.0918626	0.8341	no	Protein of unknown function (DUF1295)
AT1G18190	9.53634	9.53942	0.000464911	0.9965	no	golgin candidate 2
AT1G18191	0	0	0	1	no	Pseudogene of AT1G18200
AT1G18200	2.96809	4.20861	0.50381	0.4387	no	RAB GTPase homolog A6B
AT1G18210	114.529	130.915	0.19292	0.11415	no	Calcium-binding EF-hand family protein
AT1G18220	0	0	0	1	no	purine permease 9
AT1G18230	0	0	0	1	no	pseudogene, putative protein kinase
AT1G18240	0	0	0	1	no	transposable element gene
AT1G18250	10.3127	10.5256	0.0294785	0.864	no	Pathogenesis-related thaumatin superfamily protein
AT1G18260	37.3473	35.7276	-0.0639627	0.57255	no	HCP-like superfamily protein
AT1G18265	2.41979	1.79136	-0.433825	0.07755	no	Protein of unknown function, DUF593
AT1G18270	17.2597	18.9712	0.136406	0.23395	no	ketose-bisphosphate aldolase class-II family protein
AT1G18280	0.118008	0	#NAME?	1	no	Bifunctional inhibitor/lipid-transfer protein/seed storage 2S albumin s
AT1G18290	2.85667	2.27107	-0.330959	0.17395	no	unknown protein
AT1G18300	7.38067	9.64503	0.386035	0.01875	no	nudix hydrolase homolog 4
AT1G18310	0.0349533	0.0690632	0.982487	1	no	glycosyl hydrolase family 81 protein
AT1G18320	1.77601	2.76811	0.640262	0.06345	no	Mitochondrial import inner membrane translocase subunit Tim17/Tim22/Tim
AT1G18330	6.52921	3.56304	-0.873801	5e-05	yes	Homeodomain-like superfamily protein
AT1G18335	7.55347	8.07403	0.0961498	0.5784	no	Acyl-CoA N-acyltransferases (NAT) superfamily protein
AT1G18340	11.9847	9.17991	-0.384647	0.0177	no	basal transcription factor complex subunit-related
AT1G18350	0.155985	0.876735	2.49074	0.2576	no	MAP kinase kinase 7
AT1G18360	19.937	15.5477	-0.358743	0.0038	yes	alpha/beta-Hydrolases superfamily protein
AT1G18370	1.33102	1.38511	0.0574619	0.751	no	ATP binding microtubule motor family protein
AT1G18382	0	0.754393	inf	0.2183	no	other RNA
AT1G18390	9.34372	16.3568	0.807826	5e-05	yes	Protein kinase superfamily protein
AT1G18400	8.26559	5.64291	-0.550679	0.00185	yes	BR enhanced expression 1
AT1G18410	0.0760032	0.0394068	-0.947614	1	no	P-loop containing nucleoside triphosphate hydrolases superfamily protei
AT1G18415	3.40559	3.15916	-0.108361	0.5479	no	other RNA
AT1G18420	1.56479	0.504914	-1.63186	0.0079	yes	Aluminium activated malate transporter family protein
AT1G18430	0	0	0	1	no	pre-tRNA
AT1G18440	8.94022	8.14529	-0.134345	0.40025	no	Peptidyl-tRNA hydrolase family protein
AT1G18450	28.1788	25.0453	-0.170069	0.14945	no	actin-related protein 4
AT1G18460	17.3414	12.3622	-0.488283	0.00015	yes	alpha/beta-Hydrolases superfamily protein
AT1G18470	24.1968	25.3035	0.0645197	0.59355	no	Transmembrane Fragile-X-F-associated protein
[truncated: 31,559 more rows]
