# Supplementary material for: The LRXs-RALFs-FER module controls plant growth and salt stress responses by modulating multiple plant hormones
Source: Natl Sci Rev. 2020 Jun 30;8(1):nwaa149. doi: 10.1093/nsr/nwaa149 (PMC8288382; doi:10.1093/nsr/nwaa149)
Supplement: nwaa149_Supplemental_Files [file nwaa149_supplemental_files.zip › Supplementary Table 3.xlsx]

## Sheet: Sheet1
Table S3 Comparison of the transcript levels of aquaporin genes between the wild type and lrx345 mutant after NaCl treatment for 6 h.
Gene ID	WT	lrx345	Log2(lrx345/WT)	p value	Significant	Functional annotation
AT1G01620	317.361	173.807	-0.868641	5e-05	yes	plasma membrane intrinsic protein 1C
AT1G17810	0.567754	0.0987754	-2.52304	1	no	beta-tonoplast intrinsic protein
AT1G52180	0	0	0	1	no	Aquaporin-like superfamily protein
AT1G73190	0.114116	0.0772316	-0.563242	1	no	Aquaporin-like superfamily protein
AT1G80760	5.86728	5.6747	-0.0481477	0.90785	no	NOD26-like intrinsic protein 6
AT2G16835	0	0	0	1	no	Aquaporin-like superfamily protein
AT2G16850	10.42	11.7195	0.169559	0.26795	no	plasma membrane intrinsic protein 2
AT2G25810	16.6119	4.17557	-1.99217	5e-05	yes	tonoplast intrinsic protein 4
AT2G29870	0	0	0	1	no	Aquaporin-like superfamily protein
AT2G34390	2.11535	1.09169	-0.954332	0.1387	no	NOD26-like intrinsic protein 2
AT2G36830	1530.19	909.774	-0.750128	5e-05	yes	gamma tonoplast intrinsic protein
AT2G37170	696.384	331.234	-1.07203	5e-05	yes	plasma membrane intrinsic protein 2
AT2G37180	302.803	191.246	-0.662953	5e-05	yes	Aquaporin-like superfamily protein
AT2G39010	541.464	331.887	-0.706171	5e-05	yes	plasma membrane intrinsic protein 2E
AT2G45960	1449.7	896.757	-0.692967	5e-05	yes	plasma membrane intrinsic protein 1B
AT3G04090	100.022	89.5471	-0.159605	0.1597	no	small and basic intrinsic protein 1A
AT3G06100	0.420837	0.630346	0.582882	0.22975	no	NOD26-like intrinsic protein 7
AT3G16240	370.271	256.057	-0.532115	5e-05	yes	delta tonoplast integral protein
AT3G26520	1601.46	1184.65	-0.434924	0.0048	yes	tonoplast intrinsic protein 2
AT3G47440	0.0300594	0	#NAME?	1	no	tonoplast intrinsic protein 5
AT3G53420	891.726	459.785	-0.955641	5e-05	yes	plasma membrane intrinsic protein 2A
AT3G54820	35.323	31.7094	-0.155698	0.2134	no	plasma membrane intrinsic protein 2
AT3G61430	670.781	381.449	-0.814352	5e-05	yes	plasma membrane intrinsic protein 1A
AT4G00430	372.959	278.27	-0.422534	0.00065	yes	plasma membrane intrinsic protein 1
AT4G01470	0	0	0	1	no	tonoplast intrinsic protein 1
AT4G10380	18.4527	15.0527	-0.293807	0.02045	no	NOD26-like intrinsic protein 5
AT4G17340	301.231	93.8945	-1.68176	5e-05	yes	tonoplast intrinsic protein 2
AT4G18910	26.7498	30.081	0.169321	0.17095	no	NOD26-like intrinsic protein 1
AT4G19030	5.79358	2.59864	-1.1567	5e-05	yes	NOD26-like major intrinsic protein 1
AT4G23400	57.8879	61.7826	0.0939386	0.41855	no	plasma membrane intrinsic protein 1
AT4G35100	345.204	360.784	0.0636873	0.5916	no	plasma membrane intrinsic protein 3
AT5G18290	4.76594	6.02058	0.337141	0.17995	no	Aquaporin-like superfamily protein
AT5G37810	0	0	0	1	no	NOD26-like intrinsic protein 4
AT5G37820	0.0529132	0.0670637	0.341904	1	no	NOD26-like intrinsic protein 4
AT5G47450	11.2544	4.09655	-1.45801	5e-05	yes	tonoplast intrinsic protein 2
AT5G60660	12.238	6.19934	-0.981188	5e-05	yes	plasma membrane intrinsic protein 2
