# Supplementary material for: The LRXs-RALFs-FER module controls plant growth and salt stress responses by modulating multiple plant hormones
Source: Natl Sci Rev. 2020 Jun 30;8(1):nwaa149. doi: 10.1093/nsr/nwaa149 (PMC8288382; doi:10.1093/nsr/nwaa149)
Supplement: nwaa149_Supplemental_Files [file nwaa149_supplemental_files.zip › Supplementary Table 4.xlsx]

## Sheet: Sheet1
Table S4 Transcript levels of ABA metabolic genes in the wild type and lrx345 mutant.
Gene ID	WT	lrx345	Log2(lrx345/WT)	p value	Significant	Functional annotation
ABA biosynthesis genes
AT1G04580	0.23503	0.09913	-1.24545	1	no	aldehyde oxidase 4
AT1G16540	4.39494	3.55263	-0.306956	0.3171	no	molybdenum cofactor sulfurase (LOS5) (ABA3)
AT1G30100	0.0175644	0.0122334	-0.521829	1	no	nine-cis-epoxycarotenoid dioxygenase 5
AT1G52340	13.132	12.7522	-0.0423405	0.8932	no	NAD(P)-binding Rossmann-fold superfamily protein
AT1G67080	25.1806	25.136	-0.00255757	0.99255	no	abscisic acid (aba)-deficient 4
AT1G78390	0.0759863	0.0879933	0.211654	1	no	nine-cis-epoxycarotenoid dioxygenase 9
AT2G04240	32.1099	23.0202	-0.480118	0.08785	no	RING/U-box superfamily protein
AT2G27150	5.0935	6.53295	0.359077	0.17835	no	abscisic aldehyde oxidase 3
AT3G14440	0.953574	0.863543	-0.143077	0.80435	no	nine-cis-epoxycarotenoid dioxygenase 3
AT3G24220	0	0	#DIV/0!	1	no	nine-cis-epoxycarotenoid dioxygenase 6
AT3G43600	10.9367	7.58767	-0.527449	0.0417	no	aldehyde oxidase 2
AT4G18350	0.342513	0.0295043	-3.53716	1	no	nine-cis-epoxycarotenoid dioxygenase 2
AT5G20960	60.4678	16.8594	-1.84261	5e-05	yes	aldehyde oxidase 1
AT5G67030	77.0412	17.4446	-2.14285	5e-05	yes	zeaxanthin epoxidase (ZEP) (ABA1)
ABA catabolic genes
AT2G29090	0.0804255	0.0957927	0.252263	1	no	cytochrome P450, family 707, subfamily A, polypeptide 2
AT3G19270	0.223439	0.614229	1.4589	1	no	cytochrome P450, family 707, subfamily A, polypeptide 4
AT3G21780	1.33712	2.6628	0.993815	0.04665	no	UDP-glucosyl transferase 71B6
AT3G21790	27.9014	18.4672	-0.595372	0.0251	no	UDP-Glycosyltransferase superfamily protein
AT3G21800	0.122019	0.108476	-0.16973	1	no	UDP-glucosyl transferase 71B8
AT4G19230	5.65732	5.2968	-0.0949977	0.76225	no	cytochrome P450, family 707, subfamily A, polypeptide 1
AT5G45340	2.11134	2.74668	0.37953	0.32205	no	cytochrome P450, family 707, subfamily A, polypeptide 3
Genes required for the hydrolysis of ABA-GE
AT1G52400	25.3332	1567.52	5.95131	5e-05	yes	beta glucosidase 18
AT2G32860	13.0151	7.54484	-0.786624	0.0047	yes	beta glucosidase 33
