# Supplementary material for: The LRXs-RALFs-FER module controls plant growth and salt stress responses by modulating multiple plant hormones
Source: Natl Sci Rev. 2020 Jun 30;8(1):nwaa149. doi: 10.1093/nsr/nwaa149 (PMC8288382; doi:10.1093/nsr/nwaa149)
Supplement: nwaa149_Supplemental_Files [file nwaa149_supplemental_files.zip › Supplementary Table 5.xlsx]

## Sheet: Sheet1
Table S5 Gene expression profiles in the wild type and lrx345 mutant after NaCl treatment for 0, 6, 24, and 72 h.
Gene ID	WT 0h	WT 6h	WT 24h	WT 72h	lrx345 0h	lrx345 6h	lrx345 24h	lrx345 72h
AT1G01010	9.0125	13.6906	10.8961	22.3869	12.7202	15.132	16.1328	35.6043
AT1G01020	4.21335	3.02466	2.68584	3.04833	3.11428	3.61129	3.53312	4.15799
AT1G01030	4.2991	4.5412	4.49939	4.95974	3.53387	5.70139	4.43117	3.86265
AT1G01040	9.5321	11.3769	11.2888	9.20672	9.66435	10.4671	9.80551	9.20618
AT1G01046	4.4884	7.9302	0	0	0	2.59114	0	0
AT1G01050	75.2796	85.736	46.8542	63.7353	65.1317	60.8362	33.402	42.3728
AT1G01060	3.56669	3.46447	53.37	100.088	4.33181	4.54405	55.0123	81.8502
AT1G01070	8.05371	10.2774	13.7562	24.0179	9.1331	9.23124	13.9517	29.5844
AT1G01073	0	0	0	0	0	0	0	0
AT1G01080	78.7096	50.5574	40.9573	36.6697	66.4931	46.1805	34.3947	22.3307
AT1G01090	222.472	224.023	199.373	181.919	185.072	147.593	159.616	101.149
AT1G01100	528.321	360.736	322.224	280.318	474.394	294.98	252.89	174.696
AT1G01110	4.53782	3.97128	4.43409	3.86226	4.64266	6.27938	4.89129	2.60924
AT1G01115	0	0	0	0	0	0	0	0
AT1G01120	45.4404	91.398	42.2546	49.7355	36.1994	53.554	60.734	39.3563
AT1G01130	7.29598	7.60063	3.93264	3.22832	6.07487	5.25226	7.2312	4.87291
AT1G01140	31.3287	35.164	22.0046	30.9152	33.8038	38.9544	31.0351	34.3957
AT1G01150	0.247543	0.0553843	0.0296533	0.0485775	0.336744	0	0.547037	0.222986
AT1G01160	44.663	48.0182	42.2025	44.9846	40.1777	39.2199	34.5226	36.7831
AT1G01170	64.791	65.5798	54.1546	87.3098	53.8101	58.0666	43.7034	53.6579
AT1G01180	13.0903	7.5981	12.4627	25.8779	16.0632	8.25183	17.7009	10.3976
AT1G01183	0	0	0	0	0	0	0	0
AT1G01190	3.70904	4.13436	2.12241	3.12855	5.54965	1.82087	0.548275	2.7459
AT1G01200	3.08327	3.15001	3.29714	2.56946	3.15368	1.47385	2.05861	1.25721
AT1G01210	24.4703	17.2668	18.7997	14.3947	12.8759	10.7783	8.35357	7.68868
AT1G01220	8.83938	11.9445	10.2404	7.90626	9.41971	11.4218	9.27201	7.56656
AT1G01225	5.0874	4.47869	3.2066	2.86236	4.07501	2.65366	2.77789	2.45467
AT1G01230	41.4592	43.3767	30.2272	42.6759	36.7397	33.8237	28.3706	33.1934
AT1G01240	13.2139	23.4814	17.9854	26.6563	10.2592	21.9542	20.8327	22.5629
AT1G01250	0.416596	3.82569	1.37006	2.01042	0.661477	2.13172	1.6948	0.76444
AT1G01260	9.41021	8.32156	7.88851	8.68364	12.4935	9.09894	12.1263	10.7289
AT1G01270	0	0	0	0	0	0	0	0
AT1G01280	0	0	0	0	0	0	0.0819628	0.036825
AT1G01290	21.6187	18.9452	20.1926	23.2287	20.609	17.7307	21.6373	15.7316
AT1G01300	120.249	81.7648	112.167	72.6501	100.807	62.5323	59.5833	34.0548
AT1G01305	0	0	0	0	0	0	0	0
AT1G01310	0	0	0.0456637	0.0979973	0.467539	0.043804	0.247063	0.531923
AT1G01320	84.2942	80.2773	63.9731	58.4751	64.4497	70.5695	52.567	34.5347
AT1G01340	7.28455	3.95201	3.21396	4.89303	14.6772	5.49714	10.6367	9.71019
AT1G01350	25.818	24.1736	23.2571	28.0238	22.3916	20.1413	23.0746	21.1794
AT1G01355	0.186843	0.562373	0.266272	0.666368	0.0831395	0.0699057	0.507894	0.404245
AT1G01360	7.9405	10.4788	4.46996	7.46491	5.7804	9.53717	5.61953	7.19095
AT1G01370	7.40072	6.4809	5.46565	3.78814	8.18644	4.34055	3.73404	2.66626
AT1G01380	2.47167	3.1689	2.1133	1.78657	2.13245	3.29765	1.53127	3.12297
AT1G01390	2.14827	1.39043	1.70715	2.32102	2.73477	0.88529	0.74716	0.469771
AT1G01400	0	0	0	0	0	0	0.0820007	0.480942
AT1G01410	0	0	0	0	0	0	0	0
AT1G01420	11.1474	18.8007	7.47653	12.2016	9.14396	15.1682	7.29784	6.09846
AT1G01430	71.3041	60.1651	67.3556	78.7523	49.2362	54.43	43.1583	43.4768
AT1G01440	13.9498	12.6373	12.2426	15.1273	12.2472	13.4142	15.0922	14.0964
AT1G01448	3.6802	4.42569	5.19402	5.13743	3.08439	3.19343	4.33597	3.85973
AT1G01450	3.98042	3.92805	5.42253	5.77784	2.90443	3.61161	3.47477	4.99265
AT1G01453	2.138	0.227345	1.7858	2.83	1.40305	0	0.0914747	0.314521
AT1G01460	0	0	0	0	0	0	0	0.16165
AT1G01470	72.5374	595.797	102.796	162.903	79.2797	338.334	89.4626	197.935
AT1G01471	0	0	0	0	0	0	0	0
AT1G01480	0.864843	11.1563	7.12365	29.55	2.39554	55.3374	80.9133	143.403
AT1G01490	80.219	52.8628	54.6555	78.4131	88.7031	63.4177	82.1444	55.5126
AT1G01500	14.5951	17.5392	16.4073	11.9251	14.3059	15.3745	21.416	17.2053
AT1G01510	23.4042	27.7331	25.5438	24.3753	22.5911	22.9789	20.1505	18.7825
AT1G01520	0.210978	3.12154	1.56045	1.9516	0.205084	2.0253	0.941532	2.1115
AT1G01530	0.281635	0.083898	0.228791	0.0440043	0.944728	0.184663	0.268567	0.188245
AT1G01540	60.3967	49.7167	56.707	54.5873	44.0591	50.0249	46.2673	32.0898
AT1G01550	149.182	139.91	115.468	122.898	147.719	164.631	162.459	163.451
AT1G01560	0.771809	1.12876	2.22003	2.87747	9.22922	3.55167	17.375	12.315
AT1G01570	1.49414	4.75035	1.71904	2.23235	1.45599	3.40866	2.05523	3.41727
AT1G01580	5.53947	0.819734	0.534191	0.715749	0.748859	0.541415	0.399771	0.417293
AT1G01590	0	0	0.045825	0.0153498	0	0	0.0181461	0.0611797
AT1G01600	4.54075	10.3822	3.57037	1.66297	3.53911	4.62102	2.40907	1.57264
AT1G01610	36.4706	86.3476	40.7341	42.5982	32.2528	50.138	40.4271	34.8409
AT1G01620	306.209	262.646	187.919	377.107	181.54	193.71	112.896	152.307
AT1G01630	54.8893	49.3023	62.1134	56.6353	66.1044	43.4239	59.1931	62.4539
AT1G01640	19.7422	12.3226	11.0087	22.1442	16.4284	10.2447	6.75922	39.7714
AT1G01650	15.3121	21.9261	17.3689	19.8342	18.0264	26.1564	23.7836	36.9175
AT1G01660	1.65749	0.957681	1.54884	2.93845	1.67463	1.01217	0.98757	0.899411
AT1G01670	1.62067	1.31084	1.3746	1.99488	1.36638	2.84875	2.99723	2.75193
AT1G01680	1.70981	1.46277	2.58226	6.52372	17.7097	23.4753	14.2089	17.8749
AT1G01690	5.39619	4.45147	5.14227	4.47094	5.2599	4.40252	4.09835	3.06193
AT1G01695	0.177785	0.160565	0.109902	0.111294	0.25017	0.392127	0.51262	0.201834
AT1G01700	0.834972	0.919451	0.605451	0.739777	0.91858	1.05715	0.619074	0.978305
AT1G01710	15.2455	19.5833	12.2972	17.5537	17.764	19.1608	18.3624	22.5017
AT1G01720	14.3531	74.4616	39.304	81.1362	16.1593	152.055	194.567	649.899
AT1G01725	17.3276	15.636	12.9054	17.9249	12.9151	12.8147	12.8337	33.418
AT1G01730	22.2841	27.221	23.8639	33.3159	22.8004	24.8712	34.3603	155.38
AT1G01740	3.54589	2.14505	2.29898	2.44934	4.4553	2.50787	4.66225	13.1277
AT1G01750	21.3606	7.65908	20.012	39.7575	17.9932	1.18186	1.60855	16.5439
AT1G01760	4.00801	3.0945	2.81648	2.42092	2.63266	3.18747	2.86983	4.0747
AT1G01770	9.96171	14.8941	10.7522	12.4587	8.31888	12.8737	11.5934	19.9187
AT1G01780	15.5381	14.0841	11.6961	16.5013	11.6293	11.2385	10.4796	15.4554
AT1G01790	16.0589	13.1172	9.00177	10.4027	13.1128	12.3939	9.68786	9.77591
AT1G01800	66.1616	67.9397	65.7464	89.9269	68.5282	80.3419	78.307	96.9989
AT1G01810	1.91988	1.72377	1.36206	1.34919	1.4931	2.29097	2.03474	5.00913
AT1G01820	54.891	45.1421	37.6823	47.3691	57.7882	45.6931	49.3912	45.7222
AT1G01830	8.0467	18.8048	9.42251	13.2182	9.70109	15.5972	11.5592	7.56397
AT1G01840	1.94145	2.27984	1.34993	1.54699	1.37912	2.59168	1.46144	1.48146
AT1G01860	9.89859	9.77389	9.03762	7.40788	7.54241	9.84783	9.73915	5.76006
AT1G01870	0	0	0	0	0	0	0	0
AT1G01880	0.970956	0.930516	0.457884	0.648098	0.913817	0.833731	0.48102	0.850905
AT1G01890	0	0	0	0	0	0	0	0
AT1G01900	4.50699	9.83843	4.90692	3.83732	4.77788	8.22578	4.1207	3.84634
AT1G01910	44.2988	38.1581	36.7041	32.9399	40.5774	29.7307	31.2767	26.3965
AT1G01920	15.3684	14.3359	12.8568	14.0344	11.7128	10.2233	12.392	9.72271
AT1G01930	7.9584	9.98683	9.26901	9.76853	9.45504	8.42703	9.39466	8.30666
AT1G01940	43.8973	29.7931	28.2694	23.665	41.8238	21.7796	26.6061	22.154
AT1G01950	10.803	9.44356	9.7654	9.63024	9.10398	8.34159	9.94197	7.75031
AT1G01960	25.4276	24.4692	25.4235	24.4957	23.6055	21.7122	23.4383	21.8702
AT1G01970	23.9161	19.4377	17.6159	15.485	16.4415	16.656	14.8901	9.9679
AT1G01980	0	0	0	0.0155138	0.0304212	0.0579665	0.137109	0.685645
AT1G01990	32.2394	41.719	46.9953	36.9838	31.6767	34.5968	35.471	30.4992
AT1G02000	11.6557	12.5911	13.7083	17.5011	10.4721	14.2015	13.1071	19.8914
AT1G02010	5.08667	7.26342	6.11126	6.4086	4.48359	6.91091	6.49308	5.58122
AT1G02020	9.13681	14.3611	15.9424	16.5569	8.2063	13.1124	12.6025	12.1738
AT1G02030	0.51504	1.10909	0.433208	0.425114	0.505551	0.464716	0.471921	0.656836
AT1G02040	0	0.0707093	0.0354973	0	0	0.110041	0.083447	0.179418
AT1G02050	7.49078	8.52398	8.13572	10.9945	6.43519	5.52595	9.57008	7.31083
AT1G02060	6.65111	5.7473	6.62235	6.82794	4.8618	4.25294	6.28009	6.17896
AT1G02065	1.39665	1.93931	1.97558	1.26758	0.808258	0.822964	1.99168	0.535566
AT1G02070	0.334523	0.538698	0.308205	1.0227	0.099118	0.122373	0.490277	0.756632
AT1G02074	0	0	0	13.2187	0	0	0	0
AT1G02080	23.9258	28.908	26.4831	21.3338	24.09	28.1625	27.7958	30.3387
AT1G02090	64.8059	63.3807	54.3913	44.6513	61.9958	51.2809	43.8553	53.2268
AT1G02100	34.734	36.8554	38.1229	46.5971	32.5426	34.4689	36.2681	42.6602
AT1G02110	18.0207	23.1434	26.842	31.1607	16.289	21.8277	21.9953	19.6556
AT1G02120	42.645	39.5798	34.988	42.1158	46.3586	37.3779	41.2432	37.6262
AT1G02130	41.6172	43.5732	36.6529	38.7457	34.9363	33.4724	28.5631	34.6412
AT1G02136	0	0	0	0	0	0	0	0
AT1G02140	161.548	145.216	135.69	130.256	155.337	110.843	97.5452	104.794
AT1G02145	16.5739	16.149	14.5276	14.961	14.7104	13.5613	12.6117	10.8452
AT1G02150	74.4091	63.3346	63.112	53.5372	58.1964	54.2169	48.5955	32.9624
AT1G02160	22.992	20.3797	19.3546	18.726	21.8927	18.768	11.7501	12.7942
AT1G02170	27.3695	31.5773	30.553	36.6599	37.7574	34.0234	46.9809	56.2672
AT1G02180	5.98047	6.09581	3.75778	5.38351	4.83727	6.14759	4.17288	3.18322
AT1G02190	0.0436315	0.136927	0.0974839	0.145801	0.0686024	0.38498	0.596282	0.707056
AT1G02205	5.2564	44.9804	14.3033	8.72627	6.56811	25.3525	12.461	9.12445
AT1G02210	0	0	0	0	0	0	0	0
AT1G02220	6.35642	14.2011	8.21562	10.8054	20.1141	15.0414	16.4631	40.0824
AT1G02228	0	0	0	0	0	0	0	0
AT1G02230	0.48791	0.822187	0.226429	0.167487	2.26976	4.20857	1.19643	7.69859
AT1G02250	0.041773	0.0329394	0.035377	0.165577	0.149422	0.430935	0.39093	1.44001
AT1G02260	7.86465	9.32076	6.39489	7.91084	9.32425	8.97247	6.67232	8.22789
AT1G02270	18.7696	22.5289	21.2303	16.2007	17.2633	24.5015	28.1891	18.6692
AT1G02280	95.6572	91.6468	68.9406	75.8181	63.6362	59.9929	45.1532	36.2143
AT1G02290	8.44835	9.04903	6.47225	5.82312	7.18518	7.58904	6.53277	5.46985
AT1G02300	10.598	13.4212	9.33002	6.13908	8.85295	14.9155	7.94537	5.89269
AT1G02305	57.5655	78.4941	41.9866	74.7925	51.7812	70.9622	47.9456	76.4981
AT1G02310	0.52815	6.30186	2.21366	1.34189	1.51507	5.42129	4.12013	19.7163
AT1G02320	0	0	0	19.5109	0	0	0	0
AT1G02330	39.4906	37.4536	39.7468	34.4494	40.0451	32.1216	34.1414	31.5098
AT1G02335	35.9142	30.2645	40.7288	26.9398	33.3927	22.3702	34.5086	12.1199
AT1G02340	1.54617	3.83228	3.52908	6.55042	0.446599	1.76655	1.63015	7.63465
AT1G02350	1.01698	0.8395	2.02785	1.99844	0.239196	0.634926	1.94399	0.250965
AT1G02360	24.9569	9.3594	12.6684	23.6728	54.3864	11.838	14.7354	19.0837
AT1G02370	7.70467	5.81724	7.82945	4.58319	7.76494	4.46829	5.3878	3.94457
AT1G02380	2.79865	3.05162	7.36218	6.90952	1.65063	2.42252	5.45128	4.60685
AT1G02390	1.00903	1.34872	1.47666	1.69615	2.61281	2.1561	2.85207	14.048
AT1G02391	0	0	0	0	0	0	0	0
AT1G02400	6.67273	16.3659	5.54289	8.40909	8.95465	19.09	18.8218	27.0577
AT1G02405	1.88778	1.56728	2.38894	1.94477	2.47207	1.1964	4.21474	1.13491
AT1G02410	18.8893	16.4428	14.9978	20.2004	19.4222	17.7361	17.2447	20.7326
AT1G02420	5.02461	4.30178	4.73589	3.55974	4.23591	3.01011	3.60135	3.14053
AT1G02430	2.01262	1.27344	1.82625	1.75561	3.03123	2.02422	1.42118	2.31918
AT1G02440	0.233072	0	0.282258	0	1.20411	0.126851	0.19794	1.77824
AT1G02450	1.70823	0.348611	0.625887	0.624965	10.7386	16.5181	10.8835	20.9429
AT1G02460	2.61393	1.28242	1.67405	1.36734	3.1584	1.47365	2.80017	0.589174
AT1G02470	6.50364	26.0585	14.9927	15.5812	9.58235	19.1525	23.3153	5.4409
AT1G02475	63.8452	83.2638	56.4879	66.7472	62.0733	74.9765	54.4373	44.8594
AT1G02480	0	0	0	0	0	0	0	0
AT1G02490	0	0	0	0	0	0	0	0
AT1G02500	428.491	496.972	421.091	460.077	482.659	394.915	406.006	466.353
AT1G02510	0	0.0700406	0	0.0304765	0	0	0.21628	1.34563
AT1G02520	2.39728	8.10169	5.46544	16.2399	4.25109	34.7748	36.7416	66.1318
AT1G02530	0.095218	0.196452	0.17438	0.0314532	0.0677091	0.0847691	0.246621	0.613261
AT1G02540	0	0	0	0	0	0	0	0.603265
AT1G02550	0	0	0	0	0	0.0532437	0	0
AT1G02560	199.906	224.829	215.934	224.023	184.815	201.149	198.796	134.904
AT1G02570	2.62192	0.384652	1.8916	4.98249	1.7994	1.19489	0.248815	1.66053
AT1G02575	0.861547	0	0.0437587	0.834584	0.543388	0.40808	0.054427	0.132635
AT1G02580	0.046324	0.0589025	0.0696772	0.346788	0.180732	0.088766	0.190437	0.682721
AT1G02590	0	0	0	0	0	0	0	0
AT1G02600	0	0	0	0	0	0	0	0
AT1G02610	2.43891	2.20648	2.6217	8.93485	2.76058	4.5439	6.62339	16.7105
AT1G02620	0.656621	0.053597	0.185212	0.633664	0.0963825	0.063039	0.101744	0.114489
AT1G02630	0.175352	0.043144	0.0236059	0.110214	0.0673817	0.0305571	0	0
AT1G02640	12.9307	3.2951	6.97576	11.0007	5.58066	2.5582	5.83054	5.76295
AT1G02650	2.24505	0.884367	1.79764	1.6098	1.00885	0.763256	1.57939	1.04655
AT1G02660	4.44822	6.59785	4.51865	6.98841	3.66798	7.59776	20.722	14.3843
AT1G02670	0.669644	0.839266	0.376768	0.348884	0.832177	0.626012	0.325404	0.742058
AT1G02680	7.25581	8.04106	7.40485	8.53611	8.97222	8.62628	9.12005	8.17017
AT1G02681	0	0	0	0	0	0.511977	0.999343	1.26604
AT1G02690	18.0864	10.3931	12.0625	11.0406	16.6456	8.45248	8.05293	9.02873
AT1G02700	1.25576	5.27679	1.94937	0.980705	1.19337	2.86138	2.94221	4.80562
AT1G02710	24.8042	31.4396	24.7148	15.8824	28.9978	66.3758	36.2335	15.3358
AT1G02720	14.8555	14.6102	18.3743	14.4567	13.5207	16.9808	13.7217	9.88276
AT1G02730	24.3912	16.3095	16.1125	12.5584	24.7533	14.6461	11.9334	5.48405
AT1G02740	11.2417	8.05425	9.29992	8.59336	9.42817	6.57285	8.11389	7.8244
AT1G02750	13.4138	13.8424	12.1268	18.1262	11.7591	17.6909	15.6411	21.8284
AT1G02760	0	0	0	0	0	0	0	0
AT1G02770	0.376741	0.704035	0.755059	0.906612	0.221262	1.77659	1.67692	2.59337
AT1G02780	1400.99	978.411	1077.57	852.259	1255.51	763.626	855.118	543.639
AT1G02790	0	0	0	0.0142829	0	0	0	0
AT1G02800	1.99162	1.44274	1.45565	0.555133	1.55381	1.36358	0.938184	0.405649
AT1G02810	14.3249	5.50589	11.9727	12.9472	11.9333	16.173	9.67323	6.32873
AT1G02813	0.086636	0.262251	0.240699	1.14255	0	0	0.0987493	0.32631
AT1G02816	16.7436	22.4797	10.2644	18.7265	12.3231	17.3401	16.8512	18.6137
AT1G02820	2.30519	2.99975	4.65966	5.50526	2.99798	3.96488	6.16233	13.6655
AT1G02830	0.593565	0	0	0	0	0	0	0
AT1G02840	108.217	90.003	83.2233	89.9921	91.3251	73.5584	57.8004	64.9048
AT1G02850	28.0694	86.2896	49.5992	71.66	79.8375	88.9626	106.802	155.019
AT1G02860	10.0528	5.7597	6.06156	10.9781	7.27409	4.70321	6.55443	9.91464
AT1G02870	54.8272	37.6233	53.0369	37.721	46.0526	24.9045	30.4886	24.3951
AT1G02880	20.8196	27.6239	18.7931	23.5453	26.7999	35.2686	30.2902	46.9731
AT1G02890	29.8984	30.9544	25.742	25.8562	28.1865	26.7929	28.3479	27.2935
AT1G02900	58.4461	43.9394	19.2555	27.5683	66.7674	25.2139	8.92889	23.3925
AT1G02910	24.3168	22.38	19.5203	18.2145	19.8167	19.4381	20.0495	12.9597
AT1G02920	206.373	131.693	257	336.443	1492.72	639.891	780.893	694.666
AT1G02930	237.371	190.814	515.314	398.182	1454.61	794.531	1545.43	547.387
AT1G02940	0.391427	1.13211	2.82235	2.83138	5.80713	7.49515	11.2606	6.00639
AT1G02950	12.3465	10.083	8.69407	10.0272	12.1083	6.77824	7.9618	11.1642
AT1G02952	0.196409	0.432374	0	0	0.181369	0	0.436127	0.390577
AT1G02960	9.76529	9.56708	8.68703	10.5957	7.6474	7.14305	6.75744	6.89072
AT1G02965	0	0	0	0	0	0	0	0
AT1G02970	3.81323	2.37149	2.4456	1.61035	3.97504	1.91494	1.62538	1.18976
AT1G02980	0.0790437	0.174963	0.0352383	0.0547631	0.0933623	0.221607	0.146202	1.07206
AT1G02990	5.59802	6.15558	5.82946	6.50436	5.44099	5.63517	7.14374	7.37949
AT1G03000	12.2632	11.0234	11.5896	11.1854	10.5246	9.5965	10.6767	9.95057
AT1G03010	1.82294	0.594109	1.533	1.17661	1.60398	0.393033	0.513654	0.985414
AT1G03020	0	1.29035	1.08339	0	0	0.890847	1.04114	0.453853
AT1G03022	0	0	0	0	0	0	0	0
AT1G03030	30.1196	30.6577	22.2433	29.9281	26.3687	29.9916	25.4825	28.3827
AT1G03040	36.1569	38.801	32.9704	33.9751	38.0782	39.5992	39.7468	46.6368
AT1G03050	0	0	0	0	0	0	0.0473227	0.104961
AT1G03055	0.653293	0.637376	0.394105	0.661787	0.533514	0.633819	0.471046	0.332935
AT1G03060	8.55419	9.61726	9.53024	8.9842	9.43898	9.16385	10.5283	10.3092
AT1G03070	1.76082	2.93563	1.7375	1.45672	1.11306	0.995565	1.22957	5.48785
AT1G03080	16.3017	25.1061	17.2304	27.1102	22.4339	26.1984	29.13	42.9009
AT1G03090	14.5625	14.4181	10.451	31.2722	9.78622	13.9891	11.4311	26.1574
AT1G03100	2.79187	1.55071	1.76767	1.22118	1.95048	1.43553	1.76544	2.49217
AT1G03103	0	0	0	0	0	0	0	0.137033
AT1G03106	0	0.169283	0	0.0643157	0.155422	0.081058	0.247109	0.379836
AT1G03110	13.0538	7.73186	11.4242	7.18353	12.8474	6.05	8.88318	4.95027
AT1G03120	0.419594	0.638252	0.537407	0.9949	0.284215	1.18685	0.568291	1.38731
AT1G03130	234.75	247.171	499.719	435.833	234.463	266.147	356.101	255.759
AT1G03140	45.4783	54.7137	60.1511	67.6783	46.4331	42.6654	56.9551	50.9667
AT1G03150	37.0593	31.0182	32.2621	27.3851	32.8135	26.5106	22.1461	32.3751
AT1G03160	21.5504	25.4868	21.6966	17.2058	21.3828	23.308	19.9509	12.5346
AT1G03170	0.286733	0.380152	0.9053	0.484879	0.647773	1.54394	2.04163	1.41886
AT1G03180	3.43549	3.23214	3.71521	2.75402	2.72026	3.21097	3.36469	4.12343
AT1G03190	7.51928	7.67566	7.07164	6.16902	7.35785	8.01888	7.22339	7.42151
AT1G03200	18.5228	19.5252	18.8631	18.3086	19.1452	20.2461	13.0609	26.5625
AT1G03210	24.8907	16.3734	16.0822	26.017	29.708	16.3025	16.3238	18.3569
AT1G03220	182.075	310.1	143.144	314.892	320.932	179.826	315.09	586.446
AT1G03230	45.6957	28.1007	39.7481	55.3418	82.312	55.1227	67.8513	57.5914
AT1G03240	0.451408	0.355937	0.321202	0.207594	0.174671	0.164268	0	0.106728
AT1G03250	32.5512	33.5093	29.2799	29.6712	31.397	26.6393	32.975	25.0022
AT1G03260	9.91977	8.79296	8.3932	9.89933	9.3083	7.50017	10.1722	7.55855
AT1G03270	2.80764	2.65195	1.92287	2.16378	2.48255	2.18196	1.21547	1.61987
AT1G03280	19.2058	20.3143	18.7096	21.4982	18.9988	20.0254	21.0493	20.5472
AT1G03290	11.0719	17.1903	11.0972	14.8624	15.5441	16.5538	13.718	22.0356
AT1G03300	5.3632	2.4198	4.67891	2.92657	2.6794	2.58065	3.49872	2.38905
AT1G03310	21.5829	34.5964	24.2217	15.2932	14.0582	27.4689	19.1864	9.55091
AT1G03320	1.02934	0.377555	0.296716	0.617034	1.29873	0.563128	0.240864	0.400378
AT1G03330	34.3042	30.9857	23.2108	24.6907	31.6793	24.2605	20.4414	22.5423
AT1G03340	2.34827	2.9514	3.05692	3.27945	4.01343	2.20494	2.8434	6.97586
AT1G03350	39.808	39.6315	37.8113	39.972	37.3049	33.986	37.1557	35.6213
AT1G03360	20.0668	13.2784	19.3797	9.84196	18.7416	7.1466	12.4897	6.97519
AT1G03365	10.2411	10.4268	9.17085	8.29296	10.2014	10.1169	8.39609	8.6323
AT1G03370	11.0933	8.97214	11.459	13.8857	15.1594	15.4562	24.0509	28.4237
AT1G03380	11.2032	17.9245	12.9712	19.9146	13.1448	16.025	14.6586	22.3315
AT1G03390	0	0.0926205	0.0243656	0.193797	0	0.0642456	0.220017	0.143712
AT1G03400	6.04959	5.4623	6.19481	7.73621	11.0676	8.17048	10.6143	4.87009
AT1G03410	0.943555	1.00048	0.689258	2.08412	1.91897	1.4102	1.01091	3.40398
AT1G03420	39.5291	30.6335	31.8716	31.9354	32.8252	23.0203	25.3971	14.938
AT1G03430	15.4853	13.8972	11.0646	12.3009	16.6131	13.1755	11.525	12.5212
AT1G03440	11.9371	14.8329	16.5755	15.1933	9.17628	10.4866	12.1694	14.8014
AT1G03445	0.0736139	0.0661392	0.0342738	0	0.0128342	0.0253698	0.0609966	0.058071
AT1G03457	11.7285	7.10376	9.46467	13.4739	9.83844	11.2761	12.9473	18.693
AT1G03470	11.0047	7.83303	6.02211	6.3994	7.37092	6.91688	5.43071	6.41214
AT1G03475	187.269	165.62	120.742	101.964	165.655	145.155	112.434	63.0767
AT1G03490	0	0	0	0	0	0	0	0.065155
AT1G03495	3.11721	4.00977	3.62926	2.01681	7.21191	11.9823	6.23217	3.76118
AT1G03502	0	149.531	0	225.242	0	185.778	0	0
AT1G03506	0	0	0	0	0	0	0	0
AT1G03510	2.5473	2.3889	1.76785	2.04152	2.49379	1.97399	1.37091	1.24659
AT1G03515	0	0	0	0	0	0	0	0
AT1G03520	5.62387	7.6947	4.33199	5.50336	4.32725	5.75848	3.90385	3.91279
AT1G03530	14.3803	10.4176	17.9617	10.6816	13.2566	7.04999	10.7742	7.44495
AT1G03540	1.89101	1.90242	2.2106	1.27788	2.15384	2.06386	2.25935	2.05453
AT1G03545	1.73008	1.16722	1.36918	1.04918	1.60367	1.35031	1.48582	0.718987
AT1G03550	6.45787	6.92409	4.99192	5.77266	5.09625	6.37399	3.33741	6.87265
AT1G03560	8.13598	6.67758	7.02509	7.3417	7.04385	6.48472	6.47824	5.48907
AT1G03570	0	0	0	0	0	0	0	0
AT1G03580	1.20648	0.50362	0.485803	1.43277	1.26844	0.443539	1.41532	1.77508
AT1G03590	11.8657	13.463	10.342	14.2395	11.9179	21.7602	18.0177	15.966
AT1G03600	172.299	174.754	135.917	188.793	124.094	134.101	105.994	82.8727
AT1G03610	14.2509	14.9308	15.9952	26.7744	13.3378	19.9403	33.7081	41.7721
AT1G03620	2.25016	1.20785	1.17288	1.39496	1.94854	1.93156	1.6282	1.54579
AT1G03630	36.6671	53.0661	31.0772	27.6762	35.2603	48.2287	23.8771	17.9857
AT1G03640	0	0	0	0	0	0	0	0
AT1G03650	5.41568	3.39174	2.76785	4.75884	4.26975	2.28822	3.82181	9.41548
AT1G03660	2.3982	1.27473	2.22475	4.60458	2.89419	2.95454	3.87565	12.1921
AT1G03670	0	0	0	0.0130911	0	0.0138685	0.043698	0.113259
AT1G03680	197.315	199.392	136.253	132.932	174.844	170.515	127.324	72.2102
AT1G03687	15.7535	14.8605	14.517	12.6093	13.0854	13.1921	13.8204	11.2757
AT1G03700	1.84159	9.24483	0.275598	1.15372	2.6559	6.32906	0.98526	1.69373
AT1G03710	0.232206	0.523586	0.170252	0.157948	0.524427	0.403752	0.16367	0.310226
AT1G03720	0	0	0	0	0	0.045792	0	0
AT1G03730	13.1376	9.715	11.1084	11.3503	13.1728	23.4812	22.2425	11.8158
AT1G03740	18.7912	16.6341	19.1719	29.381	32.7524	33.021	78.0325	47.8287
AT1G03743	0	0	0	0	0	0	0	0
AT1G03746	0	0	0	0	0	0	0	0
AT1G03750	3.86046	4.86397	4.30559	4.36034	3.97848	5.2671	5.53293	4.79709
AT1G03760	13.7068	14.0118	15.7735	15.3867	11.1011	11.8968	14.6602	14.4659
AT1G03770	9.44797	7.41347	9.53101	9.36079	11.6333	8.46247	10.2606	11.0582
AT1G03780	9.85223	6.43264	7.67906	5.30896	9.77149	7.37377	5.79768	2.15956
AT1G03790	0.327385	4.8035	1.77031	1.92967	0.103144	1.14677	2.436	42.2189
AT1G03800	0.448239	1.30974	1.32548	1.5917	1.52317	2.09012	2.017	4.54917
AT1G03810	0	0	0	0	0	0	0	0
AT1G03820	34.581	22.3637	18.5915	20.7658	39.1796	21.4624	13.7954	4.17498
AT1G03830	7.03829	4.9974	6.72893	4.88443	5.84142	4.71893	5.04467	3.78533
AT1G03840	3.26994	3.1995	2.76699	2.45212	3.50831	12.1975	3.73627	1.57649
AT1G03850	23.9238	13.2052	8.9102	16.4469	33.6068	16.6845	14.7546	49.2504
AT1G03860	141.928	109.379	119.15	94.8764	117.901	85.2392	96.4081	75.2769
AT1G03870	273.867	28.8775	143.486	127.293	143.504	21.1329	57.2071	33.4351
AT1G03880	0	0.0195612	0	0.0735489	0	0	0	0.163645
AT1G03890	0	0	0	0	0.0258466	0	0	0.0223483
AT1G03900	106.725	129.902	120.748	131.947	113.755	100.417	101.456	128.066
AT1G03905	5.24601	5.40044	2.97986	4.9153	6.0777	6.13704	6.20558	11.0929
AT1G03910	40.599	45.4326	45.5534	46.2525	37.1339	38.7449	41.4595	43.2244
AT1G03920	2.17762	1.44077	1.59811	2.91916	2.1593	1.1238	1.20646	1.60686
AT1G03930	20.1804	21.0278	19.3215	21.2424	17.6174	17.7682	17.9466	13.9536
AT1G03935	0	0	0	0	0	0	0	0
AT1G03940	3.71335	5.89994	4.04636	1.95977	7.06242	18.9708	5.48726	4.20053
AT1G03950	11.6544	15.7931	11.3762	15.8934	14.4622	14.0533	12.8511	17.0408
AT1G03960	7.45978	10.1805	10.5369	6.77537	6.83944	9.19631	9.57593	9.75299
AT1G03970	15.3376	22.4999	15.7909	25.7724	13.8054	30.7095	31.2294	39.9288
AT1G03980	4.72673	6.30891	7.28312	8.20239	4.92218	9.17799	14.6439	16.4771
AT1G03982	0	0.0507633	0.0451607	0.138478	0	0.0938993	0.337545	2.93838
AT1G03990	1.15029	1.56843	0.974847	1.44335	1.48881	2.36925	4.0114	16.2194
AT1G04000	14.5941	11.8126	11.8684	16.6166	14.4352	17.5307	18.0983	35.1667
AT1G04010	4.49886	6.23529	4.41858	5.27735	3.83136	6.20924	5.74357	5.12459
AT1G04020	9.48944	9.05582	7.46214	4.02755	8.14749	8.09446	5.19497	2.91021
AT1G04030	5.89504	4.53118	3.99723	3.97052	6.53388	3.91173	2.24176	3.75073
AT1G04040	392.865	119.049	238.554	244.951	250.219	63.5925	91.559	71.6347
AT1G04050	2.2587	2.13562	2.35253	2.19375	2.16343	2.39725	1.99426	2.26431
AT1G04070	23.5114	16.6239	17.6811	13.6479	26.6647	16.6955	10.5764	13.4836
AT1G04080	49.0422	48.9334	55.9389	48.1627	47.5821	47.7082	52.7862	46.3471
AT1G04090	0.613418	0.438509	0.286041	0.454588	0.407139	0.717695	0.566991	1.16875
AT1G04100	4.07391	4.71412	3.54138	3.63277	5.82319	4.08904	5.02425	4.35971
AT1G04110	3.61662	3.39769	3.36227	3.00229	3.46842	3.68816	4.72076	2.41005
AT1G04120	22.0578	35.0195	26.7015	29.7413	23.0474	32.0266	32.2618	40.7171
AT1G04130	11.7549	12.8525	9.93633	10.4731	11.365	9.31759	8.15323	10.3766
AT1G04140	40.2531	46.6604	39.7545	40.9558	37.3173	41.2419	37.1844	40.4632
AT1G04150	0.148641	0.0949724	0.0388639	0.166974	0.145812	0.0913063	0.155891	0.0720585
AT1G04160	3.17452	2.66772	3.64184	3.12247	2.56288	3.42323	2.57954	1.91353
AT1G04170	114.351	90.5798	104.479	81.7822	100.641	69.774	79.5372	66.4323
AT1G04171	0	0	0	0	0	0	0	0
AT1G04180	2.12111	7.22248	2.41434	2.65241	2.39204	7.47402	1.55632	3.0679
AT1G04190	34.0052	24.8681	29.5823	22.8143	34.0998	22.693	22.0976	22.2811
AT1G04200	15.3347	15.5838	17.4035	15.6701	17.5292	16.6082	20.8365	17.9771
AT1G04210	16.8168	16.91	18.2831	14.5799	15.1383	16.4555	21.243	16.8641
AT1G04220	8.56264	92.9184	21.3057	16.3886	8.46318	50.967	16.8732	16.9498
AT1G04230	8.11142	10.2505	7.89148	8.36419	8.87365	9.31122	8.55534	9.68915
AT1G04240	27.4122	31.6815	15.4942	22.7433	11.5315	24.7401	15.832	7.76884
AT1G04250	49.0346	41.1929	23.7944	36.8626	30.6524	37.013	12.0742	8.02833
AT1G04260	25.7453	26.729	26.4924	24.8244	27.2733	25.9084	22.9403	27.1577
AT1G04270	767.419	555.107	664.192	528.885	730.457	430.029	472.622	325.5
AT1G04280	24.9705	23.5521	17.0475	33.6328	33.0197	24.5238	24.1585	24.8211
AT1G04290	6.49729	7.08488	5.78156	6.27164	7.49284	6.64532	5.2462	3.71824
AT1G04295	9.92376	9.91133	8.71969	8.59399	7.33508	6.67667	6.76663	6.6548
AT1G04300	31.8369	41.5668	39.3279	42.2074	28.6785	35.5969	43.3103	40.5327
AT1G04310	5.78454	10.5049	7.47057	7.39629	4.06864	8.44978	11.9493	7.20741
AT1G04320	0	0	0	0	0	0	0	0
AT1G04330	1.92571	2.21503	0.920623	1.39603	2.5042	1.81194	0.577232	0.430168
AT1G04340	34.7564	29.0959	26.6093	26.606	35.0209	24.42	19.6818	19.3055
AT1G04350	7.33018	15.6431	9.85404	17.2434	7.70489	14.5107	8.19712	9.54334
AT1G04360	4.9427	5.66056	6.10242	3.52429	4.25439	4.80581	3.99417	3.23093
AT1G04370	0.314123	0.40152	1.1518	4.01165	1.26229	2.63593	4.00524	5.54978
AT1G04380	0.170606	0.185553	0.0248551	0.301948	0.21915	0.184976	0.098633	0.847247
AT1G04390	2.7988	3.2756	2.19297	2.60392	2.4489	3.0051	2.80419	3.66034
AT1G04400	55.0081	63.9444	51.4288	72.5902	47.0107	54.3393	58.3122	66.8908
AT1G04410	813.376	763.504	640.429	859.411	765.998	599.404	556.135	647.01
AT1G04420	72.7725	71.1918	72.6691	62.4187	55.64	55.4662	57.2949	32.5432
AT1G04425	5.43969	4.84189	3.52907	4.16822	7.96809	4.05967	4.52073	1.73863
AT1G04430	69.4928	53.5878	62.367	53.7697	49.0177	42.7207	43.0718	30.3802
AT1G04440	41.7741	50.1807	40.6252	60.8267	46.2843	53.7079	55.9324	69.5934
AT1G04445	0.146097	0.74817	0.6176	0.72806	0.131014	3.25074	2.89769	1.89727
AT1G04450	0	0	0	0.0295611	0	0.0337813	0.0544323	0.757766
AT1G04457	2.0415	0	0	0	0	0	0	8.41638
AT1G04470	0	0	0.0195258	0.0912407	0	0.0206638	0.265469	3.80114
AT1G04480	364.297	242.114	273.058	225.431	334.812	190.018	212.073	117.041
AT1G04490	0.70721	2.37539	1.65881	2.12815	1.34767	5.31615	2.89454	6.82814
AT1G04500	0.503547	0.684286	0.695124	1.96455	0.367196	2.26417	1.17106	9.91598
AT1G04501	0	0	0	0	0	0	0	0
AT1G04510	46.8427	42.1988	48.1781	40.4391	42.0283	34.6218	40.8677	40.8605
AT1G04520	31.1015	19.5994	21.7574	17.5084	22.0178	11.0859	10.6957	7.11523
AT1G04530	30.755	25.6684	19.9075	25.5831	28.9609	22.118	20.673	16.9983
AT1G04540	1.66064	1.26673	2.19649	2.87911	1.32622	1.35702	1.58897	1.41745
AT1G04550	22.0012	16.4172	14.1965	14.2248	15.0238	14.2207	11.7242	9.03244
AT1G04555	4.20649	5.36546	4.59823	6.56841	5.1112	5.95177	6.38123	6.90755
AT1G04560	0	7.96929	1.15538	0.377384	0.146375	3.35607	4.15584	4.45005
AT1G04570	1.14207	4.82702	1.17662	0.289185	0.684619	2.59745	0.877707	0.993168
AT1G04580	0.017973	0.0731557	0.0332654	0.098276	0.0659569	0.196585	0.241486	0.465551
AT1G04590	20.4525	17.5643	17.1115	16.8642	17.113	14.9214	13.076	13.2323
AT1G04600	0.166434	0.1697	0.302077	0.193122	0.209143	0.343983	0.448472	0.155929
AT1G04610	2.89325	2.06857	2.06752	3.02727	2.37903	1.07994	0.0708897	0.178182
AT1G04620	25.2312	24.5857	6.44336	6.7078	18.8293	18.714	4.95995	4.08186
AT1G04625	0	0	0	0	0	0	0	0.239635
AT1G04630	41.1337	37.4604	28.2165	34.5271	40.6638	31.065	24.9516	24.1174
AT1G04635	9.40693	5.82221	7.49116	4.76245	6.15689	2.96404	3.98804	4.02679
AT1G04640	47.1784	44.1996	24.1778	24.0745	33.7464	31.0364	13.215	12.7554
AT1G04645	0	0	0.0934023	0.164574	0.252989	0	0	3.26915
AT1G04650	1.60912	1.1804	1.54879	1.12487	1.34425	1.007	1.08373	0.973132
AT1G04660	0.670019	0.291301	0.20213	0.211963	0.0778607	0	0	0
AT1G04670	0	0	0	0.0924287	0	0	0	0
AT1G04680	62.2736	45.42	53.5642	54.8343	51.9296	34.9662	26.4489	13.4
AT1G04684	0	0	0	0	0	0	0	0
AT1G04690	68.6119	79.854	59.1933	57.7518	70.2434	60.3855	48.9905	42.8781
AT1G04700	1.18514	0.939529	1.06311	1.72422	1.06344	0.746545	0.747499	1.80746
AT1G04710	26.8445	29.9936	27.3921	20.8818	24.3911	24.4858	25.796	20.0054
AT1G04720	0	0	0	0	0	0	0	0
AT1G04730	4.17141	3.85201	3.98755	2.3872	4.05001	3.2055	3.15193	2.08118
AT1G04750	85.2544	73.4238	56	59.0944	81.9639	59.1212	50.8047	47.5946
AT1G04760	4.35675	3.03114	2.49596	3.18569	4.707	2.18662	2.58509	3.04706
AT1G04770	17.9008	24.9518	31.2829	19.6138	22.5579	44.5469	25.5868	46.9966
AT1G04778	2.76844	2.89311	0.46034	3.3638	2.80201	5.09077	1.15372	2.05074
AT1G04780	20.9447	27.0163	26.027	26.794	22.2911	24.2543	33.9343	32.4643
AT1G04790	12.5247	14.7968	12.575	13.8782	11.2327	14.1106	13.1261	13.53
AT1G04800	255.559	172.959	161.401	169.483	215.013	156.906	144.294	92.1972
AT1G04810	36.705	39.9017	32.2709	37.397	35.3115	34.9718	29.0406	33.9987
AT1G04820	474.552	320.097	347.579	246.305	373.123	198.824	197.924	127.179
AT1G04830	16.3437	27.9726	15.0654	18.8851	12.843	19.6899	15.4129	17.8962
AT1G04840	1.44567	1.40037	1.27357	1.09624	1.45464	1.2309	1.35458	1.34979
AT1G04850	79.0444	83.3876	82.4002	88.4645	81.1663	72.1875	78.489	84.0233
AT1G04860	14.2029	13.0728	13.7502	13.8745	12.2217	10.6372	12.8513	13.1814
AT1G04870	36.9395	30.1957	43.0104	30.917	38.8155	21.0691	34.1986	23.4485
AT1G04880	0.997431	0.448049	0.335972	0.422662	0.507784	0.435091	0.445345	0.507664
AT1G04890	0	0	0.0233461	0	0	0	0.0198053	0.040165
AT1G04900	18.9413	14.2457	18.1002	10.8673	14.5711	9.96616	10.5025	8.89382
AT1G04910	25.2255	27.7569	29.4768	24.9651	24.9767	21.464	26.4921	18.7421
AT1G04920	0.702963	1.08527	0.981691	0.773744	0.84951	1.05486	1.21544	1.23911
AT1G04930	6.21937	5.08065	6.83341	5.17866	5.45632	3.89696	8.15338	3.76746
AT1G04940	75.6125	57.5138	48.3207	38.86	59.3044	46.132	36.3728	23.915
AT1G04945	10.4961	7.42891	11.3011	6.69846	8.8755	5.0708	7.62275	9.17912
AT1G04950	12.3634	13.5224	11.2248	12.1541	9.73052	11.869	10.1398	12.552
AT1G04960	17.0654	20.1022	14.6941	21.1782	19.3037	18.1317	20.8369	24.5206
AT1G04970	23.2578	32.8519	21.4625	29.4401	23.4032	27.3302	23.118	31.7849
AT1G04980	24.8911	14.791	16.8173	15.9139	35.3432	23.6578	20.9225	12.9612
AT1G04985	45.7691	52.8546	37.4867	45.3984	36.4076	42.2075	40.8521	34.8219
AT1G04990	30.5723	80.381	41.9516	49.7484	39.2045	76.8958	66.2085	64.734
AT1G05000	20.8413	13.2391	5.46889	9.14751	17.0401	16.282	8.81252	14.9433
AT1G05010	386.045	273.223	323.127	439.956	600.377	232.647	938.321	236.073
AT1G05020	3.01684	1.03074	2.40161	2.90696	2.23088	0.998321	4.18663	1.3388
AT1G05030	7.18362	8.13071	6.25395	6.31239	6.62506	7.69244	7.00283	5.81526
AT1G05040	0.0458054	0.051391	0.0652353	0	0.0720375	0.0489853	0.486872	0.246227
AT1G05055	7.29195	7.13835	6.11136	6.51556	7.60764	6.10256	6.1324	7.25183
AT1G05060	15.9248	19.568	16.0236	27.516	18.2491	28.6184	44.7814	88.5871
AT1G05061	1.27542	0.894296	0.824038	0.72296	0.855836	1.37375	1.82006	1.56539
AT1G05065	2.52052	2.35636	0.877383	1.31192	1.41858	3.48079	0	5.8338
AT1G05070	20.787	23.8204	18.0367	21.0517	16.6851	17.7553	13.4066	10.2714
AT1G05080	0	0	0.0217757	0	0	0	0	0.0261322
AT1G05085	0	0	0	0	0	0	0	0
AT1G05090	0.416881	0.594465	0.272581	0.328422	0.314338	0.396789	0.30525	0.294725
AT1G05100	0.727593	14.2482	2.0471	2.08084	0.994888	41.4572	20.7476	25.3146
AT1G05120	11.9506	13.2941	10.3173	10.9231	11.1566	11.4992	10.422	13.4242
AT1G05135	11.2616	6.06328	6.31122	6.02506	13.5902	5.72144	9.89522	3.39822
AT1G05136	0	0	0	0	0	0	0	0
AT1G05140	32.5187	29.3654	21.1841	28.2109	23.0598	29.8659	17.7391	16.4013
AT1G05150	26.0495	20.6768	18.5107	20.6829	21.3082	17.6417	14.6979	13.8089
AT1G05160	7.41808	8.4811	5.91662	7.0723	6.36065	7.59843	8.33584	7.36518
AT1G05170	7.4368	12.8748	8.3944	10.1317	8.81852	11.789	9.06284	7.74677
AT1G05180	29.4587	31.6003	31.368	29.4018	29.9447	27.1052	29.2152	30.3258
AT1G05190	578.425	472.005	352.392	289.963	406.677	351.97	268.578	139.591
AT1G05200	11.439	14.4154	11.2112	10.409	11.8065	13.9503	14.719	8.14197
AT1G05205	43.1609	30.2078	25.3631	34.5946	41.4898	26.3164	20.5691	24.7814
AT1G05210	15.395	9.20666	12.7032	11.3511	15.5298	6.85003	4.76493	4.05686
AT1G05220	1.84405	0.748479	1.61792	2.84387	1.64696	1.18422	0.708486	1.92136
AT1G05230	9.24333	10.1506	8.21099	8.08717	9.11274	10.2997	9.2529	4.9529
AT1G05240	0	0	0	0.0487207	0	0	0	0
AT1G05250	0.358742	0	0.053237	0.186237	0.21805	0	0	0
AT1G05260	94.8739	61.6789	33.6581	81.4529	97.0256	21.5505	7.98368	37.3983
AT1G05270	37.7212	35.9887	31.905	32.9884	33.4573	32.5592	29.5265	29.8195
AT1G05280	2.42	2.17486	2.9271	4.85086	4.22046	2.21398	0.951229	1.29462
AT1G05290	0.0366871	0	0	0.0230604	0	0	0	0
AT1G05291	0	0	0	0	0	0	0	0.114558
AT1G05300	6.83261	1.72528	6.70837	4.35428	8.7419	3.78544	4.38203	2.05119
AT1G05310	6.14245	3.74103	2.66071	2.61025	4.77586	2.05433	1.65934	0.509654
AT1G05320	13.0441	11.9585	9.5368	10.9769	12.705	9.40404	8.09518	5.62373
AT1G05330	1.74875	0.328029	0	0.246282	0.505835	1.03458	1.92074	6.15981
AT1G05340	6.81069	32.6046	11.0642	37.0094	15.3315	51.1888	45.1889	141.849
AT1G05350	27.9758	23.4673	24.2825	21.5909	27.4463	21.1654	24.6814	16.3297
AT1G05360	9.0587	11.0238	6.99409	8.30991	8.97227	9.85417	7.23951	8.85673
AT1G05370	2.70036	2.24752	2.28235	2.37522	2.61881	2.15005	2.24467	1.86495
AT1G05380	13.3458	13.9573	13.7802	13.0282	12.1904	11.8153	11.4851	14.5637
AT1G05385	25.531	15.3417	7.085	12.6708	16.3829	12.6627	5.40654	6.20032
AT1G05390	0	0	0	0	0	0	0	0
AT1G05400	1.44049	1.36148	1.27473	1.47229	0.966918	2.71851	2.70124	21.2411
AT1G05410	11.4001	13.6112	10.8009	10.5087	9.32373	10.1528	8.82443	12.9018
AT1G05420	2.92171	7.51425	6.32658	4.70719	5.47345	7.87592	6.29257	2.60406
AT1G05430	39.1077	35.7504	31.3538	28.5593	39.3882	29.2952	26.4551	23.589
AT1G05440	2.43761	1.82098	1.70437	1.29224	2.70382	1.85988	1.03888	0.390305
AT1G05450	0.899184	19.1331	0.72399	0.836454	2.93316	9.24557	0.948842	3.70889
AT1G05460	7.61989	6.88132	5.05714	5.06	5.97894	7.41648	4.61069	3.71386
AT1G05470	8.2265	5.30521	4.7901	5.22724	6.62681	4.82063	4.08522	2.92832
AT1G05490	0.535948	0.488715	0.393982	0.37681	0.377856	0.23159	0.200825	0.104196
AT1G05500	28.073	32.7722	23.4034	30.4024	25.7878	25.747	22.1479	20.8806
AT1G05510	0	0.0393337	0	0.0722979	0.062214	0.092455	0.0964927	0.155225
AT1G05520	33.9484	33.5014	33.2706	26.1932	30.4927	26.3439	26.5245	27.8065
AT1G05530	2.47945	1.99262	2.25734	4.03245	2.57958	0.459099	0.196043	0.5273
AT1G05540	1.79727	2.61512	1.57647	1.14559	2.03631	1.38027	1.05421	0.921373
AT1G05550	0	0.0842332	0.0243978	0.0415723	0.077428	0.1551	0.301672	0.245805
AT1G05560	1.16739	3.61906	1.25264	2.07578	1.71204	3.24946	2.25209	5.67676
AT1G05562	19.3286	54.4219	19.7313	32.4989	26.3523	48.0883	27.5826	94.047
AT1G05570	20.7576	14	14.3781	20.6196	17.564	11.5078	10.8092	12.3092
AT1G05575	3.55343	4.93324	2.69314	8.07076	13.6191	25.5287	21.5134	26.6798
AT1G05577	0.109971	0.05823	0.176934	0.198837	0.404246	0.116286	0.214503	0.393978
AT1G05580	0	0	0	0	0	0	0	0
AT1G05590	12.721	11.5641	9.38849	8.47082	10.5811	9.48691	5.45178	4.75501
AT1G05600	3.81387	3.15923	2.54548	2.7661	2.50626	2.59434	1.60556	2.21156
AT1G05610	0.495431	0.458005	0.363563	0.344684	0.452343	0.415344	0.502538	0.792708
AT1G05615	0	0	0	0	0	0	0	0
AT1G05620	35.7352	27.3557	25.5398	40.0461	49.5115	50.5102	41.7909	75.2472
AT1G05630	5.55183	4.57228	7.46914	5.7192	5.85939	5.1595	8.16762	4.02887
AT1G05640	2.24198	1.70728	1.5299	1.34305	2.09898	2.40506	1.89792	1.09396
AT1G05650	0.573019	0.928817	1.75896	3.29983	2.40462	0	0.133895	0.216422
AT1G05660	5.34084	5.95787	4.859	17.2069	9.52696	1.16502	0.084834	0.419995
AT1G05670	3.70356	3.69401	3.14623	4.63006	3.43485	3.54618	7.0688	11.4087
AT1G05675	2.82496	1.18394	1.4885	6.70216	6.65563	3.30234	19.8997	33.756
AT1G05680	5.25303	22.9433	21.5217	79.04	5.26014	37.8685	115.32	318.145
AT1G05690	1.27342	2.59565	1.49563	2.74273	1.53065	2.41511	1.95086	3.24228
AT1G05700	4.09959	0.468919	3.15151	1.0367	3.35351	0.99177	1.06785	0.411414
AT1G05710	13.4338	14.0417	11.738	18.0701	16.1303	19.8386	11.2543	19.3476
AT1G05720	22.8872	20.9038	16.7004	17.477	26.3891	20.3323	13.1897	15.2319
AT1G05730	2.4466	1.69414	2.0981	1.46645	2.21839	1.44526	1.19155	2.32967
AT1G05740	0.190463	0	0	0	0	0	0.323613	0.211535
AT1G05750	1.96504	1.57785	1.58863	1.30838	1.69895	1.27678	1.36732	1.48728
AT1G05760	8.49365	8.97895	6.90767	7.23695	8.08648	7.88827	8.68261	12.2525
AT1G05770	1.44083	2.13915	1.30511	2.16259	1.57361	1.52437	1.85369	5.00709
AT1G05780	12.5195	11.1716	9.35838	8.72677	9.46108	9.25563	6.78393	5.79099
AT1G05785	12.1296	9.90675	7.53724	9.62389	10.9222	8.67017	6.86383	9.47956
AT1G05790	12.2507	16.3921	11.7929	12.2738	10.9954	12.5311	11.7416	12.3744
AT1G05800	0	0	0.0195541	0.0420044	0.134204	0.300347	0.51021	0.6315
AT1G05805	23.0836	17.8762	16.7732	20.4316	24.2732	21.6887	21.1057	20.9948
AT1G05810	24.8408	12.3937	14.8151	23.0723	18.1232	8.65121	7.43877	7.08875
AT1G05820	1.37265	0.880334	0.913295	0.951376	0.934568	1.13349	0.732498	1.20248
AT1G05830	16.6358	15.8395	15.5896	15.115	13.6647	12.9242	14.4687	13.2667
AT1G05835	28.0206	43.1028	35.9592	25.3157	21.672	37.1653	28.1132	12.0276
AT1G05840	12.8737	13.405	9.47267	15.7361	11.6626	10.4823	8.4177	12.7385
AT1G05850	544.212	404.108	478.344	469.26	337.151	259.332	273.585	229.954
AT1G05860	11.8518	14.0364	11.553	10.8177	10.4465	12.5828	8.9066	11.6168
AT1G05870	25.7736	50.4984	24.4051	25.9191	22.9791	45.4367	19.959	17.9136
AT1G05880	0.1141	0.143695	0.122187	1.66562	3.20944	2.23164	1.15035	2.17292
AT1G05890	31.8413	50.8545	37.9798	54.0245	29.886	40.2135	41.6711	45.0523
AT1G05894	0.195921	0.357846	0.423545	0.660033	0.101343	0.757275	0.704911	0.816571
AT1G05900	8.05536	9.19522	5.69363	7.29251	6.97663	9.61309	6.59916	6.96883
AT1G05910	14.0924	11.3457	14.4386	10.7968	14.7427	10.1769	12.6135	12.5782
AT1G05920	0	0.0199064	0	0	0	0.0641884	0.126898	0.271012
AT1G05925	0	0	0	0	0	0	0	0
AT1G05930	0	0	0	0	0	0.0324109	0.0425747	0.128187
AT1G05940	18.5426	20.2841	19.7089	21.8423	18.5878	18.4019	17.8971	26.7674
AT1G05950	6.9308	4.52131	3.96143	2.92928	6.06761	3.83459	2.655	1.26145
AT1G05960	22.63	25.5757	18.2463	22.2511	18.8632	20.7614	22.0255	24.6519
AT1G05970	5.79434	4.89929	4.45232	5.85344	3.45763	4.92605	2.91394	3.91654
AT1G05980	0	0	0	0	0	0	0	0
AT1G05990	1.53854	0.4619	2.47519	7.35358	1.52983	1.98918	8.11992	11.2712
AT1G06000	15.265	17.6416	9.8698	10.7723	25.2416	20.4587	15.3644	15.6608
AT1G06002	86.8252	96.7218	57.8009	56.2954	150.745	124.846	73.6696	79.4007
AT1G06010	17.4969	14.6602	9.05718	12.1411	15.9017	14.1753	10.4675	7.73822
AT1G06020	0.333839	0.411469	0.143222	0.257477	0.112031	1.12911	1.25526	1.3515
AT1G06030	0.0489736	0.0671615	0.118384	0.271554	0.356124	0.0712253	0.0982037	0.265115
AT1G06040	51.7317	51.5213	150.291	150.174	41.5688	35.714	121.873	123.138
AT1G06050	4.02881	3.19274	4.28403	4.34229	4.537	2.88987	5.73761	4.48094
AT1G06060	26.582	30.1324	27.4266	30.0942	23.6109	24.9154	25.4697	25.1996
AT1G06070	10.859	12.0867	13.4995	12.7731	11.7822	13.8816	14.3436	15.3043
AT1G06080	6.8706	12.6939	26.9998	23.6882	3.99831	4.52901	9.77713	3.17391
AT1G06090	15.6964	12.296	12.0315	15.0932	13.6411	8.44227	5.14568	2.58062
AT1G06100	0.694698	2.21034	0.406443	0.0344387	1.50408	2.56478	0.237773	0.118311
AT1G06110	25.4528	37.108	21.9565	37.3122	20.9426	27.5127	18.2023	22.8046
AT1G06120	3.65004	0.498285	1.05075	1.70752	2.03789	0.871349	0.165016	0
AT1G06130	29.7124	35.9528	30.2409	32.9325	28.8544	34.8604	29.2359	29.8302
AT1G06135	0.263246	1.26925	0.264421	4.75371	1.13833	16.4764	3.8146	8.96227
AT1G06137	0	0	0	3.6251	0	0	0	11.2267
AT1G06140	1.17688	0.82357	1.10452	0.991697	1.32483	1.36828	1.33181	1.54238
AT1G06148	0.0407631	0.118068	0.119181	0.108156	0.144278	0.0272798	0.171996	0.380058
AT1G06149	15.8101	14.7302	9.59152	11.2154	13.5253	13.0181	11.7426	10.8918
AT1G06150	3.49561	2.29013	2.53425	1.62093	3.13556	1.90259	1.61339	1.75912
AT1G06160	10.894	1.67907	6.99574	18.4131	30.3248	6.40114	54.0739	8.94415
AT1G06170	0.541187	0.37312	0.294174	0.25499	0.297349	0.184962	0.20184	0.0924218
AT1G06180	24.2152	29.1061	24.8993	35.51	38.7106	37.3252	48.5622	35.4964
AT1G06190	105.619	84.8779	75.1469	53.1306	79.8332	67.1188	52.6598	33.938
AT1G06200	62.3017	75.5673	63.9663	68.0148	59.8255	54.9919	50.8374	59.9866
AT1G06210	30.6459	39.1489	29.4838	29.5558	35.2347	37.0656	34.6791	32.4594
AT1G06220	38.3564	31.0647	32.0434	24.8203	33.9128	24.548	25.7035	20.9797
AT1G06225	0	0	0	0	0	0	0	0
AT1G06230	26.8039	26.7071	25.9178	25.7305	24.5676	24.9079	25.8927	28.1129
AT1G06240	8.68019	9.54491	7.89879	8.39355	8.06911	9.83683	6.73741	6.11688
AT1G06250	1.13948	1.01331	1.11491	0.908371	0.877431	1.31417	1.42299	1.25536
AT1G06260	1.99091	2.17679	1.81245	1.36117	1.05417	1.51555	1.42632	2.67261
AT1G06265	1.64844	1.94667	1.24327	1.26103	1.25862	1.86801	1.95221	1.5915
AT1G06270	3.63142	5.58999	3.63045	3.45503	3.80449	3.89118	3.34619	5.00532
AT1G06280	0	0	0	0.052293	0	0	0	0.0682643
AT1G06290	33.2758	30.0613	31.2075	35.5386	36.1606	33.0818	37.7854	46.96
AT1G06310	0.636151	0.370167	0.506621	0.678485	0.508267	0.547745	0.194316	0.184873
AT1G06320	1.86536	2.37933	2.44334	3.14852	2.20766	0.7114	0.305565	0.300755
AT1G06330	1.14746	2.98618	4.41959	3.66738	1.78741	0.619233	0.551851	0.108826
AT1G06340	0.0829555	0.063217	0.122641	0.107933	0.192367	0.0640267	0	0
AT1G06350	7.89084	10.5998	12.4685	16.5478	10.5174	7.94781	11.0502	6.34512
AT1G06360	69.0873	86.6632	48.1956	29.3034	44.6855	58.2135	35.2968	6.94819
AT1G06370	2.99105	3.96164	3.07075	4.005	2.33699	3.20728	3.02732	2.41876
AT1G06380	21.1496	15.9148	18.2567	13.3041	18.9537	10.5429	15.3714	11.7732
AT1G06390	53.6008	61.2136	57.5272	70.1545	49.4494	47.4717	54.79	56.6257
AT1G06400	79.3016	84.6336	59.6698	85.7417	78.4801	79.1129	65.3402	84.6258
AT1G06410	55.8632	48.5599	52.1836	57.8537	51.6397	54.4837	75.4596	58.614
AT1G06420	3.88211	2.96364	2.45042	1.65994	2.66339	4.2146	1.13874	0.657912
AT1G06430	19.6075	57.8704	31.716	47.8795	18.2343	42.7192	40.4319	43.9523
AT1G06440	5.02586	3.75069	3.22819	3.41459	3.6614	4.03456	3.13443	3.23227
AT1G06450	5.51038	8.35735	8.35113	6.50387	4.85585	6.29646	6.98433	10.2472
AT1G06460	57.5461	114.547	34.2342	32.2946	39.9222	76.1157	17.8114	19.7516
AT1G06470	15.5963	14.7242	13.6703	10.6218	13.9074	12.0362	13.8369	9.47627
AT1G06475	7.52019	5.90804	5.74038	3.55418	4.06396	9.27412	3.70638	2.77299
AT1G06480	0	0	0	0	0	0	0	0
AT1G06490	2.01187	2.15089	2.17444	1.98961	1.64543	2.15141	2.34604	2.17533
AT1G06500	26.7635	20.3028	13.689	17.0309	20.2372	19.255	9.74192	9.78032
AT1G06510	20.9571	17.238	16.4274	17.5211	19.5108	16.2855	14.7578	11.6973
AT1G06515	43.5154	31.2061	37.7679	39.3887	41.3635	27.9453	32.3918	25.7974
AT1G06520	1.63936	1.09448	1.23918	2.32137	1.03875	1.27008	2.62818	7.67002
AT1G06530	115.264	98.4287	107.798	92.3067	103.583	77.3093	90.703	76.87
AT1G06540	2.67265	0.875523	1.86246	0.592723	2.06541	3.50279	0.239809	5.1415
AT1G06550	54.5276	44.6528	34.0505	23.7432	54.1236	40.7343	30.6015	46.3918
AT1G06560	14.9259	12.3028	13.2213	9.55514	11.1054	8.87088	8.44764	6.39363
AT1G06570	18.6678	61.0308	45.1297	96.3321	24.591	57.6558	68.6643	118.439
AT1G06580	1.42875	1.50628	1.32016	1.53003	1.20974	1.79106	1.40909	1.46884
AT1G06590	4.60277	2.49738	3.15488	2.86381	4.50807	3.71921	4.15054	4.4922
AT1G06610	0	0	0	0	0	0	0	0
AT1G06620	29.9067	29.9783	25.4692	96.5516	98.3406	116.575	193.505	370.794
AT1G06630	7.92709	8.95266	7.83123	10.4392	7.94527	11.5956	10.4382	14.9967
AT1G06640	93.9573	83.84	72.7724	102.647	95.0196	92.693	88.3494	135.699
AT1G06645	10.404	8.25908	6.38947	9.26185	8.40369	10.2992	16.8581	12.5808
AT1G06650	34.422	39.5698	36.0133	44.2414	44.2055	42.0939	42.644	54.7408
AT1G06660	3.29849	2.62768	2.35756	2.0642	4.28404	2.12117	2.45019	1.58573
AT1G06670	19.089	14.9501	19.6193	14.0779	16.8063	11.6773	15.8528	13.4202
AT1G06680	977.119	1003.45	1131.62	1084.85	808.367	858.51	890.112	501.159
AT1G06690	17.5616	17.343	13.7009	12.0086	13.9062	16.5194	10.5224	8.80774
AT1G06700	55.0413	66.4258	51.9937	72.3025	44.4707	52.8688	40	51.7802
AT1G06710	3.26589	2.55732	3.22157	2.14344	2.60471	1.74398	2.5593	2.63699
AT1G06720	24.403	15.8785	29.7195	17.4953	21.1487	11.8115	23.3839	14.3942
AT1G06730	11.9066	10.7558	9.32845	10.2032	10.061	9.91963	8.16242	8.29331
AT1G06740	2.82347	2.21912	2.60489	2.52687	2.43579	2.16568	2.84624	3.42576
AT1G06750	0.0397377	0.215681	0.179084	0.275225	0.052626	0.619598	0.64591	1.14387
AT1G06760	132.811	100.857	95.4009	99.8065	141.261	115.041	98.8121	77.3688
AT1G06770	4.87129	4.06986	3.66275	4.98483	4.23534	4.02472	3.38439	4.31053
AT1G06780	13.0458	17.9938	15.5239	13.7598	14.1049	16.8707	13.2008	15.4967
AT1G06790	17.8482	11.0553	12.5839	9.92334	14.6292	9.45494	8.30639	6.36006
AT1G06800	9.517	12.3567	9.94498	14.607	15.7466	17.4339	21.7044	28.123
AT1G06810	0.104253	0	0	0	0	0.148583	0	0.613519
AT1G06820	27.8229	29.249	22.5553	22.9685	22.8038	23.1605	20.458	17.9907
AT1G06830	35.0721	3.55644	8.02337	9.46787	30.4751	2.99821	4.12148	26.3081
AT1G06840	12.5426	10.5403	12.7995	14.5789	13.8056	11.1458	19.2783	25.9837
AT1G06850	12.5864	10.1103	13.493	12.7683	11.8904	15.2591	15.6316	10.7811
AT1G06860	0	0	0	0	0	0	0	0
AT1G06870	17.4167	17.4751	13.4223	12.9071	17.3445	26.1307	18.3128	17.763
AT1G06880	0	0	0	0	0	0	0	0
AT1G06890	50.1913	57.5103	45.2741	45.8933	49.832	43.725	31.69	37.1613
AT1G06900	25.013	24.0128	24.4354	22.9856	19.581	19.5103	18.3742	19.4598
AT1G06910	4.26656	3.99169	4.09876	4.05665	3.68881	5.00263	3.63215	3.61899
AT1G06920	0.0403193	0	0.190069	0	0.047726	0	0	0.170106
AT1G06923	0.888865	0.21191	0.482907	1.93567	0.752177	0.033226	0	0.679631
AT1G06925	0.202452	0	0	0	0	0.137122	0	1.38096
AT1G06930	2.28112	0.670521	1.1261	1.43808	2.74842	2.31109	0.145476	0.184383
AT1G06950	137.026	103.37	104.216	85.3768	107.255	84.927	80.2569	64.7965
AT1G06960	13.4455	10.4164	9.7461	10.1966	16.542	10.7988	7.71322	6.93804
AT1G06970	0.068256	0.157694	0.0713641	0.133736	0.0153406	0.645589	0.842143	0.616096
AT1G06980	3.94351	3.2871	2.0415	2.13853	1.2224	1.07072	0.06073	0.403563
AT1G06990	0	0	0	0	0.0327913	0	0.0332877	0.0287664
AT1G07000	9.35415	7.5893	11.7179	19.3509	18.2577	17.4731	39.439	30.9423
AT1G07010	19.197	27.3544	40.1045	45.4898	19.1938	25.6808	42.3288	29.5301
AT1G07020	58.8128	58.3017	58.4642	48.5032	61.6788	51.668	55.9915	37.786
AT1G07025	0	0	0.318709	0	0	0	0.594098	0.701717
AT1G07030	28.9748	34.6715	25.1715	23.5106	30.5669	26.0832	31.2907	33.2004
AT1G07040	15.7484	41.736	15.2075	20.3446	14.8407	32.3021	16.0075	26.856
AT1G07050	18.087	18.4252	0.787221	0.418661	14.5869	14.1616	1.05426	0.800551
AT1G07051	0	0	0	0	0	0	0	0
AT1G07060	0.226877	0.0493827	0	0.106975	0.198289	0	0.180507	0.0538407
AT1G07070	54.0404	25.6061	31.7477	23.8823	44.4899	23.0311	14.3919	12.9505
AT1G07080	58.7484	110.114	65.9839	83.6861	63.5206	89.615	72.9397	72.6548
AT1G07090	51.5533	33.6991	36.3719	32.292	59.8492	30.7009	37.525	20.7044
AT1G07100	0	0	0	0	0	0	0	0
AT1G07110	39.9647	40.1667	33.5326	41.5879	30.4612	30.8962	27.6048	32.893
AT1G07119	2.76546	1.81634	1.53658	1.71059	1.59956	2.00367	1.46032	1.8063
AT1G07120	0.727683	0.603584	1.68392	0.829785	0.49786	0.879356	1.296	1.32263
AT1G07128	0.150081	0	0.0553453	0	0	0	0	0.0839697
AT1G07130	7.95492	6.68889	6.40885	8.75873	10.3427	9.59129	10.9179	12.9135
AT1G07135	4.0233	6.28974	6.80135	20.351	9.07934	38.4888	84.1026	49.7253
AT1G07140	181.846	142.453	146.118	137.821	162.504	112.634	127.163	94.2069
AT1G07150	3.00579	5.14173	2.47169	4.71416	2.24277	4.16515	9.31004	19.0983
AT1G07160	0.717588	0.571432	0.677638	2.40398	0.515192	1.77516	2.44849	14.4901
AT1G07170	31.9931	30.6669	25.7593	27.6655	26.6386	26.1744	22.2545	17.6532
AT1G07175	5.63552	16.7767	14.7694	15.9813	4.58743	0.63795	2.79281	0
AT1G07180	1.45836	2.48182	6.3474	11.9171	1.83082	3.16409	11.5829	26.6656
AT1G07190	0	0	0	0	0	0	0	0
AT1G07200	10.8867	16.5358	10.5374	17.016	9.45345	13.6709	11.2927	19.2448
AT1G07210	63.5491	54.0242	59.3564	48.5914	51.2234	39.9139	38.6137	32.7299
AT1G07220	8.66361	9.97152	10.4921	9.67577	8.35748	11.7237	12.9712	11.9924
AT1G07230	18.4928	21.8507	16.3312	25.5534	18.1254	19.66	18.4222	25.9842
AT1G07240	23.4115	17.056	19.9479	25.928	32.2974	19.5267	37.9388	33.5814
AT1G07250	22.154	30.3615	23.7925	27.8035	18.909	23.1955	21.3858	24.2487
AT1G07260	10.0901	8.74969	8.87205	16.1859	19.8928	7.84202	21.2502	18.5429
AT1G07270	1.28329	0.803355	0.806072	0.649347	1.12294	0.88025	0.383745	0.355372
AT1G07280	20.4555	34.4937	21.0087	21.2215	18.7232	28.1728	25.5699	18.1921
AT1G07290	2.28353	1.13958	1.82207	1.5919	1.24348	1.53539	1.33614	1.10415
AT1G07300	8.52035	5.40699	5.82519	4.63156	6.66667	4.93009	6.3573	6.93323
AT1G07310	30.8665	38.796	44.6211	45.9953	33.567	35.5036	45.3694	67.4111
AT1G07320	385.764	323.551	278.024	234.353	271.567	249.247	177.2	103.271
AT1G07330	0.0165757	0.0546175	0.0259151	0.0435728	0.0351537	0.10882	0.25743	0.210141
AT1G07340	0	0	0	0.0170074	0	0.0185314	0.026043	0.224575
AT1G07350	31.2886	42.5101	33.6956	32.2069	26.3967	38.536	32.5667	47.2697
AT1G07360	35.7392	36.4564	38.3778	37.2333	34.6988	29.3748	32.9835	37.987
AT1G07370	32.9599	21.5717	27.6667	17.9181	32.8582	17.2805	16.0023	9.26819
AT1G07380	11.2109	14.3796	11.6684	13.6407	10.4554	13.2179	13.6891	12.9519
AT1G07390	4.59598	3.86452	6.06378	4.96491	3.124	3.28514	7.31812	3.58453
AT1G07400	3.18505	8.47964	6.51524	9.5676	2.89417	7.42988	19.7628	301.367
AT1G07410	5.54965	5.39205	5.22796	6.42064	6.39719	5.36281	3.23422	15.5621
AT1G07420	29.2987	28.7516	18.4596	18.4765	30.1204	25.7126	21.6321	17.81
AT1G07430	0.0238358	18.8249	5.40934	1.43819	0.0719314	35.7026	22.3616	46.179
AT1G07440	17.5313	18.9975	5.92276	5.45492	10.35	15.4418	4.03033	3.46576
AT1G07450	0.299582	0.250397	0.358322	0.303956	0.20323	0.246695	0.156582	0.1368
AT1G07460	0	0.0515303	0	0	0.148476	0	0.0797883	0.33527
AT1G07470	12.5546	17.1178	13.4955	17.7469	12.9817	14.9913	10.8969	18.8032
AT1G07473	0.108531	0.349756	0.188172	0.172123	0.113273	1.33024	1.90789	2.25338
AT1G07476	0	0	0	0.092087	0	0.312098	0.226324	1.04778
AT1G07480	7.30452	9.7656	8.0597	9.91541	7.18863	10.9614	9.23784	12.5209
AT1G07485	0	0.068039	0	0.051533	0	0.0852107	0	0
AT1G07490	3.02241	2.87605	0.871862	1.25115	2.66381	3.26771	1.69351	0.41575
AT1G07500	0	0	0	4.19931	0	25.5148	35.543	34.0184
AT1G07510	14.3103	17.1532	15.7626	15.9582	14.9853	17.9102	19.3144	17.5374
AT1G07520	6.88149	7.53471	8.90991	12.7407	7.55685	15.7094	21.1911	21.7945
AT1G07530	12.42	17.7111	13.4306	19.2228	13.5641	24.5623	25.791	38.1229
AT1G07540	0	0	0.0297268	0.0116016	0	0	0.13459	0.364708
AT1G07550	1.02201	0.303532	0.266443	0.192937	0.206213	0.235253	0.116619	0.394953
AT1G07560	3.07331	1.80739	1.86545	1.85363	1.78035	1.47453	1.253	3.63455
AT1G07570	12.6517	12.1746	12.5689	14.2163	9.85584	8.68562	14.2094	12.5192
AT1G07580	0	0	0	0	0	0	0	0
AT1G07590	346.883	257.652	239.701	418.628	256.363	192.788	305.528	592.947
AT1G07600	0	0	0	0	0	0	0	0
AT1G07610	255.62	204.645	138.732	277.864	145.206	89.6712	95.8768	271.843
AT1G07615	12.8619	12.1609	15.32	11.8539	10.6716	9.47492	10.777	8.34752
AT1G07620	1.90116	1.21708	2.98648	5.23898	5.16273	2.01514	11.4781	4.28137
AT1G07630	17.8311	20.7401	19.9189	22.5964	22.117	22.1935	33.1946	25.1316
AT1G07640	26.1095	37.3149	25.1147	19.5024	29.0369	44.67	28.9241	25.7417
AT1G07645	0.428953	0	0.150384	0.0849527	0	0	0.413863	0.15974
AT1G07650	23.4456	20.3475	24.8809	22.9996	21.6292	18.5919	42.2303	17.1024
AT1G07660	27.5728	19.6885	17.7729	15.7064	24.3486	18.0862	17.3709	11.4437
AT1G07670	21.3671	23.2835	23.3017	23.4409	23.3788	33.8187	33.4982	28.8551
AT1G07680	0.165865	0	0.052972	0.0478347	0.361229	0	0	0.056911
AT1G07690	0	0	0	0	0.257824	0.125354	0	0
AT1G07700	17.3902	18.307	27.0946	35.0283	18.0194	19.6399	31.972	31.9485
AT1G07702	0	0	0	0	0	0	0	0
AT1G07705	16.1065	14.2681	14.8991	13.5436	15.2981	12.2516	12.6442	12.1624
AT1G07710	1.20344	0.811929	0.973368	1.01052	1.05168	0.893741	1.0781	1.22862
AT1G07720	31.9622	77.3699	24.7977	28.7127	24.0526	47.9928	32.7927	27.6364
AT1G07725	0	0.0494254	0.0124265	0	0	0.0536743	0.0341247	0.0130477
AT1G07728	9.71256	11.6005	12.2765	17.7064	8.6873	12.3689	14.9895	14.6809
AT1G07730	2.06161	0.33599	0.877144	2.26251	1.14821	0.788956	0.535584	1.03917
AT1G07740	3.99552	4.04161	4.47544	3.27631	3.89331	2.90289	4.10159	3.13449
AT1G07745	5.49811	5.10819	4.71968	4.48583	4.55338	4.66082	5.51889	5.46577
AT1G07747	0	0.72306	0	0	0	0.498737	0.591453	0
AT1G07750	29.5733	27.8081	22.3901	42.3437	35.3991	39.1444	37.3216	50.2327
AT1G07760	0	0	0	0	0	0	0	0
AT1G07770	430.63	360.442	281.168	310.904	339.606	237.713	182.794	155.758
AT1G07780	11.3693	5.98847	5.20227	3.09365	8.95991	4.39479	3.14427	3.40234
AT1G07790	93.9743	70.0827	88.6495	53.4807	86.5358	79.9835	77.7806	51.2172
AT1G07795	0.496243	0	0	0.380259	0.172276	0.067762	0.367511	0.93769
AT1G07800	0	0	0	0	0	0.0561543	0.0719797	0.459011
AT1G07810	19.599	25.1294	23.253	24.8426	18.6979	20.0456	21.4715	23.9821
AT1G07820	226.806	134.652	126.908	103.425	199.306	151.625	99.2817	69.9754
AT1G07830	24.3192	18.1693	18.1271	15.9132	20.8072	14.8485	13.2612	11.3889
AT1G07840	40.8541	30.5543	37.5491	29.9887	34.8027	22.3507	26.0811	19.6494
AT1G07850	0.05865	0.169191	0.070798	0.17423	0.079101	0.502118	1.91356	1.75674
AT1G07860	0	0.524123	0.293522	0.929123	0	1.48078	11.2053	6.93694
AT1G07870	7.86147	15.8229	10.0471	13.9165	6.97045	19.3154	15.516	33.3639
AT1G07880	7.65885	3.71838	3.07791	3.9696	5.85012	3.99611	2.80975	2.86726
AT1G07885	0	0	0	0	0	0	0	0
AT1G07890	585.217	587.083	328.718	453.215	811.065	562.964	408.87	617.577
AT1G07900	1.09251	7.41286	0.593888	0.130091	3.3965	3.96868	3.26623	5.02406
AT1G07901	172.35	54.5048	0	33.9682	20.7411	66.8048	0	29.6737
AT1G07910	9.14873	9.73291	8.66394	7.20907	7.48548	7.33264	8.68877	9.10875
AT1G07920	150.588	107.826	107.417	87.1005	128.796	79.6504	109.895	59.2056
AT1G07930	303.801	238.005	304.429	235.341	299.447	194.237	300.098	222.118
AT1G07940	96.2135	69.8484	68.204	52.7218	83.1739	51.0089	64.5714	38.4729
AT1G07950	26.6484	27.4219	24.9833	26.2187	24.4258	20.8464	18.6024	15.4187
AT1G07960	41.103	39.9573	31.6142	36.6119	42.4511	36.4786	25.7203	27.879
AT1G07970	8.72799	8.60173	8.99101	8.79084	7.66372	7.18777	7.07011	6.87871
AT1G07980	17.8562	17.9909	16.6954	17.9226	18.3614	16.7953	15.6531	16.8223
AT1G07985	1.46917	27.6107	3.95636	7.5486	4.93337	30.2133	16.3266	62.1194
AT1G07990	18.7203	20.9683	16.5452	17.7863	19.7999	18.7378	20.9149	23.7025
AT1G08000	13.1481	12.3047	14.0353	11.3774	12.6511	12.4142	12.397	11.0596
AT1G08005	0	0	0	0	0	0	0	7.78477
AT1G08010	27.7298	28.8765	36.2476	31.7023	25.1713	32.3408	30.2273	22.9596
AT1G08030	10.6654	10.9795	10.4458	10.9845	9.23908	9.80528	10.3014	10.6712
AT1G08032	0	0	0	0	0	0	0	0
AT1G08035	0.190236	0.348074	0.320994	0.0542133	0.194242	0.478385	0.0825113	0.271944
AT1G08040	13.6249	24.5591	13.2928	15.1668	12.6148	20.1323	13.5434	12.8922
AT1G08050	3.67589	3.81408	3.83172	3.99996	10.5053	8.56306	11.5023	9.45428
AT1G08060	4.24668	4.3535	4.14145	3.78358	3.6779	3.8663	3.96678	4.30942
AT1G08065	0.0381943	0	0	0	0	0	0	0
AT1G08070	1.14383	0.816608	0.818329	0.844585	0.808326	0.903902	0.568882	1.25014
AT1G08080	0	0.294044	0.565095	0.173169	0.110452	0.401313	0.895757	9.58559
AT1G08090	1.1512	3.84079	14.6215	1.3193	0.627155	3.38875	5.45975	4.25869
AT1G08100	0	0	0	0.0206613	0	0	0	0.104859
AT1G08105	0	0	0	0.0142366	0	0	0.0589166	0.155013
AT1G08110	88.7308	114.684	93.3902	119.401	78.4739	93.3169	77.0511	91.5578
AT1G08115	88.8654	146.432	419.532	47.8174	36.054	292.069	53.3087	56.6001
AT1G08120	0.09265	0.102276	0.112072	0.0268115	0.132684	0.173874	0.279318	0.357801
AT1G08125	29.8797	25.4126	21.0637	20.8258	24.5775	19.4829	17.9966	14.477
AT1G08130	17.1767	11.4801	11.8279	9.21292	17.2431	8.25219	10.2335	10.2857
AT1G08135	0	0	0	0	0	0	0	0.0632349
AT1G08140	0	0	0.0232229	0	0.0524235	0.00992373	0	0.0634233
AT1G08150	0	0	0	0.0213013	0	0.032209	0.103949	0.204358
AT1G08160	20.2676	16.6479	14.4087	13.5244	16.8724	14.1912	10.2494	11.5373
AT1G08165	0.62822	1.48453	0.13674	0.266157	0.430169	0.563889	0.349573	1.21616
AT1G08170	0	0	0	0	0	0	0	0.0557357
AT1G08180	24.6563	27.4099	23.1948	21.6739	24.4704	22.8916	21.4391	15.1389
AT1G08190	40.2737	56.0969	45.1971	46.0225	33.2131	45.5448	40.9596	44.798
AT1G08200	166.385	221.453	136.357	144.771	148.266	195.24	123.389	108.165
AT1G08210	14.4853	14.912	12.9462	17.2608	11.7409	13.555	12.6906	12.2929
AT1G08220	13.782	10.3402	12.3281	9.90882	13.9224	7.84931	10.5569	9.94404
AT1G08230	7.39809	21.621	6.55088	10.3405	13.6514	26.4977	14.5995	21.9535
AT1G08240	0	0	0	0	0	0	0	0
AT1G08250	10.5221	25.4371	10.6438	14.7871	16.2553	19.2039	16.3174	17.1917
AT1G08260	6.30809	4.62787	5.02514	3.33549	6.349	4.01106	3.73546	3.29244
AT1G08270	1.13331	1.26895	3.02183	1.96065	2.37491	2.24383	1.8744	2.36763
AT1G08280	12.5982	7.68003	9.3215	6.96003	10.7458	6.78095	5.03204	4.49714
AT1G08290	1.31236	2.12303	2.63027	1.65973	1.44753	2.64095	2.75414	3.71337
AT1G08300	1.72806	1.2688	2.15895	1.43949	1.14487	0.871151	1.89589	1.28408
AT1G08310	1.01491	1.05476	0.952694	2.46566	0.997246	0.476782	0.899259	1.94602
AT1G08315	13.3495	14.0225	18.6527	21.1419	15.1556	18.2447	27.1291	33.3428
AT1G08320	10.804	8.62153	5.02397	9.50282	9.65794	7.45353	4.68033	16.9593
AT1G08340	6.41761	6.50461	7.24115	9.35526	6.15329	3.06891	3.96506	3.24762
AT1G08350	10.0169	8.37439	8.7103	8.54185	8.09084	8.12683	8.69563	8.57515
AT1G08360	457.98	342.706	289.688	249.53	395.825	236.814	196.442	151.509
AT1G08370	32.544	41.6896	41.6929	44.9393	33.1026	38.3849	46.9371	52.7563
AT1G08380	803.946	905.162	826.187	712.05	690.614	782.76	678.886	349.503
AT1G08390	7.72593	6.79868	5.92071	6.583	7.54397	4.58817	6.50248	4.52187
AT1G08400	2.76056	2.8882	3.45353	3.94652	2.89609	2.2158	2.9658	3.62718
AT1G08410	14.6271	10.0676	14.9218	11.1428	15.2859	8.3054	13.5841	9.96386
AT1G08420	22.1518	25.3922	24.547	20.9297	20.3712	22.0912	23.9921	22.0073
AT1G08430	7.51945	4.73185	2.88492	0.871084	6.95687	3.2111	0.665697	2.46724
AT1G08440	0	1.00445	0.534761	0.237431	0.0322244	2.02645	2.23089	3.22452
AT1G08450	63.7244	57.7933	69.6412	55.9989	107.133	76.044	111.068	43.9671
AT1G08460	17.4825	26.0344	19.2918	33.9033	15.3666	23.9082	17.4077	19.587
AT1G08465	16.7618	16.3768	16.8996	16.3727	14.7515	16.6139	12.9851	6.09093
AT1G08470	16.4265	17.2237	11.4813	13.0659	12.7755	11.536	10.3547	7.45581
AT1G08480	91.4588	97.1834	63.5897	87.2937	100.12	82.5379	62.9558	75.5367
AT1G08490	17.2262	18.275	16.1001	17.3026	16.7771	17.7193	18.0175	13.9336
AT1G08500	10.3804	12.4129	7.77519	9.66324	7.22702	9.81834	3.63361	2.65562
AT1G08510	52.6233	52.4123	59.3871	58.0856	43.5709	47.8517	62.4525	54.9849
AT1G08520	110.703	115.036	118.064	100.901	83.1292	92.0491	88.0418	63.2135
AT1G08530	20.8035	21.8601	17.4951	17.5868	22.2303	19.6147	20.9033	12.4309
AT1G08540	71.4549	59.9301	46.9781	33.9805	51.8942	51.4569	34.7322	23.2487
AT1G08550	33.4815	37.4206	18.8076	23.4837	24.9791	28.6672	13.8815	11.3804
AT1G08560	49.3111	33.5729	26.25	23.4536	48.7335	25.2779	15.7824	10.7788
AT1G08570	39.8676	58.0019	25.3822	64.2298	29.0979	45.674	28.7852	64.9659
AT1G08580	151.389	84.1827	116.366	63.3151	139.902	56.3967	66.1847	48.0323
AT1G08590	5.0217	3.27844	3.44548	5.93326	3.73258	2.07473	1.78845	4.49339
AT1G08592	5.72389	4.47313	4.49484	6.24787	4.36469	3.87034	3.09908	5.08239
AT1G08600	10.3735	11.2485	10.8018	10.2619	10.6164	10.9387	10.593	10.6806
AT1G08610	6.19066	3.20939	4.96455	3.06084	4.46613	2.34465	3.6484	2.31017
AT1G08620	8.82855	12.4308	10.3784	12.0272	9.50991	12.1461	11.9568	15.015
AT1G08630	3.4671	4.82136	3.64243	8.32338	1.63678	5.05667	10.162	8.6085
AT1G08640	79.2424	64.8723	56.6948	40.376	68.0022	56.5441	54.7874	33.6988
AT1G08650	28.8833	44.0468	35.1139	43.6722	32.6527	47.4813	43.0785	86.6249
AT1G08660	28.0981	22.207	20.5457	19.7423	25.6323	18.9289	17.1434	13.4745
AT1G08670	4.76693	3.64507	2.14349	4.45833	4.68215	0.401078	0.736877	2.12789
AT1G08680	23.3163	27.4296	24.8224	25.6403	19.3456	26.2137	20.6928	29.3703
AT1G08695	0	0	0	0	0	0	0	0
AT1G08700	25.2456	24.8534	25.1627	22.4822	25.503	21.9634	17.4561	28.8145
AT1G08710	10.0302	8.43557	8.00381	8.83524	8.22462	7.8679	10.9636	11.5246
AT1G08720	10.1184	12.9955	10.5689	14.5274	11.395	14.4261	17.674	21.054
AT1G08730	0.405193	0.501323	0.418399	0.374928	0.361811	0.42213	0.282565	0.279106
AT1G08735	0	0	0	0	0	0	0	0
AT1G08740	0	0	0	0	0	0	0	0
AT1G08750	12.4896	12.3215	11.5977	11.3043	11.8475	10.1983	8.14067	8.34073
AT1G08760	11.1241	12.9172	9.66273	10.5391	8.94036	10.3179	10.299	9.99937
AT1G08770	20.6582	21.8108	26.1687	31.2532	20.6578	20.6879	27.4814	32.0727
AT1G08780	71.9752	57.5944	49.8396	42.9739	63.9293	45.0179	37.2196	26.2407
AT1G08790	0	0	0	0	0.1065	0	0.30409	0.089598
AT1G08800	9.24029	8.79061	8.80947	15.2143	10.5029	9.03638	14.0048	18.3447
AT1G08810	15.8083	9.98126	14.459	11.3288	14.0978	8.03889	9.88201	14.9019
AT1G08820	34.7314	43.4671	30.1186	34.0548	37.2232	35.5997	27.8407	35.5179
AT1G08830	169.884	163.464	77.5645	165.531	339.532	231.375	118.304	377.615
AT1G08840	2.79273	1.62282	2.16854	1.44678	2.35223	1.43504	1.74112	1.28055
AT1G08845	12.6016	8.4883	10.5381	9.03031	11.6889	8.11428	7.70834	7.39669
AT1G08860	0.116601	0.633014	0.276217	1.05972	1.00775	3.503	2.49216	3.82261
AT1G08870	0	0	0	0	0	0	0	0
AT1G08880	168.72	131.28	127.258	97.8182	155.125	109.893	98.3215	83.881
AT1G08890	11.2411	38.3888	12.7209	15.6144	11.4291	27.6763	21.3129	24.7928
AT1G08900	3.84929	3.91318	4.57717	8.30752	5.60486	4.12468	8.33171	9.08302
AT1G08910	11.1993	12.9075	16.737	11.7575	10.912	14.8481	14.4408	11.7325
AT1G08920	6.25099	30.6836	8.34421	13.7692	10.6407	78.4123	40.1418	49.0926
AT1G08930	83.0947	23.7773	66.0929	76.9744	110.938	44.0855	153.532	87.4315
AT1G08940	20.2896	15.3358	15.6082	15.9455	35.584	20.9929	35.4369	38.738
AT1G08950	0	0	0	0	0	0	0	0
AT1G08960	11.947	13.0695	14.2249	10.3994	9.14689	10.9529	13.19	10.1935
AT1G08970	51.5841	64.9773	48.6299	47.7411	48.2463	57.2961	45.731	50.2158
AT1G08980	43.2087	47.8398	32.9589	50.5595	30.4794	48.2094	29.0423	36.1144
AT1G08985	0	0	0	0	0	0.152266	0.414647	0
AT1G08990	6.29636	7.07262	5.96484	9.19898	3.7647	2.47369	2.1657	10.1133
AT1G09000	4.22743	3.30324	2.67787	2.70442	3.20115	2.2147	1.59024	2.65417
AT1G09010	29.7265	37.675	29.9825	36.1717	25.4146	33.8832	27.4538	26.786
AT1G09020	28.0491	28.4329	25.6627	27.0248	26.3559	24.4944	23.3809	23.742
AT1G09026	0	0	0	0	0	0	0	0
AT1G09030	0	0	0	0	0	0	0	0
AT1G09040	2.15115	1.83726	2.04437	1.83357	1.67201	1.75078	2.0868	1.65558
AT1G09050	1.88434	2.42455	2.5336	2.07612	1.7376	1.96928	2.30164	2.33494
AT1G09060	13.982	15.2062	14.6305	15.5776	12.4203	18.0018	19.1313	17.8229
AT1G09070	86.9422	104.804	94.6771	147.082	93.7867	143.361	232.181	369.142
AT1G09080	0.286484	1.97147	0.951577	1.08232	1.42086	8.84108	4.6282	18.5972
AT1G09090	6.19739	2.51031	2.85125	13.3028	6.27867	10.093	2.79923	8.4497
AT1G09100	33.1618	32.021	28.6363	26.6469	33.5739	31.4101	23.6526	25.0762
AT1G09110	0	0	0	0	0	0	0	0
AT1G09130	169.168	192.416	195.33	167.481	178.081	181.095	177.228	135.762
AT1G09140	35.5564	44.5484	35.891	32.1859	31.5818	36.7628	32.7626	49.2232
AT1G09150	56.3813	52.5955	42.4925	47.3886	56.079	39.9552	29.9233	32.0987
AT1G09155	1.44913	2.13718	1.25649	2.97924	1.01327	0.904622	0.82141	2.92164
AT1G09157	0	0.264276	0.376727	0.711923	0.0962725	2.5088	4.59157	1.35118
AT1G09160	22.1818	15.2981	18.4444	16.5414	18.2719	13.3379	14.5572	10.5194
AT1G09170	1.2202	0.978358	1.2375	1.85918	1.46971	0.674434	0.281144	1.36869
AT1G09176	0	0.163323	0.262035	0.618572	0	0	0.744103	1.60676
AT1G09180	0.656761	1.56288	0.904402	1.76052	1.17365	2.30512	1.10328	2.10237
AT1G09190	5.14002	4.44605	3.7713	3.36777	4.93752	3.3921	3.46805	3.25273
AT1G09195	4.86072	4.77194	3.10845	3.84566	4.00931	4.34371	4.76894	3.95917
AT1G09200	280.277	178.18	227.183	142.436	291.644	207.679	171.318	81.3358
AT1G09210	159.077	131.799	184.986	174.747	210.874	153.973	155.797	146.21
AT1G09220	1.57477	1.41564	1.51393	1.18871	1.61754	1.4408	1.0813	1.40871
AT1G09230	14.1532	12.3711	12.0012	12.2206	10.0899	9.94837	9.87764	9.99705
AT1G09240	5.24472	5.07299	4.46348	11.7724	2.58553	12.3759	2.84295	1.14941
AT1G09245	0	0	0	0	0	0	0	0
AT1G09250	28.7526	25.0102	24.465	29.8348	24.727	31.4264	34.4485	23.3387
AT1G09260	0	0	0	0	0	0.28735	0	0.40015
AT1G09270	35.3477	33.4855	27.882	30.0115	35.3682	26.6459	25.6075	23.1985
AT1G09280	12.2852	14.3825	13.6849	19.6691	9.89615	11.3655	9.52041	13.6489
AT1G09290	8.45561	7.64563	6.16637	5.0408	7.31295	5.57235	4.55702	4.78604
AT1G09300	12.304	11.5725	13.4758	10.3771	13.8022	9.42278	10.5254	13.9161
AT1G09310	1986.05	3751.87	2926.3	2523.03	1312.98	2278.98	2129.71	980.931
AT1G09320	6.38594	5.76293	7.10532	6.44077	4.48419	6.95717	6.89312	7.98165
AT1G09330	34.1521	28.9141	26.9769	24.8785	31.9751	24.2851	27.2691	21.4894
AT1G09340	158.53	137.185	126.757	152.324	122.561	122.629	90.4253	75.0658
AT1G09350	0.476021	2.77513	1.96281	1.30439	0.237952	0.508945	0.536324	0.742895
AT1G09360	0	0	0	0	0.129956	0	0	0.117537
AT1G09370	0	0.285529	0.157949	0.580027	0	0.42024	0	0.552088
AT1G09380	0.552334	0.306645	0.16129	0.271253	0.5739	0.382533	0.0904605	1.75599
AT1G09390	13.7732	6.94452	17.0445	18.7908	9.95495	5.52655	8.83947	8.59983
AT1G09400	0.156588	0.0295927	0.058683	0.19652	0.379537	0.156986	0.350592	0.775553
AT1G09410	0.893294	0.905452	0.717424	0.727699	1.00318	0.537089	0.783359	0.766859
AT1G09415	36.959	36.1003	27.1094	47.8809	41.4706	39.2901	31.3448	37.035
AT1G09420	8.39936	6.5357	5.06707	3.35752	10.0497	7.63142	5.67602	3.92385
AT1G09421	3.43929	3.57576	1.30179	1.06905	3.51312	2.90521	2.00122	2.65631
AT1G09430	58.2066	51.1844	55.4252	74.8913	67.107	47.9671	59.695	61.5439
AT1G09440	7.19178	6.065	7.46997	6.62351	6.86185	4.25435	6.09449	2.62271
AT1G09450	2.96379	2.3052	2.71506	2.10775	3.74244	2.03409	1.96169	1.05971
AT1G09460	21.5288	8.91483	11.8286	17.9065	15.6245	10.2004	8.13294	48.6272
AT1G09470	5.42015	4.68062	5.22237	3.28944	6.1669	4.32508	3.72112	2.55533
AT1G09480	2.37821	1.44257	2.06529	3.30496	8.3346	4.03059	7.2765	7.62004
AT1G09483	0	0	0	0	0	0	0	0
AT1G09486	2.4947	1.05974	1.61585	1.61352	1.04184	1.70236	1.67378	1.6341
AT1G09490	24.2264	34.5139	14.2514	19.688	20.2809	28.6297	12.885	12.3257
AT1G09500	0.0492448	0.809246	0.337011	1.56195	0.313171	4.40433	4.46669	9.48111
AT1G09510	0	0	0	0.0339483	0	0.195539	0.240578	1.12168
AT1G09520	13.4535	19.7679	19.7134	18.7616	13.931	17.8427	23.7158	23.5324
AT1G09530	19.1626	33.2446	30.5608	22.0264	15.4745	31.7842	32.1531	13.4053
AT1G09540	3.08857	2.0048	2.10668	4.07906	2.51898	1.78454	0.494003	1.08831
AT1G09550	0	0	0	0	0	0	0.0782933	0
AT1G09560	273.469	259.045	240.115	352.871	349.952	239.195	334.343	578.123
AT1G09570	57.5983	78.3261	58.4878	53.6961	40.4384	50.2761	42.7426	42.7309
AT1G09575	4.8071	3.77698	4.43058	5.73502	3.74479	3.39702	4.41308	4.48039
AT1G09580	25.462	22.2515	29.095	26.5064	20.187	16.9618	17.0724	11.9898
AT1G09590	691.207	416.91	553.759	389.496	693.379	309.321	375.151	245.085
AT1G09600	1.06101	0.940116	0.714784	0.706554	1.0477	0.825975	0.399579	0.373422
AT1G09610	1.31428	0.956534	1.38288	1.11146	1.04044	0.971563	1.51464	0.747166
AT1G09620	55.2402	44.9684	46.438	40.8227	47.3736	36.5671	39.1988	33.4218
AT1G09625	0	0	0	0.150385	0	0	0.260684	0
AT1G09630	38.2644	24.8213	22.0666	21.6655	40.851	15.9991	12.0453	12.2053
AT1G09640	328.981	288.025	301.841	273.074	291.909	202.547	261.558	216.86
AT1G09645	20.7433	18.6325	18.678	20.437	26.0756	20.0885	20.7925	16.5313
AT1G09650	0.209984	0.441671	0.303117	0.494082	0.306793	0.626433	0.438334	0.506461
AT1G09660	41.3238	27.5819	30.4032	22.5889	32.7702	22.6884	19.7764	16.3634
AT1G09665	0	0	0	0	0.165926	0.109574	0	0
AT1G09680	2.13916	1.69696	2.10647	1.91951	2.132	1.70602	1.25729	1.70359
AT1G09690	1018.26	721	676.539	527.5	918.62	527.555	470.876	289.328
AT1G09700	8.99668	8.79608	8.09336	10.0146	8.52413	7.52715	7.75341	7.16666
AT1G09710	3.73718	4.2534	2.79613	3.4487	3.37529	3.7298	2.60086	3.65082
AT1G09720	0	0	0.0094676	0	0	0.021849	0.090819	0.141611
AT1G09730	11.1774	12.3516	11.8832	13.5518	11.3873	13.4255	15.5469	17.4699
AT1G09740	59.0624	51.9037	42.7717	74.7641	59.8982	45.1541	44.4018	145.225
AT1G09750	254.938	131.962	187.458	201.604	130.797	102.597	83.9265	55.9226
AT1G09760	44.6322	41.8892	34.2466	34.7368	43.0684	34.6338	22.2334	26.107
AT1G09770	58.6345	68.8438	59.0384	66.3108	49.8864	51.5225	48.8148	52.183
AT1G09780	211.106	164.11	174.052	161.163	198.292	127.591	129.974	123.38
AT1G09790	0	0	0	0.0467157	0.0269929	0.0437793	0.232985	1.7549
AT1G09794	21.1217	17.5357	14.3009	18.1344	21.8389	17.3166	21.1645	24.5052
AT1G09795	62.7878	69.0026	54.8265	38.5597	51.8374	55.8249	48.9327	33.2496
AT1G09800	5.44462	5.42597	6.34059	4.27586	5.38077	6.14524	6.76666	26.5391
AT1G09810	10.8647	6.23282	8.04441	6.39545	10.4486	6.77184	9.20766	6.30446
AT1G09812	2.99711	2.8343	1.59011	3.76188	4.09661	1.87768	2.25252	2.65417
AT1G09815	41.2074	28.8626	31.4208	26.497	42.8739	24.0617	27.6737	24.2381
AT1G09820	3.54767	3.57073	2.8556	3.28974	3.43199	3.24986	3.57805	3.73176
AT1G09830	43.7687	28.2428	32.5203	18.6127	38.9399	23.7106	22.0807	16.3814
AT1G09840	49.4522	61.3478	49.4326	45.7944	43.5353	50.2743	37.622	45.2524
AT1G09850	23.873	34.2159	21.1839	28.437	29.4344	33.9571	28.8557	36.2512
AT1G09860	0.303817	0.340097	0.109561	0.45661	0.09914	0.606413	0.545587	0.914958
AT1G09870	26.2011	32.7659	20.956	24.2788	22.69	26.0217	20.2157	24.2373
AT1G09880	0.543945	0.683048	0.708469	0.483909	0.758962	0.529467	0.709254	0.55093
AT1G09890	1.85851	1.83507	2.56101	1.5445	1.30589	1.48826	2.37876	0.981126
AT1G09900	17.1577	10.9158	11.8975	7.60829	12.507	8.57384	9.83828	6.42427
AT1G09910	9.64041	15.9807	10.6537	16.182	10.0994	12.6605	10.6756	14.6379
AT1G09920	48.6484	52.5445	42.9622	51.0693	50.2747	46.0869	45.2618	57.8417
AT1G09930	0.057845	2.08889	1.03742	3.11045	0.247414	10.2238	9.75903	5.5717
AT1G09932	9.46984	15.9833	15.9678	25.1221	34.0059	70.3711	80.708	36.0476
AT1G09935	0	0	0	0.473201	0.78053	0.603944	0.579326	0.712379
AT1G09940	15.4406	15.2262	12.0802	20.4706	17.4551	31.5495	35.8574	40.9992
AT1G09950	0.891209	2.48074	2.01874	1.88746	1.63538	3.00285	5.59552	1.90604
AT1G09960	4.07404	8.84446	4.77391	5.95662	4.64595	7.95807	7.92697	12.0904
AT1G09970	82.6456	75.7048	74.8145	91.1485	167.213	113.486	245.972	170.688
AT1G09980	12.6638	12.5869	11.6706	9.45137	10.9093	10.7434	11.9355	10.0107
AT1G09995	9.81497	10.7454	7.36942	7.04308	8.30166	12.7478	9.12572	9.18514
AT1G10000	1.18836	1.22252	0.592889	0.930648	1.24214	1.4595	1.789	1.75201
AT1G10010	0	0.0283062	0.0781027	0	0	0.022044	0	0.394866
AT1G10020	16.2918	9.32709	20.3716	26.8793	10.5068	13.5455	27.9265	18.0879
AT1G10030	24.7777	18.0805	16.3237	20.522	22.2083	13.6858	7.61862	7.91769
AT1G10040	3.77427	3.7654	3.16953	4.57658	5.4977	4.99545	5.04686	6.54408
AT1G10050	5.291	6.93031	6.1152	8.17074	8.07605	10.469	13.3163	13.03
AT1G10060	6.49785	7.33562	7.67563	3.80213	4.40709	4.27876	6.77735	6.39909
AT1G10070	4.89933	5.69288	3.04821	11.0102	12.7306	9.60741	20.767	21.7588
AT1G10090	10.614	20.5499	6.9633	8.8497	10.9267	14.2694	9.49596	10.1344
AT1G10095	2.99085	3.23139	2.75232	3.61289	3.08019	4.08961	2.95747	4.31226
AT1G10100	0	0	0	0	0	0	0	0
AT1G10110	0.307173	0.548375	0.637644	0.391366	0.529082	1.5174	1.52109	1.54694
AT1G10120	14.7982	13.149	11.4983	12.0316	11.9952	15.3503	12.9659	10.4485
AT1G10130	18.8008	15.2695	17.3468	15.9665	17.316	15.0069	15.6434	13.709
AT1G10140	34.2395	27.3779	22.1812	37.6721	43.7208	41.6024	52.8251	68.872
AT1G10150	6.00096	5.79057	4.78255	9.33915	4.47373	7.21245	9.81026	14.5828
AT1G10155	1.44383	0.202065	1.26071	1.97166	0.731845	0.678234	2.46048	5.78755
AT1G10160	2.29838	1.90967	2.64701	3.373	2.20038	2.21012	5.36646	7.2174
AT1G10170	14.8291	23.5141	27.6234	43.3912	15.5887	34.1893	46.1482	111.015
AT1G10180	12.9848	12.2967	12.6057	12.2573	11.2871	10.4887	10.2421	10.7999
AT1G10190	0	0	0	0	0	0	0	0.0322229
AT1G10200	151.851	133.596	82.5494	98.0405	117.335	103.113	63.4792	55.1442
AT1G10210	4.20649	4.97393	3.46726	5.74928	4.12481	5.45841	5.05302	6.69112
AT1G10220	1.21774	0.694354	1.072	1.42462	0.229874	0.514265	0.996198	5.51377
AT1G10230	25.1126	23.9593	20.4536	13.9451	19.2215	16.3649	15.0881	12.5739
AT1G10240	4.80683	5.52866	4.86834	5.23872	4.84946	5.91652	5.14235	4.64526
AT1G10250	0	0	0	0.81064	0	0	0.718943	0
AT1G10260	0	0	0	0	0	0	0	0.251952
AT1G10270	11.125	8.35658	14.8931	8.65392	10.6696	7.04252	10.0706	10.7883
AT1G10280	3.00754	5.09413	4.60116	4.87031	2.63365	5.62318	4.54524	6.71735
AT1G10290	43.8133	43.479	44.7278	41.1595	44.1465	35.2211	40.0395	32.6738
AT1G10300	1.41219	0.654078	0.739852	0.408512	0.860039	0.51762	0.407704	0.479814
AT1G10310	32.5523	26.6706	24.9251	21.6038	35.1934	23.7392	23.5075	16.5687
AT1G10320	9.45702	12.54	12.4239	10.3425	8.39304	12.218	15.0723	10.9727
AT1G10330	1.33641	0.818869	0.967633	0.616421	1.12532	0.878063	1.98039	0.836034
AT1G10340	4.56974	1.47853	3.48063	3.93871	10.8637	7.7952	15.2263	6.90925
AT1G10350	12.2903	14.2392	13.7009	15.8528	12.2246	17.5506	13.8467	12.9998
AT1G10360	11.7276	26.25	17.9097	25.0627	9.44182	24.5351	11.4709	18.5943
AT1G10370	25.0844	81.1056	42.3185	24.0395	35.8526	65.4547	57.3752	34.1792
AT1G10380	20.0072	22.982	15.6894	14.852	23.5177	12.5851	10.0002	10.1076
AT1G10385	0.14126	0.0250325	0.113284	0.151033	0.187841	0.0119642	0.019205	0.0425287
AT1G10390	47.6245	50.3191	46.1236	37.8468	44.6576	43.5625	47.8617	40.0202
AT1G10400	3.19827	0.326881	0.962182	0.421025	7.68191	0.801626	1.33102	0.456865
AT1G10410	23.5447	35.1829	31.1625	29.8599	31.6992	31.6898	46.6948	42.718
AT1G10417	0.613478	0.464535	0.527762	0.526107	0.580547	0.630174	0.710586	0.497581
AT1G10419	0	0	0	0	0	0	0	0.186738
AT1G10430	25.041	23.7404	22.8625	24.4544	24.5236	18.5424	21.9269	20.8114
AT1G10440	0	0	0	0	0	0	0	0
AT1G10450	12.2645	9.73591	11.7115	10.0781	10.205	7.49837	9.58024	11.5037
AT1G10455	0	0.138128	0	0.192612	0	0	0	0
AT1G10460	3.63639	2.19852	3.63048	5.20076	3.64397	1.83456	1.38627	1.07503
AT1G10470	61.872	50.4279	38.5643	58.9467	45.7878	29.4002	18.6819	37.0553
AT1G10480	2.47618	9.57177	7.05003	6.18764	5.03517	11.8603	8.61682	18.9897
AT1G10490	12.6032	8.2511	12.9707	8.43145	11.5837	5.79874	9.29117	6.79476
AT1G10500	45.7827	54.0765	41.7217	53.1683	56.592	55.9337	52.2298	42.3123
AT1G10510	38.3276	27.0082	24.0843	18.8949	31.4085	23.1594	18.279	13.6842
AT1G10520	1.94855	1.47304	1.63971	1.31158	1.59387	1.3012	1.24877	1.60396
AT1G10522	97.4551	52.2863	42.5874	23.5025	66.6953	36.6284	24.4777	17.7637
AT1G10530	2.62919	3.5993	2.68005	3.72205	3.31685	9.74571	3.62287	6.18598
AT1G10538	0	0	0	0	0	0	0	0
AT1G10540	0.351152	0.282446	0.575835	0.715705	0.363031	1.0249	0.500842	0.458391
AT1G10550	8.2279	0.44373	7.29247	10.7648	3.00782	0.574021	6.6247	3.76658
AT1G10560	1.05798	2.01089	1.04174	1.61776	0.821059	7.70181	5.2514	3.96058
AT1G10570	12.4789	17.391	17.6421	15.2618	12.9095	12.3478	13.9485	13.0614
AT1G10580	38.6336	35.5225	41.4279	29.7903	34.6659	34.3502	47.5439	42.3798
AT1G10585	2.03903	3.20808	1.41379	4.44314	6.68844	9.83832	26.2293	61.3886
AT1G10586	0	0.080194	0	0	0.055138	0.132337	0.641755	1.40551
AT1G10588	0	0	0	0	0.0872705	0	0	0.509312
AT1G10590	163.648	167.354	137.792	137.035	161.61	124.053	123.2	92.1879
AT1G10600	21.3006	27.5139	21.1617	29.3963	15.4898	20.1187	18.8426	19.1428
AT1G10610	3.93749	5.40691	3.5933	4.55178	2.3285	4.05601	3.50205	3.2588
AT1G10620	0.0197332	0	0.0143097	0.014879	0	0.0273292	0	0.0130084
AT1G10630	79.9959	70.9565	55.3198	55.4242	80.8714	61.0985	50.5595	47.2282
AT1G10640	6.85935	27.591	9.18239	11.127	4.25993	21.9156	5.68966	2.98674
AT1G10650	15.5531	20.7816	14.9816	14.1082	15.2973	17.4378	11.3117	13.1483
AT1G10652	0	0	0	0	0	0	0	81.326
AT1G10657	7.03829	9.4415	5.5275	5.13192	8.0485	11.6121	8.82598	5.726
AT1G10660	26.5459	32.5997	20.5817	37.1443	20.9648	25.4675	17.1755	28.4947
AT1G10670	174.99	179.468	168.2	154.186	153.491	130.901	140.362	101.634
AT1G10680	0	0.0158352	0.0616272	0.0670174	0	0.02838	0.0550317	0.0646255
AT1G10682	119.965	62.5868	64.7126	90.2248	110.222	38.7995	50.5682	144.248
AT1G10690	4.6875	3.23907	3.9377	4.93887	4.53782	4.71234	3.69913	7.31666
AT1G10700	19.6362	22.1804	22.6362	32.4891	33.1338	31.508	42.0952	50.7452
AT1G10705	0	0	0	0	0	0	0	0
AT1G10710	0.196975	0.143188	0.251372	0.238929	0.218205	0.197148	0.295097	0.94973
AT1G10717	0	0	0	0	0	0	0	0
AT1G10720	14.576	16.165	12.4582	13.8549	15.094	14.2133	14.3946	13.4254
AT1G10730	10.6241	11.6754	8.13173	9.16176	9.28545	10.9498	7.90193	9.11952
AT1G10740	22.1679	27.0763	32.9631	50.3813	14.4917	26.7359	28.3383	35.663
AT1G10745	0	0	0	0	0	0	0	0
AT1G10747	0	0	0	0	0	0	0	0.135861
AT1G10750	3.5964	3.28648	2.00152	1.93779	3.02918	2.41595	2.17389	1.27545
AT1G10760	86.2789	276.012	62.3462	37.9833	51.3028	152.755	47.9904	33.574
AT1G10770	0.463556	0.154029	0.153379	0.100179	0	0.111227	0	0.049697
AT1G10780	5.75778	4.4713	3.62888	2.65319	4.4884	2.46075	1.78103	1.55038
AT1G10790	0.746633	0.534095	1.04248	0.413285	0.311167	0.528239	0.427916	0.237618
AT1G10800	1.03692	1.14969	1.49057	0.114537	1.14429	1.32336	0.17853	0.610376
AT1G10810	2.11797	1.26898	1.59643	3.03396	2.71564	1.66924	1.24685	0.885015
AT1G10820	13.3796	14.4627	13.7458	12.8153	11.9657	13.2663	12.6266	12.1907
AT1G10830	23.4016	21.4315	19.4648	17.158	16.5404	17.8403	17.3487	9.81714
AT1G10840	107.433	82.9104	94.168	95.0008	92.6149	64.3048	81.2318	65.6516
AT1G10850	17.4907	20.6224	19.1815	16.3087	14.5282	16.2301	14.4934	9.0339
AT1G10865	60.7476	68.5728	50.4263	67.966	58.5269	60.5294	58.7599	70.3668
AT1G10870	12.0256	13.2867	13.211	11.9294	11.7067	11.3015	15.0959	9.8497
AT1G10880	0	0.293861	0.42499	0.0247289	0.0236521	1.26397	1.55094	0.448007
AT1G10890	33.8863	32.5676	28.8515	26.4767	34.4929	31.5278	22.403	23.0474
AT1G10900	15.9063	21.5407	21.8849	28.3719	17.7041	17.6163	17.2693	16.369
AT1G10910	15.7148	12.1317	11.3523	10.812	10.4165	9.86699	7.27946	7.04706
AT1G10920	1.8056	2.26977	1.85718	2.62726	2.36502	2.21196	3.50336	2.85156
AT1G10930	10.2506	6.30186	7.31419	3.59083	8.35616	5.3916	4.86682	3.05508
AT1G10940	53.2473	54.2525	50.3517	55.4529	49.6268	47.6376	49.0536	53.6692
AT1G10950	73.487	71.155	63.7244	65.2092	66.0737	55.8596	47.6895	44.574
AT1G10960	409.724	455.78	428.722	423.396	336.987	373.335	281.32	205.452
AT1G10970	3.531	3.84111	3.0283	3.73791	4.87066	4.0044	3.02147	7.44385
AT1G10980	0.0653008	0	0.0623201	0.0632322	0.0632878	0.0313351	0.20035	0.16857
AT1G10990	10.1685	2.62603	5.78725	5.90536	21.1222	4.34351	7.47082	10.2841
AT1G11000	7.53536	5.21424	6.33847	7.25406	7.57572	6.54315	6.55797	3.38859
AT1G11010	0	0	0	0	0	0	0	0
AT1G11020	6.93243	8.40379	6.44266	8.92527	7.64328	7.59264	7.96448	10.1927
AT1G11030	0	0	0	0	0	0	0	0
AT1G11040	0.0316204	0.0259468	0.249395	0.165275	0.0278761	0.0760328	0.498457	0.292369
AT1G11050	7.22375	7.2367	7.01645	13.8224	13.7717	17.1255	51.94	56.5037
AT1G11055	0	0	0	9.8221	20.0837	18.5684	21.827	63.2413
AT1G11060	4.47982	5.13382	4.4332	5.06844	5.23742	5.22383	5.68036	5.57107
AT1G11070	0.400763	1.18548	1.13762	0.816649	0.264365	0.837373	0.588657	0.470933
AT1G11080	6.11848	3.55214	2.78901	3.23035	5.74661	2.15226	4.86557	1.54212
AT1G11090	7.8956	11.0929	8.48343	9.92021	6.85861	9.83095	7.9046	8.80998
AT1G11100	0.915097	0.800633	0.712647	0.830879	1.03753	0.95639	1.06026	3.24738
AT1G11110	0	0	0	0	0	0.042426	0.0281609	0.377862
AT1G11112	0.721815	0.810454	0.35628	0.523084	0.470218	0.563927	0.169082	0.252601
AT1G11120	8.38452	8.4538	6.67586	7.14658	7.30706	10.1291	8.21156	3.63121
AT1G11125	2.23046	2.73948	2.62624	2.06774	2.17274	4.26798	3.29135	2.00878
AT1G11130	11.3233	13.4878	13.3336	7.11327	10.7253	10.5023	8.18032	5.83579
AT1G11145	0	0	0	0	0	0	0	0
AT1G11150	2.11676	2.38513	1.56807	1.85377	1.87864	1.91925	2.05667	1.57103
AT1G11160	1.51329	1.41014	1.48441	1.13326	1.27901	1.49591	0.877434	0.542081
AT1G11170	2.9226	5.87658	3.48214	2.93339	1.61372	3.67377	3.3263	5.84185
AT1G11175	10.7746	18.8428	10.6326	25.8133	5.97813	16.1516	9.80306	21.1693
AT1G11180	8.18001	8.10327	6.79039	9.9906	7.39999	9.39278	6.63126	11.3228
AT1G11185	9.77599	11.5324	4.72895	10.8462	13.7397	88.9222	19.6584	24.4477
AT1G11190	5.51016	8.2286	4.52868	4.39273	5.15905	4.38162	5.01904	7.08156
AT1G11200	16.0913	14.0538	11.9676	12.4825	19.5008	13.1048	12.9423	13.0306
AT1G11210	12.2613	48.5197	8.25913	5.97395	10.102	35.4248	14.1138	16.5504
AT1G11220	5.84482	4.35359	3.14084	2.78182	6.73496	3.99015	2.90796	1.41004
AT1G11230	0	0	0	0.0608102	0	0.0309404	0	0.343853
AT1G11240	87.2218	78.2183	84.4517	70.1161	80.5498	58.881	57.9619	43.6729
AT1G11250	0.372936	0.19231	1.08307	0.217021	0.567698	0.215043	0.60965	0.055585
AT1G11260	50.6343	18.6294	35.8363	61.327	31.376	22.7807	60.0069	46.7423
AT1G11265	0	0	0	0	0	0	0	0.0101165
AT1G11270	3.39822	4.38524	2.77872	3.80497	3.241	3.13648	2.12996	5.18714
AT1G11280	17.786	12.0764	10.5377	9.10668	13.1612	10.0915	10.8152	8.81145
AT1G11290	2.54335	2.71272	2.06298	1.64447	2.03181	1.88657	1.82427	1.46068
AT1G11300	2.31439	1.75403	2.62448	3.0167	4.69996	2.56641	3.87766	2.40649
AT1G11310	61.0529	44.1249	42.1063	48.5183	76.4624	45.1631	54.2187	57.1791
AT1G11320	7.04335	5.12984	5.19652	4.29711	5.27312	4.11458	2.92065	3.22914
AT1G11330	11.988	6.89095	12.8359	8.37193	20.2899	12.0638	23.8118	13.404
AT1G11340	0.984343	0.638141	1.08825	0.959903	1.25574	0.351115	1.02073	0.884027
AT1G11350	10.6988	7.23941	10.8509	11.6641	13.4258	7.34822	15.693	7.18408
AT1G11360	29.4381	22.5917	24.7398	27.8758	23.4345	19.5157	17.2636	20.8806
AT1G11362	0.318115	0.0671647	0	0.148165	0	0.122409	0.0848113	0.334889
AT1G11370	0	0	0.0872107	0.0909433	0	0	0.337878	0.314895
AT1G11380	11.0875	8.05267	7.21837	9.51871	8.84774	11.8172	7.68399	10.4481
AT1G11390	9.90412	9.97907	10.2171	9.6293	8.42141	8.47975	10.4529	9.94911
AT1G11400	30.8984	34.1033	27.7713	39.1639	26.6144	24.5169	22.061	25.9745
AT1G11410	2.90794	6.21092	3.43216	4.04379	2.16235	3.66159	4.01305	4.47749
AT1G11420	4.35813	2.79	2.9492	3.54465	3.38474	2.09701	2.23626	3.2334
AT1G11430	191.078	143.885	132.473	92.5803	153.231	112.872	85.4489	69.7675
AT1G11440	12.9697	10.9372	7.70589	9.86247	15.0662	12.3352	12.8048	12.0859
AT1G11450	9.17847	4.7784	6.36074	4.24205	9.2016	4.5383	3.97417	3.283
AT1G11460	1.46195	0.248409	0.0678477	0.062504	0.724358	0.21497	0.0989337	0.092837
AT1G11470	0	0	0.051579	0	0	0	0.156092	0.056039
AT1G11475	71.261	42.7303	36.5684	28.9222	62.1449	30.5194	25.987	20.8047
AT1G11480	34.0412	48.0793	38.6251	59.1346	32.4492	37.8143	36.5775	44.5989
AT1G11482	0	0.0809805	0.0250454	0.0795615	0.0342365	0.0567313	0.077833	0
AT1G11490	0.362728	0.135337	0.0297211	0.424159	0.339744	0.115074	0.0726567	0.405684
AT1G11500	0.366506	0.527549	0.534412	1.48684	0.948494	1.01148	0.371266	0.666495
AT1G11510	0	0	0	0	0	0	0	0
AT1G11520	0	0	0	0	0	0	0	0.0775863
AT1G11530	45.6189	32.5907	15.594	29.6484	24.9913	20.9428	9.23253	15.3361
AT1G11540	2.99521	1.28717	1.28365	3.18493	3.13087	1.19247	1.69703	5.31538
AT1G11545	80.1898	31.4825	43.9844	56.8575	41.2647	14.3275	14.0366	10.104
AT1G11550	0	0	0	0	0	0	0	0
AT1G11560	0	0.0343253	0.116966	0.0586251	0.175219	0.124588	0.253206	0.259806
AT1G11570	0.714584	0.749186	0.65135	1.89054	1.19465	1.74194	0.351918	3.68626
AT1G11572	0	0.0847527	0	0.326102	0.558791	0.108431	0.323534	0.521275
AT1G11580	153.981	66.9091	117.298	214.208	318.403	159.183	225.14	278.884
AT1G11590	0	0.0165327	0.0158788	0.080834	0	0.0439114	0.0461933	0.0255925
AT1G11592	18.0985	19.0742	16.2096	19.1727	15.2294	16.7042	13.6516	15.7829
AT1G11593	0	0	0	0	0	0	0	0
AT1G11595	0	0	0	0	0	0	0	0.0319358
AT1G11600	8.36252	14.9134	6.72842	3.20344	5.30801	10.3094	6.68625	1.58625
AT1G11608	0	0	0	0	0	0	0	0
AT1G11610	0	0.0201351	0	0.429781	0	0.105737	0.0777157	2.75332
AT1G11620	0	0	0	0.0330129	0	0.0288922	0	0.0299106
AT1G11630	10.7884	12.9303	13.5676	12.7404	11.0785	11.0411	16.1506	10.5834
AT1G11640	0	0	0	0	0	0	0	0
AT1G11650	149.55	175.928	171.014	172.511	153.07	134.143	169.705	159.788
AT1G11655	1.1471	0.561972	1.00955	1.80318	0.259517	0	0	0.100795
AT1G11660	27.9119	27.1263	26.518	24.3517	25.6927	22.3799	22.5444	23.2516
AT1G11670	27.0266	22.6254	17.237	29.6869	28.885	39.4836	43.5302	54.6058
AT1G11680	98.8203	95.0083	108.102	93.5128	87.1707	71.9071	64.4606	65.118
AT1G11684	12.0527	0	0	5.03473	0	0	0	0
AT1G11690	0.187499	0.318515	0.14415	0.083122	0	0	0	0.181362
AT1G11700	13.0617	21.7125	10.6021	7.89542	8.27833	20.584	5.66912	5.13293
AT1G11710	1.87753	1.60098	1.97805	1.59893	1.84154	1.46566	1.70072	1.43591
AT1G11720	13.9889	20.3478	15.3174	18.5348	15.0436	20.3459	19.311	14.3899
AT1G11730	1.44444	1.37757	0.728182	0.929672	1.3213	1.02398	0.92182	0.442496
AT1G11735	127.099	0	0	59.054	0	89.077	76.291	0
AT1G11740	1.0412	0.173299	0.345511	0.435075	0.516587	0.0480891	0.307958	0.2026
AT1G11750	182.194	182.55	143.293	118.59	144.516	127.419	109.992	72.4439
AT1G11755	12.1947	11.2385	12.3469	10.3068	9.69491	10.3453	10.7544	11.878
AT1G11760	7.74137	6.31341	5.601	6.77837	6.09713	8.40425	6.85384	7.40044
AT1G11765	0	0	0	0	0	0	0	0
AT1G11770	0	0.0600968	0	0	0	0.144996	0.256278	0.159083
AT1G11780	12.1325	11.249	12.7044	12.1081	10.2909	9.39949	9.69135	8.46334
AT1G11785	0.553851	0.98619	0	0.575975	0	0.592598	0.174222	0.36388
AT1G11790	15.8908	19.6996	16.2322	12.4465	18.2456	17.8514	16.628	13.0456
AT1G11800	6.61019	5.4634	6.51786	4.50485	6.54254	3.78463	4.45152	4.82924
AT1G11803	0	0	0	0	0	0	0	0
AT1G11806	0	0.0265418	0	0	0	0	0	0
AT1G11810	0	0.0293465	0	0	0.0713432	0.115249	0	0.124777
AT1G11820	40.3323	24.4383	29.5755	28.5876	26.4734	17.457	17.2913	14.8965
AT1G11840	253.486	394.233	416.706	465.221	310.37	396.181	475.067	569.685
AT1G11850	10.3865	6.30588	4.12734	2.50691	8.5603	6.07276	3.15489	2.54093
AT1G11860	449.331	406.364	312.53	357.389	358.107	332.975	226.525	191.227
AT1G11870	34.2212	30.6382	25.224	24.7081	27.9793	24.5049	19.5197	16.1974
AT1G11880	2.6074	2.61352	2.47939	3.08227	2.05488	2.02921	2.11484	2.71289
AT1G11890	52.3177	52.0917	53.4248	45.6875	52.675	52.2785	50.6641	45.1625
AT1G11900	2.7711	2.90648	2.63053	3.17523	2.44816	2.43878	2.4658	2.82726
AT1G11905	12.1007	13.3405	10.5248	9.95065	14.3527	11.5167	10.6983	11.3242
AT1G11910	232.476	360.278	231.089	440.04	226.953	299.651	239.7	380.951
AT1G11915	2.13037	1.38972	1.47325	1.38939	1.43078	1.36684	1.09738	0.993743
AT1G11920	1.0175	0.448895	1.74698	0.805982	0.464098	0	0.0748343	0.505904
AT1G11925	0.119364	0.349781	0.842477	0.253736	0.104689	1.22893	5.02554	9.80099
AT1G11930	39.6865	44.1795	26.7512	37.3875	44.2289	44.6686	30.279	32.5924
AT1G11940	6.06716	5.84145	6.42625	6.0446	5.9547	6.02288	6.03147	5.86969
AT1G11950	3.54914	2.56368	3.02181	2.48785	3.23649	2.82689	4.58612	3.05796
AT1G11960	8.57912	11.9883	8.42202	7.57922	7.21596	13.5031	11.8165	12.709
AT1G11970	0	0	0	0	0	0	0	0
AT1G11980	0	0	0	0	0	0	0	0
AT1G11990	0.11087	0.129545	0.144003	0.12296	0	0.152801	0.215382	1.57653
AT1G12000	71.5179	46.6921	56.4795	50.1999	77.9308	40.9721	44.4515	44.9609
AT1G12010	24.7622	12.3004	5.02803	19.5626	11.8862	5.72782	2.48144	21.1376
AT1G12013	0	0	0	0	0	0	0	0
AT1G12015	0	0	0	0	0	0	0	0
AT1G12020	29.9681	13.5832	18.3572	15.031	23.1311	11.3988	8.89336	7.16896
AT1G12030	0.484335	1.08537	3.09857	2.75949	0.395792	9.76127	6.61221	12.0354
AT1G12040	15.5901	6.15468	23.3399	38.8162	16.8493	1.49841	1.55356	13.2589
AT1G12050	24.453	43.3216	23.6416	28.0955	29.4545	41.872	30.4279	29.2646
AT1G12060	11.5477	11.236	10.6371	7.30673	8.24531	8.99887	5.91275	4.95758
AT1G12064	0.31651	0.203601	0	0.349082	0.123023	0.234557	0	0
AT1G12070	0.620564	0.57189	0.627249	0.669996	0.410818	0.0649247	0	0.0561717
AT1G12080	731.469	290.99	99.9683	183.828	190.197	89.0134	22.854	11.8129
AT1G12090	1223.71	847.87	977.609	689.731	647.109	605.991	440.364	220.741
AT1G12100	1.78392	2.13964	1.37828	1.75976	3.87422	1.60859	0.586593	0.772566
AT1G12110	197.385	105.537	122.541	116.362	183.95	105.851	94.1569	184.617
AT1G12120	43.1398	45.0918	36.8592	43.0845	30.6141	33.758	30.9372	28.4982
AT1G12130	0	0.0279225	0	0.144656	0.0687271	0	0.0310673	0.211475
AT1G12140	20.2332	21.0611	19.988	22.3856	22.5264	22.1005	18.9443	31.7467
AT1G12150	1.2323	0.479359	1.23977	1.91998	1.00445	0.321326	0.308745	0.559176
AT1G12160	7.88019	3.71267	5.18435	10.2145	8.40992	4.22325	3.15539	11.1443
AT1G12170	0	0	0	0	0	0	0.0460333	0.0406417
AT1G12180	0.110723	0.090983	0.0787687	0	0.096691	0.07074	0.188191	13.0715
AT1G12190	0	0	0	0	0	0	0	0
AT1G12200	20.8238	25.9423	24.3936	25.794	39.4616	37.981	38.7597	78.5974
AT1G12210	1.81793	1.89381	1.93465	1.80207	2.90284	2.20093	2.51808	4.37404
AT1G12211	0	0	0	0	0	0	0	0
AT1G12220	3.6017	2.72334	2.92578	5.12373	5.11454	3.97849	6.90084	6.38624
AT1G12230	72.4757	75.8602	66.7967	87.9858	58.5127	53.1715	54.9663	63.6221
AT1G12240	48.5971	45.2312	42.5843	93.1823	70.1966	72.185	108.982	152.894
AT1G12244	11.9995	9.1394	11.0257	10.6043	9.18078	8.82402	7.77376	6.73538
AT1G12250	14.4556	12.2246	11.5714	17.0866	12.5428	12.723	11.3509	10.7222
AT1G12260	2.81293	3.30882	2.76415	2.0023	2.73242	3.00758	1.86997	0.797745
AT1G12270	44.7459	32.2692	34.6251	30.3271	41.305	27.9368	29.2282	23.9279
AT1G12280	1.42136	1.82868	1.64072	2.03309	1.76525	1.97604	1.7313	1.81884
AT1G12290	1.61975	1.22285	1.50273	1.61096	1.96289	1.43085	1.7425	3.54902
AT1G12294	0	0	0	3.83713	0	0	0	3.23209
AT1G12300	1.901	1.64349	1.78707	1.64626	1.45307	1.53003	1.2769	1.31842
AT1G12310	100.449	82.5094	65.8763	70.1196	89.9203	66.506	51.2169	43.8146
AT1G12320	5.59136	4.79336	9.34457	6.21297	6.68834	8.26105	10.5341	10.168
AT1G12330	14.8254	15.6097	14.1819	9.51393	10.4911	14.2324	10.3865	7.19703
AT1G12340	0.167742	0.213844	0.187077	0.0594423	0.10045	0.0570353	0	0.066496
AT1G12350	12.0271	11.1934	7.38204	8.14571	10.9664	10.5225	9.49912	7.41503
AT1G12360	31.8467	40.276	28.7407	39.6581	34.982	37.7811	38.6466	44.2723
AT1G12370	4.62527	4.23852	4.00895	4.29432	3.281	3.16522	2.12233	3.73625
AT1G12380	4.14975	6.13604	6.56956	4.98855	5.951	7.00657	6.32637	4.32826
AT1G12390	18.7893	18.7602	14.3518	19.5901	18.2268	15.6637	12.5125	13.0061
AT1G12400	35.5941	34.5277	26.1829	31.1065	35.0648	32.5051	19.0144	29.7378
AT1G12410	158.754	161.763	119.758	108.434	139.528	129.008	95.1392	67.1604
AT1G12411	0	0	0	0	0	0	0	0
AT1G12420	5.35924	11.4094	5.2537	5.37604	6.35068	25.321	16.2457	15.8176
AT1G12423	0	0	0	0	0	0	0	0
AT1G12430	12.5979	8.06072	11.0626	10.0786	9.8652	9.35141	9.91476	7.28634
AT1G12440	82.9197	44.3813	55.7868	67.7205	58.1809	38.558	36.1223	54.6616
AT1G12450	8.01106	6.5625	5.981	7.60314	6.36163	7.58964	11.1172	9.65108
AT1G12451	0	0	0	0	0	0	0	0
AT1G12460	4.60947	3.74576	3.51981	3.28441	3.18108	2.54981	2.84543	1.80831
AT1G12470	17.5149	16.2999	18.0295	17.3486	15.3365	15.5156	18.8364	16.8307
AT1G12480	0.735324	1.41834	1.44356	1.46049	0.886952	1.33196	1.91164	8.04066
AT1G12490	0	0.171979	0.0294962	0.0300023	0	0.098548	0	0.185552
AT1G12500	45.4159	27.6031	44.7727	35.7562	30.5815	22.4703	33.0035	17.1412
AT1G12510	0	0	0	0	0	0	0	0
AT1G12520	31.5272	30.1333	18.9712	42.4443	31.5883	27.5055	25.9352	41.091
AT1G12530	50.8985	36.0694	28.1693	32.8238	46.9132	31.7514	23.9673	23.1121
AT1G12540	0.0405545	0.0329594	0	0.101724	0	1.83965	0.784826	0.389999
AT1G12550	5.63108	4.74804	5.074	5.63203	4.2507	6.76967	6.80169	2.76012
AT1G12560	11.7191	12.6178	16.2021	35.4499	9.20993	0.962523	0.554305	12.661
AT1G12570	1.5947	2.94282	1.44308	0.869829	0.982365	1.93897	1.39548	0.415671
AT1G12580	36.9365	40.8331	37.3799	41.1255	25.565	39.9765	37.6877	28.2279
AT1G12590	0	0	0	0	0	0	0	0
AT1G12600	0.607969	0.687452	0.393379	0.981633	0.914864	0.736835	1.16051	3.2435
AT1G12610	0	5.62519	1.32134	6.83503	0	23.6616	11.5983	28.678
AT1G12620	4.48088	3.85674	2.79778	3.17058	3.13131	3.12593	2.39814	2.09967
AT1G12630	1.97077	1.12437	1.20341	2.21503	0.532356	1.2522	0.521676	0.941696
AT1G12640	23.0767	28.7107	16.4657	25.9163	23.0776	22.9739	16.6011	19.0016
AT1G12650	35.7971	33.9253	36.183	27.5192	37.4184	23.2432	27.5456	20.7989
AT1G12660	0	0	0	0	0	0	0	0
AT1G12663	0	0	0	0	0	0	0	0
AT1G12665	0	0	0.089096	0	0.2785	0	0	0
AT1G12667	0	0	0	0	0	0	0	0
AT1G12669	0	0	0.189492	0	0	0	0	0
AT1G12670	2.62904	0	3.40833	6.16462	0.58627	0	0.470713	1.27171
AT1G12672	0	0	0.21907	0.311857	0	0	0	0.124703
AT1G12680	13.3186	14.5685	11.7643	14.421	11.316	14.8053	14.07	18.5864
AT1G12700	2.47594	1.99299	1.46965	1.75447	1.5371	2.07437	1.33716	1.14374
AT1G12710	6.87746	10.2251	5.20409	6.49172	4.85011	10.1777	7.61145	5.45384
AT1G12720	0	0	0	0	0	0	0.035374	0.114904
AT1G12725	0	0	0	0	0	0	0	0
AT1G12730	3.16934	2.83181	1.88866	2.18574	2.99338	3.35292	2.08329	1.78696
AT1G12740	22.0213	11.6715	6.86645	14.5012	9.50849	14.1196	4.245	2.31338
AT1G12750	18.7793	18.6933	11.3137	12.1376	18.4626	23.8951	30.8574	21.7668
AT1G12760	24.9726	26.192	23.3739	27.1955	25.0852	24.4088	28.5545	34.1584
AT1G12770	54.9856	50.1755	42.395	31.6087	42.1698	40.7162	29.536	20.8636
AT1G12775	1.77543	1.76851	1.36827	1.20747	1.58877	1.76505	1.72454	1.72585
AT1G12780	46.2062	40.3083	42.6291	76.3744	28.1127	32.9263	30.0273	59.6581
AT1G12790	4.7218	5.39379	7.46658	10.4955	4.33953	5.10195	6.77545	11.7927
AT1G12800	76.9744	81.0685	84.252	66.743	62.1594	68.1879	61.24	36.3344
AT1G12805	5.10028	3.07212	11.3462	14.779	23.394	14.8412	10.1138	6.85702
AT1G12810	70.4575	86.9097	65.438	81.2126	67.1822	84.9514	52.3944	90.6589
AT1G12820	25.0668	23.8485	17.9998	20.6146	21.8161	23.5348	19.053	18.4084
AT1G12830	42.6493	32.9185	33.4379	27.4872	42.5174	31.2993	32.764	23.4789
AT1G12840	108.142	107.189	90.5386	94.5299	100.9	82.3632	78.5025	82.7724
AT1G12845	14.8831	44.9036	15.7316	8.76954	12.4088	38.2218	11.8904	4.9154
AT1G12850	32.9869	31.9626	30.9433	31.2623	25.5521	28.2884	23.2637	21.1244
AT1G12855	0.141001	0.063494	0.108713	0.0583253	0.0248823	0.0587611	0.109498	0.0819174
AT1G12860	26.8473	20.1819	17.2196	13.7989	17.4478	18.0274	10.5866	7.37108
AT1G12870	0	0.0776161	0.0858134	0.160776	0	0.931081	0.855795	0.495057
AT1G12880	4.56268	7.46661	5.76917	6.75872	5.908	9.34365	5.94101	4.39721
AT1G12890	0	0.302476	0.478855	0.3246	0	0.458331	0.328428	0.869338
AT1G12900	272.434	234.713	289.789	303.408	189.523	183.631	188.333	139.489
AT1G12910	20.6982	25.7509	21.9593	30.4876	18.6414	24.6624	18.0195	22.6833
AT1G12920	98.2045	83.8064	92.4855	91.3249	81.8854	60.9754	77.8676	62.4425
AT1G12930	9.49463	11.7828	9.79626	9.42986	8.5788	9.74314	8.41896	8.77016
AT1G12935	0	0	0	0	0	0	0	0
AT1G12938	0	0	0	0	0	0	0	0
AT1G12940	0.0564196	0.0399177	0.254505	0	0	0.184044	0.233055	0.255524
AT1G12950	6.47603	16.8296	14.0548	19.9693	6.30885	85.5337	64.5217	50.9696
AT1G12960	0	0	0	0	0	0	0	0
AT1G12970	9.40274	9.32026	7.66836	10.3153	8.30203	11.354	10.9483	12.4498
AT1G12980	0.232403	0.187112	0.176839	0.124852	0.0456178	0.522435	0.635404	0.161953
AT1G12990	8.20592	7.31007	7.86343	7.14813	6.10143	10.9939	10.917	6.02589
AT1G13000	15.3841	13.1752	16.4778	15.2088	20.2954	12.1061	18.3002	13.5362
AT1G13010	0	0	0	0	0	0	0	0
AT1G13020	35.2381	34.2976	36.7708	33.2554	37.8414	31.1228	39.1064	25.7472
AT1G13030	8.91137	5.9095	8.42995	5.72753	7.7614	5.69868	6.89126	4.75479
AT1G13040	4.6132	3.55844	3.94959	2.62573	4.07013	3.21122	3.48405	2.63569
AT1G13050	5.91717	5.71707	5.25114	4.72584	6.21812	5.14602	4.90936	4.04144
AT1G13060	123.377	123.44	99.8447	96.4427	122.21	108.461	87.7702	76.3847
AT1G13070	0	0.0647596	0.0332	0	0	0.064755	0.334061	0.56165
AT1G13080	11.5226	22.6595	18.3313	30.0336	7.42839	10.2979	10.7286	20.5985
AT1G13090	11.8756	36.9772	12.3462	20.1885	15.7402	33.022	14.3652	23.4205
AT1G13100	9.68729	8.32831	7.18139	8.34585	10.1601	6.62077	8.36365	7.92252
AT1G13110	64.2354	32.8422	44.7226	47.3771	108.651	43.9758	80.6903	34.5788
AT1G13120	13.7717	12.4306	13.02	10.1509	12.6308	11.0158	11.4956	9.7157
AT1G13130	1.71222	1.94103	1.7051	2.02239	1.41021	0.94508	0.694883	0.781004
AT1G13140	0.582201	0.671114	0.602694	0.824329	0.578434	0.843416	0.932969	0.926249
AT1G13145	2.83664	2.89315	1.57588	1.59629	2.27252	2.3243	1.51194	2.60643
AT1G13150	0.602731	0.914255	0.587946	0.771091	0.514114	0.766863	0.544855	0.387923
AT1G13160	26.63	17.4819	28.3637	19.1435	24.0752	14.7298	24.7748	19.4269
AT1G13170	18.2242	17.7489	20.3865	16.3371	16.2459	15.9244	15.4074	9.87592
AT1G13180	6.8037	6.16373	7.58549	7.47178	8.09331	6.78329	8.8907	7.86492
AT1G13190	21.1234	27.2268	26.8062	28.5798	22.1545	27.5565	48.02	30.8024
AT1G13195	7.55035	8.2669	5.09114	7.55553	9.86238	13.0294	10.1565	13.408
AT1G13200	0.067499	0.0259483	0.0505983	0.15157	0.130272	0.0850599	0.149256	0.26004
AT1G13210	18.2932	13.7495	14.9672	20.738	39.9586	48.169	75.5385	31.2356
AT1G13220	9.88021	8.44109	11.1918	9.07872	9.48916	9.59524	11.3109	8.9841
AT1G13230	0.143859	0.174451	0.200916	0.155006	0.367378	0.327251	0.18359	0.560833
AT1G13240	0	0	0	0	0	0	0	0
AT1G13245	37.1277	26.0973	41.9599	61.7738	32.5521	26.1137	62.1669	42.3178
AT1G13250	26.611	25.5543	23.6986	15.8881	19.7032	19.8766	15.162	6.38534
AT1G13260	52.8597	27.0143	38.2278	58.2808	40.8928	116.219	142.706	61.6273
AT1G13270	67.1864	53.1307	42.3508	32.5368	52.3168	48.5725	38.3311	20.7875
AT1G13280	66.0408	75.5995	64.2149	91.2875	108.659	108.255	77.4598	81.1264
AT1G13290	0	0	0	0	0	0.0379667	0	0
AT1G13300	34.7691	11.4742	16.5196	28.4229	30.7321	15.6033	12.0177	9.23438
AT1G13310	0	0.119966	0.174893	0.924912	0.70595	1.2277	1.78547	2.65127
AT1G13320	41.2007	42.7356	36.717	35.183	37.9364	32.6666	31.0718	32.1573
AT1G13330	4.57413	3.64783	5.05424	3.57162	4.57481	3.60553	2.82851	2.48135
AT1G13340	3.14173	10.0983	7.41913	19.6603	9.86471	30.7012	46.7065	34.868
AT1G13350	12.2368	16.0233	14.5489	14.5682	11.4596	16.8346	17.5625	13.5314
AT1G13360	76.5926	109.199	74.6379	100.297	106.888	118.472	105.815	191.129
AT1G13370	0.177492	0.605117	0.505166	0.503632	0.469556	0.814567	0.989222	0.523277
AT1G13380	45.3266	45.1225	56.253	55.3397	38.3357	41.3976	38.9112	34.62
AT1G13390	26.465	25.5586	28.868	40.4167	30.2779	69.6656	80.7912	91.3269
AT1G13400	0.665224	0.618312	0.905364	0.313454	0.680978	0.491874	0.588409	0.272212
AT1G13410	3.13818	2.23392	2.26605	2.40291	2.19517	2.07216	1.01888	1.63796
AT1G13420	35.3447	13.407	6.80612	22.3128	19.8482	3.99678	2.3873	5.80411
AT1G13430	4.10942	2.57834	3.46055	3.09502	4.64017	1.6823	1.17275	0.350007
AT1G13440	1277.95	1109.01	1145.61	1254.54	1085.49	926.699	808.383	673.084
AT1G13448	1.64518	3.1529	1.21296	3.85776	1.52604	2.61632	1.09162	1.09294
AT1G13450	26.8065	31.3876	29.1723	37.7362	20.789	24.3387	23.8401	27.7601
AT1G13460	10.5498	9.63549	7.41174	9.59326	10.6547	8.83056	9.20032	8.60787
AT1G13470	3.22209	0.694745	4.75917	3.37893	14.6676	2.6214	12.1257	3.41737
AT1G13480	4.76215	1.91414	5.80885	36.8841	8.97321	21.8507	48.5223	81.298
AT1G13485	0	0	0	0	0	0	0	0
AT1G13490	0.080342	0	0	0.622357	0.20295	0.349066	0.585181	1.92028
AT1G13500	0.936261	0.536083	0.484331	0.451342	1.02903	0.519939	0.720027	0.81359
AT1G13510	2.2614	1.19386	1.12668	1.59423	2.90981	1.19423	0.924368	2.01256
AT1G13520	2.686	2.08145	1.73989	10.1155	31.9086	8.36416	20.1079	45.0227
AT1G13530	2.25931	1.41681	1.89953	5.17136	4.70125	8.22765	6.60944	6.41983
AT1G13540	1.99096	0.359832	0.871845	1.25121	2.05964	1.19003	2.38742	1.72718
AT1G13550	0.431015	0.458369	0.3295	0.306035	0.981758	1.28271	0.88488	1.6231
AT1G13560	60.0833	56.0234	48.1626	46.1356	53.2616	45.8131	33.4988	36.7436
AT1G13570	10.359	12.1909	10.905	17.5337	8.64829	11.8511	8.05956	12.45
AT1G13580	7.51318	6.42461	5.08217	5.35728	6.2398	5.72242	4.3316	3.85326
AT1G13590	12.2501	8.50355	18.8949	20.4019	8.77086	5.8673	6.13481	22.9496
AT1G13600	4.74953	8.64573	7.18572	14.1341	4.53383	2.89041	9.29933	37.034
AT1G13605	0	0	0	0	0	0	0	0
AT1G13607	0	0	0	0	0	0	0	0
AT1G13608	0	0	0	0	0	0	0	0
AT1G13609	0.999642	3.81769	3.06493	0.629273	4.41912	2.12848	1.83097	1.36474
AT1G13610	0.325075	0.351445	0.391365	0.48994	0.213336	0.164074	0.223103	0.468098
AT1G13620	3.88546	1.42137	2.76341	2.8391	2.86623	0.390757	0.247319	0.874984
AT1G13630	1.76426	1.60295	2.44472	1.63957	1.18559	1.68753	2.16034	1.83602
AT1G13635	4.62485	2.66925	3.71053	1.45692	2.56926	2.54381	2.25179	0.268134
AT1G13640	25.4578	23.664	14.483	21.6252	15.8529	15.2516	8.7492	14.1206
AT1G13650	0.46575	0.5442	0.0964633	0.0216172	0.404847	0.462681	0.235324	0.089727
AT1G13660	0	0	0	0	0	0	0	0
AT1G13670	23.029	6.15883	5.41171	10.0155	13.1479	3.51888	3.57847	3.43369
AT1G13680	0.222815	0.0549314	0.163021	0.266316	0.0434956	0.0295313	0.15266	0.0292099
AT1G13690	31.2473	26.0726	25.9386	18.5962	28.2332	20.0751	15.2672	16.1699
AT1G13700	7.83139	5.46072	17.0566	20.6661	7.14522	7.51162	20.6584	29.8988
AT1G13710	5.94034	5.87271	7.26649	5.80827	6.49491	5.80617	7.08245	2.61228
AT1G13720	0	0	0	0	0	0	0	0
AT1G13730	31.9475	25.4032	30.5954	24.266	28.1236	18.1966	17.3815	12.7548
AT1G13740	11.3241	19.6849	9.2215	11.8911	8.44814	18.0914	14.4715	14.7244
AT1G13750	7.34051	6.93732	7.011	7.42476	17.363	10.3958	11.1335	7.18698
AT1G13755	0	0	0	0	0	0	0.109323	0.0682393
AT1G13760	0.115727	0	0	0	0	0	0	0
AT1G13770	7.57239	7.24739	5.7664	4.52566	6.4031	5.68103	4.46001	4.30458
AT1G13780	3.36359	3.63195	2.30019	2.93379	2.7455	3.56686	2.94373	2.38525
AT1G13790	3.59792	2.65695	3.12844	1.49562	3.64557	2.53244	2.60802	1.81629
AT1G13800	1.31157	0.757932	1.14398	0.827602	1.23068	1.13222	1.06234	0.808285
AT1G13810	8.93834	7.64188	9.6109	7.91474	8.20549	4.98707	7.05681	6.55793
AT1G13820	23.1147	20.5292	20.7721	23.2519	15.5101	15.484	16.49	14.7165
AT1G13830	15.2691	18.8347	14.2568	19.8117	21.2169	17.5043	16.6229	20.4379
AT1G13840	0	0	0	0	0	0	0	0
AT1G13850	0	0	0	0	0	0	0	0
AT1G13860	10.3408	13.5206	9.61907	8.2069	8.41743	9.52893	6.83648	4.75779
AT1G13870	17.9977	13.9889	14.1151	14.6304	14.6551	14.5543	14.9058	13.0358
AT1G13880	17.0622	16.7275	16.7964	23.6213	16.2449	28.6916	38.2704	36.3646
AT1G13890	0	0	0.034035	0.041595	0	0.0380943	0.749618	0.902945
AT1G13900	13.6307	15.6614	12.8507	13.4552	12.1554	11.5616	11.8879	13.05
AT1G13910	3.66328	5.25026	3.31556	3.19138	2.7493	4.08782	2.89987	5.54048
AT1G13920	5.85852	7.12422	6.43323	6.18462	6.13219	5.54378	6.5923	7.71232
AT1G13930	462.39	1585.96	330.269	228.806	377.442	895.756	209.461	276.904
AT1G13940	7.93553	6.86384	7.29882	8.44934	6.33977	6.85148	7.63048	6.62485
AT1G13950	34.5675	27.6713	18.6317	36.1354	38.9935	23.7347	18.5077	30.7637
AT1G13960	15.2403	23.6051	17.6147	22.961	14.9846	19.25	20.4111	30.2286
AT1G13970	3.21261	3.07646	3.22874	4.57695	4.01615	3.39708	2.1377	2.41319
AT1G13980	11.702	12.7976	11.2536	14.7274	9.49883	10.6397	8.87437	11.582
AT1G13990	14.1443	56.7022	23.975	45.3664	27.6269	50.7678	58.6147	51.2267
AT1G14000	36.6987	41.5195	32.6238	38.6366	42.8453	39.6971	42.6148	44.8782
AT1G14010	74.9895	70.4103	63.7537	69.16	94.544	73.7017	65.1634	55.1688
AT1G14020	14.6917	13.6213	14.7509	14.0809	14.5451	10.8432	11.6526	9.16059
AT1G14030	20.3944	19.9699	16.5396	13.5601	15.1516	16.1976	10.7551	7.33465
AT1G14040	8.737	7.5352	6.25985	8.38468	12.1883	11.2966	9.54887	15.6956
AT1G14048	0	0	0	0	0	0	0	1.69284
AT1G14060	54.5538	26.7573	47.6565	29.2914	49.3298	22.2567	35.1693	21.1038
AT1G14070	6.76628	9.04053	7.26167	10.0217	8.1671	14.7166	10.7234	12.5886
AT1G14071	0	0	0	423.783	0	614.677	297.489	0
AT1G14080	5.42471	3.81498	3.65226	6.52967	7.29203	2.20255	1.84396	9.87169
AT1G14090	1.81456	2.06795	2.38487	2.72507	1.71039	2.62209	3.02813	4.0907
AT1G14100	0.0508608	0.267163	0.0503667	0.149833	0.0897245	0.116753	0.057398	0.379784
AT1G14110	0	0	0	0	0	0	0	0
AT1G14120	17.4465	37.3039	23.9239	32.6554	40.3139	70.6216	83.7152	228.336
AT1G14130	10.0463	13.0499	7.65145	12.3905	12.8273	23.5246	19.8782	49.3373
AT1G14140	11.3254	11.2255	12.8115	10.7854	11.2772	10.3584	11.6469	7.11144
AT1G14150	38.2848	24.142	11.8044	14.2339	24.3159	23.5951	5.19268	7.82545
AT1G14160	4.09117	4.50522	1.96416	4.43858	5.49379	2.41613	1.17662	3.45526
AT1G14170	20.83	14.0951	15.1063	19.8638	26.9166	13.5502	20.3423	17.8178
AT1G14180	5.36321	4.969	4.87008	3.7831	4.40883	4.07046	4.10802	3.59581
AT1G14182	0	2.32553	0	0	0	0.516733	0	1.70793
AT1G14185	3.36415	1.86185	1.0741	2.27379	1.62044	1.83995	1.28069	3.50476
AT1G14190	2.78322	1.36432	1.1882	1.50366	2.1906	0.808557	0.50744	2.43091
AT1G14200	14.516	16.3943	12.4388	20.9566	16.9461	17.0083	24.1875	87.647
AT1G14205	6.20529	4.57104	3.60756	5.70688	6.31995	3.89151	3.05079	3.66905
AT1G14210	110.667	51.7016	65.2036	71.5456	81.6306	30.4572	31.6424	38.1122
AT1G14220	2.98309	0.611459	1.08586	1.07558	3.50404	0.489979	0	0
AT1G14225	0	0	0	0	0	0	0	0
AT1G14230	18.1743	24.1	25.4163	32.1442	20.5562	24.0736	25.5212	26.6341
AT1G14240	4.74801	6.96884	5.30302	10.6919	6.82887	7.94988	5.63129	23.1116
AT1G14250	0.0217002	0.220103	0.144071	0.184578	3.27396	3.65952	6.93561	3.90559
AT1G14260	1.16834	0.693171	0.587147	0.484551	1.33411	1.14182	0.726425	1.5916
AT1G14270	40.3271	34.4022	32.7993	24.1189	30.4371	30.325	29.4639	14.9328
AT1G14280	21.5957	12.7003	30.6841	23.2763	11.106	8.58871	22.8564	10.0065
AT1G14290	30.8717	23.792	22.3496	30.7957	24.316	24.7042	13.3164	13.8792
AT1G14300	22.8517	17.7246	27.8333	22.438	20.3396	15.1675	17.9746	18.0154
AT1G14310	13.8145	10.94	10.9517	10.5051	12.3585	9.78886	12.2037	7.69419
AT1G14315	0	0	0	0	0	0	0.0474357	0
AT1G14320	748.426	513.074	613.937	460.544	732.265	397.834	512.636	381.091
AT1G14330	9.73098	8.46792	9.18513	13.8848	15.0881	14.3783	28.1663	24.1351
AT1G14340	15.3076	19.5305	13.648	18.2877	17.233	18.0594	16.8093	24.5572
AT1G14345	38.0919	41.2818	33.7732	35.3357	23.9271	34.9971	16.6165	18.8046
AT1G14350	12.4853	11.291	13.8855	12.3978	11.1433	11.1211	8.35754	8.52806
AT1G14360	23.0912	23.773	22.63	24.4464	29.6806	29.8468	20.9324	17.2486
AT1G14370	10.4853	10.8897	11.0668	16.3835	22.3766	24.3072	40.9556	37.9805
AT1G14380	21.2602	20.4725	21.739	21.507	16.5361	15.2551	16.2423	11.3451
AT1G14390	2.2244	1.91315	2.02987	3.05306	2.30685	1.82498	2.53038	2.45693
AT1G14400	144.942	133.017	104.321	123.643	124.029	110.566	81.5292	117.99
AT1G14410	34.0919	23.7837	21.7769	16.2083	30.782	21.7902	22.4808	11.3297
AT1G14420	0.109139	0	0.0352627	0.0256046	0.0642356	0.0807783	0.0852393	0.1572
AT1G14430	5.64658	2.59574	2.51266	2.88902	3.28386	2.12973	2.0455	1.18585
AT1G14440	13.2248	15.4607	16.2352	8.9113	11.7619	13.6702	11.4902	3.32254
AT1G14450	155.895	134.456	119.356	130.945	145.112	114.838	99.6873	104.028
AT1G14455	1.03451	0.440679	1.10483	1.01669	1.09712	1.05917	1.05064	0.63393
AT1G14460	8.38479	9.06774	6.56367	6.12484	8.39683	7.94776	5.87062	4.73469
AT1G14470	1.89976	1.69567	1.40764	1.35616	1.77829	1.44089	1.52989	1.94932
AT1G14480	2.75066	4.59475	2.95968	2.95403	2.89362	10.7955	11.5526	7.096
AT1G14490	2.11873	1.98102	2.95007	2.50432	1.92061	2.33294	4.60871	5.42593
AT1G14500	0.270268	0.236204	0.146351	0.412761	0.1787	0.0583234	0.134218	0.901489
AT1G14510	52.8715	39.6964	38.0203	37.7079	51.8867	36.1972	39.6288	36.732
AT1G14518	0.108784	0	0	0.208039	0	0.0695567	0.739082	0.334294
AT1G14520	4.58913	12.6063	7.73484	5.3262	2.05504	10.6974	10.2229	26.8385
AT1G14530	5.52078	6.69235	2.88726	3.21241	2.86657	6.3625	4.875	4.54385
AT1G14540	3.55556	15.1651	16.3733	29.785	67.9359	90.298	106.085	133.455
AT1G14549	0	0	0	0	0	0	0	0
AT1G14550	0.311137	2.39402	1.22538	1.29074	17.6328	24.0166	9.55965	9.65187
AT1G14560	10.9222	9.28905	8.87623	9.71614	9.62844	9.06061	8.79249	7.42121
AT1G14570	49.2628	51.0494	46.335	46.6559	46.5701	42.4644	35.8845	40.9357
AT1G14580	18.7754	28.6142	23.6025	19.1681	16.2255	21.1711	20.9223	12.4513
AT1G14590	7.28591	9.32102	4.27845	5.09618	5.61196	5.4763	4.2078	2.96037
AT1G14600	6.54213	4.98535	5.85165	4.16173	5.8129	4.61714	5.90951	3.98367
AT1G14610	74.6328	56.691	57.1335	45.7851	62.7878	44.0927	48.9534	38.4223
AT1G14620	61.6274	42.4135	51.9599	43.1162	55.0695	32.5798	29.9677	26.0634
AT1G14630	10.6085	4.9322	5.43059	4.51335	11.2233	7.0704	4.36954	3.26773
AT1G14640	1.3744	1.44149	1.83785	1.42307	2.27747	2.03086	2.6385	2.54731
AT1G14642	0	0	0	0	0	33.3857	0	0
AT1G14650	31.8917	31.8657	36.5027	35.8921	29.9195	29.3028	30.4463	35.7063
AT1G14660	2.59023	3.66714	3.44141	2.71342	2.89253	3.56723	4.04195	3.54215
AT1G14670	103.63	107.837	115.917	102.835	94.2504	77.5587	79.1279	69.7205
AT1G14680	4.60351	3.41821	2.65542	2.50898	3.36318	2.48658	2.30308	2.71225
AT1G14685	26.6543	26.5544	21.9878	20.4686	23.4046	23.7291	19.0133	18.9506
AT1G14686	0.0473898	0	0	0.058278	0.12458	0.110486	0	0.0393773
AT1G14687	6.29202	3.68124	3.14765	4.367	4.88136	5.45957	3.24855	2.10792
AT1G14688	0	0	0	0	0.0792925	0.0611353	0	0
AT1G14690	15.4773	16.851	17.345	19.4799	16.9137	16.0292	17.84	17.7197
AT1G14700	28.6591	36.553	14.3498	15.9984	15.7357	28.6565	7.45311	4.95704
AT1G14710	71.2873	62.5636	62.1129	49.3637	63.6922	52.3659	55.6661	35.6358
AT1G14720	78.7024	49.488	64.3027	54.8856	62.072	46.5421	54.9703	36.4394
AT1G14730	8.86436	41.2464	20.69	18.1765	8.49681	20.7987	17.8864	52.4741
AT1G14740	42.7572	43.2528	43.3612	63.4074	39.9459	48.1932	65.948	53.9496
AT1G14750	1.40789	0.704575	1.25535	1.22227	1.26714	1.24756	1.1079	0.583318
AT1G14755	0	0	0	0	0	0	0	0
AT1G14760	2.04285	0.990319	2.46336	3.15638	1.13773	0.655547	2.65025	0.782058
AT1G14770	6.5369	5.16548	5.83651	4.28843	4.30869	4.54933	4.17998	3.41685
AT1G14780	6.84642	9.67294	9.72627	16.764	13.4538	20.7262	34.0244	33.988
AT1G14790	2.82827	3.89664	2.21081	2.78324	3.61061	4.6251	2.98234	4.01377
AT1G14800	0	0	0	0.023934	0	0	0	0
AT1G14810	93.1573	60.5709	52.6777	53.3374	92.3551	46.3539	58.0761	32.7581
AT1G14820	14.6265	16.2209	12.3523	12.6237	14.7602	13.8797	11.4369	10.8468
AT1G14830	58.8319	51.8923	57.2047	56.791	52.9843	42.243	46.4475	41.822
AT1G14840	17.0372	16.9533	17.5249	12.7272	13.0674	12.8446	12.2906	6.01486
AT1G14850	10.8164	9.85955	10.9457	9.99124	10.6528	9.42177	8.93856	10.6197
AT1G14860	9.02022	9.56659	5.79734	7.44386	7.11389	10.7501	7.75248	15.714
AT1G14870	88.1134	51.0726	43.9891	107.224	275.4	156.553	216.871	410.309
AT1G14880	0.271442	0.298829	0.204367	0	3.20808	0.583859	1.38229	0
AT1G14890	24.0165	22.0162	31.5967	47.9884	19.7204	24.5555	30.4391	85.3574
AT1G14900	83.6741	50.5601	51.5085	44.9842	68.8684	49.4766	33.319	25.4612
AT1G14910	23.4937	27.4683	25.3269	23.5082	24.008	25.6482	21.7489	20.4698
AT1G14920	19.8669	21.9188	18.0704	17.1511	18.3348	21.0398	13.4699	11.0599
AT1G14930	1.26782	1.19469	0.568544	0.0977217	0.210015	0.737794	0.159085	0
AT1G14940	0	0	0	0	0	0	0	0.0533143
AT1G14950	0	0	0	0	0	0	0	0
AT1G14960	38.4164	4.0684	3.47777	18.3451	41.4729	6.65576	1.90883	14.716
AT1G14970	6.31743	5.00177	7.19008	4.65491	5.45707	6.09475	6.11038	5.73612
AT1G14980	293.759	194.601	198.084	155.412	282.836	144.793	156.479	104.977
AT1G14990	37.7053	39.1387	27.3744	28.2315	31.5479	32.4022	24.1278	23.5845
AT1G15000	27.3755	26.3637	22.9909	19.7421	25.8047	25.45	19.7964	17.1697
AT1G15002	0.137111	0.246264	0.182811	0	0.252183	0.094304	0	0.37349
AT1G15010	1.69613	7.41415	6.395	37.487	7.98214	23.6204	64.0934	96.3522
AT1G15015	0	0	0.0309601	0	0	0	0.0884027	0.56331
AT1G15020	16.1086	17.6699	20.72	30.7553	13.935	14.3063	16.3746	21.6611
AT1G15030	23.9419	22.1096	19.5179	28.5188	24.3686	23.3624	28.4965	21.3061
AT1G15040	8.58192	7.06647	10.9193	27.198	8.0465	9.57064	23.9742	54.8085
AT1G15045	0	0	0	0	0	0	0	0
AT1G15050	0.468103	0.173405	0	0.564267	0	0.38303	0.1431	0.6749
AT1G15060	12.1007	14.3168	10.5581	10.2588	11.1215	14.1527	11.3607	11.6183
AT1G15080	2.49154	3.32693	2.86298	2.45651	2.51622	2.85945	1.92132	1.59375
AT1G15090	0	0	0	0	0	0	0	0
AT1G15100	28.4194	44.6139	19.7666	32.6155	21.3818	30.0527	18.2895	35.3838
AT1G15110	11.1055	13.5595	11.6986	17.9224	10.9409	15.943	18.9583	22.9027
AT1G15120	211.034	160.943	109.673	147.916	233.874	146.03	103.856	102.072
AT1G15125	73.4543	6.43463	34.7801	121.204	460.618	31.3835	364.99	118.73
AT1G15130	30.7799	40.068	37.2028	40.9539	32.9654	37.0125	38.5721	55.518
AT1G15140	83.5129	66.6944	83.3121	63.9087	80.4296	57.7211	79.6952	40.5545
AT1G15150	0.122108	0.378515	0.333121	0.692439	0.592071	0.484877	0.342083	0.185891
AT1G15160	1.44304	1.22212	1.11383	1.41555	1.74465	1.82091	2.64314	2.48191
AT1G15165	0.88712	1.20461	0.708542	0.907164	0.643281	1.34017	0.67033	0.791383
AT1G15170	7.70106	12.017	8.145	9.66706	9.68293	14.447	14.3963	17.668
AT1G15175	1.01668	1.40767	1.21386	2.44919	1.31616	1.84877	2.28039	2.345
AT1G15180	23.7412	23.7722	27.9148	32.7331	13.9054	17.6335	16.4902	17.4253
AT1G15190	1.21436	2.86256	1.66908	3.32144	2.00965	7.54361	7.53595	9.65644
AT1G15200	59.6731	52.9038	53.3392	44.7889	55.3788	40.4373	40.1367	32.8876
AT1G15210	21.5572	12.2966	13.0121	26.5742	30.0007	54.3101	18.4511	22.5907
AT1G15215	12.7617	15.0237	9.45382	10.4718	11.9024	15.8707	9.65159	10.2383
AT1G15220	7.17696	5.79559	5.74561	6.67882	6.15471	5.92101	4.01158	4.70387
AT1G15230	40.2608	51.1606	33.8055	51.4402	39.1956	45.5115	35.6542	59.8503
AT1G15240	13.0995	18.2509	14.828	15.4726	12.0119	15.4724	13.9463	18.8989
AT1G15250	62.8021	34.3798	32.5153	22.8069	46.5369	19.0071	23.399	17.6236
AT1G15260	35.8763	35.1426	19.6049	15.2179	23.011	27.4075	9.97887	11.6379
AT1G15270	370.447	297.848	178.805	179.908	329.228	235.306	145.937	147.284
AT1G15280	37.816	36.4538	31.4183	24.4099	33.2344	30.9775	26.4325	27.7097
AT1G15290	28.7121	38.3786	44.0717	53.3956	28.9553	38.366	45.4046	39.2275
AT1G15300	1.72049	2.2459	2.0814	2.10975	1.88477	1.88982	2.43701	3.27147
AT1G15310	5.95454	8.71946	5.92939	4.56766	5.49321	7.31281	6.04749	12.5455
AT1G15320	0	0.170635	0.17353	0	0.048246	0.654186	0.324596	0.219342
AT1G15330	0.206923	3.04555	0.145228	0.549415	0.0357698	4.52808	0.897252	0.718482
AT1G15340	81.3726	90.2097	69.4974	75.7686	66.8339	77.0163	69.5747	91.4667
AT1G15350	67.0395	89.0044	51.4783	78.3887	56.2918	57.8205	43.0022	59.5723
AT1G15360	0	0.153636	0.148649	0.0517277	0.076376	0.224073	0.0821677	0
AT1G15370	65.393	66.5874	51.9951	53.336	70.4842	53.0974	41.0698	47.1619
AT1G15380	58.498	15.6519	17.4805	40.6017	67.5335	19.2299	20.159	101.627
AT1G15385	0.928195	1.19995	1.46982	0.870153	1.28407	2.14094	2.42721	3.6266
AT1G15390	32.1136	25.1184	25.2827	23.9969	28.0571	18.9071	20.2227	12.1324
AT1G15400	101.886	107.119	57.4778	112.832	96.572	96.082	67.8492	82.7189
AT1G15405	35.8329	80.3171	221.198	34.0535	58.9235	223.07	27.2097	63.5228
AT1G15410	11.5538	9.58669	8.49596	8.67071	7.58726	6.8351	7.57924	6.18478
AT1G15415	1.92458	4.48502	0.623031	3.44685	4.92573	7.59938	11.0621	15.9484
AT1G15420	36.282	25.1239	34.4353	24.7831	30.6592	18.6379	27.374	22.8303
AT1G15430	10.3871	14.4231	11.5335	16.1304	12.4174	24.7541	39.1906	39.1581
AT1G15440	22.5896	16.4758	26.6774	15.2291	21.2647	13.0509	20.2598	20.7952
AT1G15450	0	0	0	0	0	0	0	0
AT1G15460	1.3963	2.89633	1.81089	1.57396	0.656404	2.27939	1.48689	2.91365
AT1G15470	18.8175	16.8478	16.8822	13.0082	18.6129	13.0738	13.7203	11.7529
AT1G15480	10.4212	6.84963	11.907	6.54573	9.18202	5.82539	6.90279	5.37455
AT1G15490	5.92225	6.90408	5.82017	5.73009	5.90951	6.36776	6.11587	5.75033
AT1G15500	183.94	179.065	128.162	143.632	131.46	126.348	90.8269	89.6719
AT1G15510	7.11813	5.17152	6.98735	3.71529	5.64879	3.68834	3.97483	2.59285
AT1G15520	0.726593	2.59012	1.17454	17.1067	10.7187	14.6183	72.2419	150.422
AT1G15530	8.87796	8.50624	7.46612	8.4302	9.5907	9.27975	15.6901	12.1655
AT1G15540	0.195671	0.159551	0	0.0948153	0.187602	0.180194	0.756588	0.315564
AT1G15550	16.0945	10.2345	10.0989	12.0774	13.541	8.04948	4.98619	15.2145
AT1G15560	0	0.0182282	0	0.0333457	0	0.0524077	0	0.078733
AT1G15570	13.8686	12.8297	12.5384	10.3805	14.4951	19.6961	14.902	7.77285
AT1G15580	1.34689	6.84122	0.818793	7.10224	0.50711	28.8105	31.5813	5.56997
AT1G15590	0	0.18314	0	0.735949	0	0.047426	0.923469	1.31016
AT1G15600	0	0	0	0	0	0.140497	0	0.0245413
AT1G15610	0	0	0	0	6.15155	0.617295	0.0757543	0.111144
AT1G15620	0.241922	0.0456033	0	0.037398	3.05262	0.874192	0.202665	0
AT1G15630	1.11525	0.549802	0.644236	0.401257	8.35619	3.97014	1.46551	0.924037
AT1G15640	1.59787	0.386033	0.532103	0.727147	6.83217	3.51377	0.439313	1.02552
AT1G15650	0	0	0	0	0	0	0	0
AT1G15660	11.8127	9.08298	10.6278	7.92164	11.349	8.09612	8.36213	6.4274
AT1G15670	39.4826	20.0562	51.6898	45.2524	33.9706	54.6652	65.0004	50.1212
AT1G15680	0	0.0303605	0	0	0	0.0546203	0.174655	0.28953
AT1G15690	200.124	202.69	179.016	168.155	171.685	158.181	117.397	142.666
AT1G15700	8.32032	7.32293	6.09338	6.25521	7.77491	7.25694	8.90918	9.03801
AT1G15710	35.1339	36.3791	36.499	28.2695	29.7557	30.1205	34.4208	28.8224
AT1G15720	3.4191	3.67636	3.17943	3.7208	2.83275	4.77686	4.73622	4.12041
AT1G15730	43.5636	32.957	32.093	26.9258	32.7441	23.8369	25.3777	14.318
AT1G15740	23.5702	35.7958	22.4621	46.4211	22.3443	35.3973	27.9378	59.3034
AT1G15750	53.0139	47.1579	48.9032	65.5358	51.5884	42.6724	42.8734	58.2647
AT1G15757	0	0	0	0	0	0	0	0
AT1G15760	5.03232	6.36703	3.4191	3.47736	5.13597	5.69936	2.18249	3.20558
AT1G15770	0.0467894	0	0.0290764	0.0350803	0.0405056	0.129045	0.054886	0.339111
AT1G15772	0	0.141882	0.0609651	0.101307	0	0.0355733	0.105856	0.802637
AT1G15780	15.3609	18.7512	19.5862	16.4299	17.1378	17.1969	21.3786	26.4757
AT1G15790	9.35784	8.33761	9.85678	12.39	20.28	11.5711	18.2317	16.1404
AT1G15800	7.43117	8.45984	5.46676	6.45862	7.06443	9.87199	9.79393	10.4739
AT1G15810	42.2229	33.0581	32.1688	29.0814	35.0644	28.451	29.0448	25.9791
AT1G15820	792.225	854.035	891.627	982.353	738.657	743.657	719.102	414.798
AT1G15825	3.64694	9.27186	24.128	23.2304	2.15247	2.61186	14.2406	10.0984
AT1G15830	2.21281	3.10948	10.2937	9.62645	2.11675	2.0281	4.6459	4.25796
AT1G15840	0.274589	0	0.103672	0.628733	0	0	0.126454	0.46012
AT1G15850	0	0	0	0	0	0	0	0.168629
AT1G15860	30.1212	32.9538	24.0044	28.3353	31.9173	29.6611	26.9782	35.8142
AT1G15870	5.99823	3.13525	4.60612	2.84214	5.5457	3.19562	2.90753	1.56962
AT1G15880	26.5696	27.5809	20.4313	33.9521	22.9624	22.2984	16.7498	23.2678
AT1G15885	3.86582	4.27196	2.4235	4.24607	4.27025	4.32687	0.638403	1.63463
AT1G15890	1.12377	0.604087	1.02385	2.29005	2.02458	1.26067	2.51141	3.53161
AT1G15900	8.04777	9.69669	11.658	11.2386	11.4508	9.01484	12.4487	21.5402
AT1G15910	10.6441	10.9598	11.2311	11.7488	8.63463	9.90064	8.98741	8.34683
AT1G15920	11.779	12.1366	11.575	15.6783	7.97805	9.71023	8.9533	11.8835
AT1G15930	243.775	209.856	243.111	248.061	239.966	161.244	187.091	164.673
AT1G15940	9.66957	9.26732	9.64708	8.01323	9.3099	8.54061	8.22267	6.88992
AT1G15950	67.9517	83.3154	90.8778	100.406	86.3909	81.473	100.863	108.348
AT1G15960	5.97084	9.07864	8.23844	7.40507	6.89131	7.80544	8.45476	8.10386
AT1G15970	11.4037	12.4211	9.75171	9.81276	10.2027	9.44682	9.15886	7.61727
AT1G15980	45.4913	39.2476	42.644	46.1637	25.6296	30.2597	25.6696	21.3987
AT1G15990	0	0	0.014533	0.0235392	0.0167773	0.113957	0.073836	0.192291
AT1G16000	49.4984	43.4425	41.2785	42.5213	54.6945	34.6313	32.1979	26.3866
AT1G16010	30.0651	36.3531	28.2433	28.9363	25.3498	33.4576	30.3525	30.6891
AT1G16020	12.0976	11.546	8.91023	10.7336	10.5446	9.56159	7.09269	8.09824
AT1G16022	0.479982	0.381156	0.366437	0.228951	0.32884	0.342156	0	0
AT1G16025	2.13166	2.17495	0.31041	2.12495	1.17938	1.41182	0.962337	0.698547
AT1G16030	3.61876	5.82893	5.16594	5.07239	2.99841	4.17446	4.78938	24.9198
AT1G16040	16.7376	18.8601	13.3374	14.7927	17.2124	15.2714	10.7983	11.6872
AT1G16060	7.20601	14.2481	5.72548	9.39659	9.15838	9.93219	6.03644	6.25125
AT1G16070	3.20435	2.73294	2.03849	2.57211	3.70959	2.02186	1.32885	0.812615
AT1G16080	31.2475	29.2287	24.5728	26.2147	22.8104	25.773	21.9258	14.2835
AT1G16090	1.64966	2.26614	1.40744	1.99595	1.23588	2.44885	2.8536	2.2721
AT1G16100	0	0	0	0	0	0	0	0
AT1G16110	3.14366	2.3191	4.52937	4.71829	3.78995	4.98458	9.86251	4.90987
AT1G16120	0.906108	1.67498	0.962607	1.66673	1.08208	2.09147	1.27105	4.47226
AT1G16130	1.99368	2.78732	2.53972	5.82465	2.16273	6.1367	13.3962	18.0839
AT1G16140	0.405373	0.610061	0.35402	0.803748	1.1066	0.291891	1.23106	2.68825
AT1G16150	0.606982	1.26239	0.748555	1.88351	1.46524	5.23357	4.03547	13.9097
AT1G16160	0.497611	0.458617	0.396329	0.94887	1.41278	2.48555	1.67806	3.09295
AT1G16170	35.2824	20.023	25.3663	27.6435	22.3886	13.8511	17.8361	16.4143
AT1G16180	110.113	121.01	92.2668	139.563	113.069	108.848	105.35	169.262
AT1G16190	38.1876	33.8633	44.8801	38.2108	33.181	29.5981	32.0387	33.8198
AT1G16210	105.684	104.973	95.9554	112.838	116.528	98.0232	109.331	114.39
AT1G16220	3.80168	3.54242	2.94287	2.02843	4.59047	2.80816	2.2023	1.56762
AT1G16225	0.235774	0.0627	0.173458	0.105241	0.3868	0.102667	0.066666	0.111446
AT1G16230	0.206436	0.162489	0.218002	0.806643	0.178866	0.363779	0.618025	0.762907
AT1G16240	50.3211	52.0931	41.6786	62.6725	49.0714	44.8957	45.5808	53.4768
AT1G16250	5.51841	7.25724	5.84545	7.9232	4.76986	6.84583	6.83841	7.25914
AT1G16260	3.6598	3.13892	3.0333	3.73684	5.26285	4.27635	5.87879	3.92418
AT1G16270	12.5887	13.2498	13.6642	12.9299	12.7595	12.0572	13.6864	15.5397
AT1G16280	18.3296	13.2413	17.4921	10.294	13.23	10.3332	12.0653	10.0445
AT1G16290	0	0.171253	0.149133	0.0358167	0.0344103	0.080342	0.082954	0.13944
AT1G16300	14.7818	12.7757	11.6824	9.76442	15.7518	12.7401	13.254	17.1381
AT1G16310	4.19754	7.21616	3.41876	4.12322	3.88138	4.95041	3.66761	7.22118
AT1G16320	28.3558	41.5399	24.9475	30.9653	25.5671	30.0861	16.7986	25.6897
AT1G16330	4.43819	2.82252	2.80687	2.03752	3.81767	2.37849	2.56569	1.51387
AT1G16340	30.6792	30.3351	23.4409	25.0311	24.249	25.7463	16.2909	16.4134
AT1G16350	90.5748	67.4139	76.303	61.652	83.3482	54.0746	57.2272	50.6076
AT1G16360	0.298597	0	0.346718	0.410747	0.275446	0.0226656	0.2075	0.163358
AT1G16370	7.99259	5.94314	6.59262	19.7611	9.50802	24.2619	27.6314	61.4384
AT1G16380	0	0.0716595	0.0128604	0.208413	0	0.0434118	0.36156	2.50976
AT1G16390	15.878	2.08578	6.77599	7.66006	7.95387	1.68863	3.18553	2.40393
AT1G16400	49.3293	20.3061	28.931	49.5811	63.2416	17.2504	22.0012	9.54387
AT1G16410	73.5556	82.3064	71.9411	163.528	141.579	86.8417	131.524	70.4291
AT1G16420	0.977474	0.102302	0.557366	2.33701	6.0292	0.455997	7.37262	1.63518
AT1G16430	3.45582	5.15824	3.26929	6.4391	2.69686	3.53714	3.07191	3.08127
AT1G16440	2.95261	0.826086	2.18381	3.38597	1.3201	0.583493	0.911414	1.07887
AT1G16445	6.63809	2.73816	3.9237	2.50804	4.86272	2.58049	3.10423	0.876831
AT1G16450	0	0	0	0	0	0	0	0
AT1G16460	28.5711	29.3678	23.367	27.7267	25.3218	23.5887	23.1433	21.8349
AT1G16470	67.9288	68.1145	52.8821	48.5001	66.0022	61.4485	44.1101	40.7549
AT1G16480	1.29923	0.997734	1.17171	0.797793	1.38009	1.14753	1.25481	1.60018
AT1G16489	5.68023	4.32442	2.23147	3.15306	4.05086	3.49052	0	1.32119
AT1G16490	1.30171	0.981302	0.934834	0.863561	1.03278	1.95762	0.617111	0.558793
AT1G16500	7.13473	9.57917	10.514	5.71159	14.5948	10.3043	11.5841	9.04037
AT1G16510	6.46938	4.34055	9.16664	4.36283	4.18031	2.80609	4.80574	6.54498
AT1G16515	0	1.3602	1.28278	0.94378	0	0	0	1.7828
AT1G16520	32.8931	35.7157	28.3994	24.5408	30.9117	26.5994	19.1153	18.553
AT1G16530	5.37261	7.13307	5.49819	6.56752	4.02422	3.79228	3.02734	11.8951
AT1G16540	5.39332	7.06992	6.14026	7.46141	5.6303	8.62588	9.47602	13.9791
AT1G16550	2.44676	2.82062	2.42585	2.48551	2.38078	2.42248	2.2335	2.48647
AT1G16560	53.7285	60.6324	55.7168	58.9473	59.3338	51.5304	48.3602	43.0785
AT1G16570	10.1116	10.7533	10.029	10.6241	10.1954	8.39362	8.45558	8.34639
AT1G16590	5.6974	6.572	4.05577	6.01741	5.37063	5.93456	4.72988	5.34984
AT1G16600	0	0	0	0	0	0	0	0
AT1G16610	53.3204	48.8873	58.0926	47.8203	58.0789	45.9092	54.2447	53.2431
AT1G16620	0	0	0	0	0	0	0	0
AT1G16630	4.96692	2.92046	3.37108	2.28671	6.17802	3.33096	2.35008	1.28477
AT1G16635	0.690076	0.324583	0.367112	0.261544	0.251029	0.118828	0.169496	0.283602
AT1G16640	2.59481	0.702582	2.61819	1.74247	3.72033	1.68809	2.63885	1.93796
AT1G16650	6.12615	3.59916	5.96795	4.34042	5.95781	4.12439	6.48648	5.36042
AT1G16660	0	0	0	0.0172439	0	0.0161576	0.025149	0.102868
AT1G16670	10.0259	11.1524	8.60378	20.3938	22.5448	38.7898	35.7596	68.7234
AT1G16680	12.8758	14.4662	12.0951	13.06	11.2143	12.0171	11.2799	9.79166
AT1G16690	6.49306	6.36851	7.28585	6.60867	6.55476	6.44264	5.58161	5.96353
AT1G16700	61.043	55.7638	46.3531	60.5233	65.2339	52.0787	41.8455	60.7753
AT1G16705	0.526463	0.492021	0.440903	0.0741323	0.406303	0.884026	0.465624	0.251263
AT1G16710	6.66451	9.1426	8.18398	8.00253	6.76107	9.61298	9.8134	10.4514
AT1G16720	31.6326	33.1281	35.3786	45.948	22.9907	29.5454	22.5737	25.7406
AT1G16730	0.597878	3.63677	2.03265	6.44905	0.769698	0.837398	1.41001	1.00465
AT1G16740	90.5695	76.7059	87.6715	63.0017	101.636	67.7752	66.8828	52.0748
AT1G16750	7.65174	7.20764	5.1684	3.63777	5.06655	6.07926	3.66119	2.26282
AT1G16760	0	0	0.0130388	0	0	0	0.0316298	0.209915
AT1G16770	0.251982	0.0695563	0.140109	0.108025	0.158817	0.0663772	0.270953	0.616462
AT1G16780	7.96652	7.71472	6.98187	5.54542	5.75645	6.32656	5.13406	2.93801
AT1G16790	11.9453	11.5532	11.6999	8.21261	12.0402	8.69038	7.99115	6.62315
AT1G16800	2.22492	2.34377	2.27049	1.97998	2.24111	1.95561	2.18022	2.7187
AT1G16810	84.8202	83.2992	54.922	51.5864	76.8478	68.6245	44.9266	40.8292
AT1G16820	3.78277	4.09344	2.86659	1.87566	1.56135	3.63046	1.33103	2.75792
AT1G16825	3.75441	2.70927	2.86544	3.05633	3.00185	4.35823	3.12042	4.53551
AT1G16830	2.53444	2.00571	2.50147	2.03541	1.43649	1.83979	2.99521	5.01658
AT1G16840	45.5108	76.1263	44.5697	72.7593	50.2386	63.9535	63.9481	66.1649
AT1G16850	7.77943	342.348	42.9549	20.9698	5.63166	150.809	58.8327	170.631
AT1G16858	32.0071	38.5832	27.9143	27.8159	25.9428	28.4808	17.4861	21.1234
AT1G16870	42.3019	30.317	38.1294	30.3348	37.297	25.6764	27.023	20.6726
AT1G16880	191.429	152.814	95.3817	147.694	140.18	129.991	69.7529	73.355
AT1G16890	137.92	154.123	94.1278	126.495	141.034	126.449	88.2237	112.159
AT1G16900	13.1547	11.934	11.9206	10.386	13.8328	12.3195	10.7414	11.5552
AT1G16905	1.97756	0.758182	0.73737	1.73383	2.15168	0.291988	0.199767	0.211365
AT1G16910	0.142295	0.037471	0.0380927	0.0997293	0.05669	0	0	0.0679782
AT1G16916	14.1039	12.4482	6.87404	6.12523	6.89489	6.85758	3.74774	3.40519
AT1G16920	57.6439	45.0679	57.4952	58.729	43.5532	35.1734	34.7833	22.285
AT1G16930	5.03411	3.35663	3.36885	4.04685	4.30492	3.09115	2.52489	4.8875
AT1G16940	0	0	0	0.0388233	0	0	0	0.0650923
AT1G16950	0	0	0	0	0	0	0.129041	0.123086
AT1G16960	6.97117	6.51818	5.54668	6.67757	6.57578	7.56332	8.27337	25.7869
AT1G16970	7.64973	6.12457	7.85759	6.68	8.73317	6.09785	6.42751	8.35686
AT1G16980	0	0	0	0	0	0	0	0
AT1G17000	0	0	0	0	0	0	0	0
AT1G17010	0	0	0	0	0	0	0	0.0213614
AT1G17020	3.39865	11.2066	5.77192	12.864	8.33714	20.174	35.1405	89.3653
AT1G17030	1.48014	1.16003	1.16721	1.50737	1.19503	1.46162	0.918113	1.36
AT1G17040	3.88145	3.50639	2.78348	2.84257	3.5863	3.62542	3.235	2.66494
AT1G17050	8.54181	12.3776	9.69634	11.9197	6.97647	9.80398	7.9908	13.8364
AT1G17060	8.14865	5.95728	5.76842	6.83258	6.91587	8.88851	7.1484	13.8081
AT1G17070	7.57024	7.0247	6.95799	5.90876	7.65115	6.64447	6.4387	8.46981
AT1G17080	39.4265	42.0097	24.2603	46.4931	37.4374	43.3632	32.8446	48.2607
AT1G17090	6.29728	9.54019	6.24715	7.39493	5.72241	7.90314	6.75369	6.74347
AT1G17100	63.8869	98.7877	36.6653	62.3999	60.1594	91.1268	38.8202	40.9703
AT1G17110	18.308	23.1696	19.2472	18.0752	19.5927	24.829	21.9756	18.3766
AT1G17120	9.4478	10.4005	7.25303	9.71823	8.04415	9.0662	8.82323	8.35731
AT1G17130	41.023	43.237	42.7463	37.9373	42.1482	43.4837	38.7392	54.0331
AT1G17140	38.2668	38.8168	34.1543	30.0883	35.9608	36.8904	33.4599	27.8807
AT1G17145	12.2159	14.3179	11.8401	13.0144	12.9003	14.4642	14.3407	16.7204
AT1G17147	9.16279	7.60845	2.31844	5.24792	19.8329	16.1121	11.3442	21.4018
AT1G17150	0	0.140715	0	0.0197588	0	0.0262593	0.0299296	0.170111
AT1G17160	29.1725	31.5915	27.0372	24.0216	29.5121	26.7753	25.6883	19.7981
AT1G17170	27.5423	70.1833	24.8438	27.6591	38.04	76.6252	59.3655	181.344
AT1G17180	15.9229	61.1697	24.217	24.4562	14.0939	145.85	73.3388	121.578
AT1G17190	52.8652	44.3674	18.2118	81.0177	39.0335	218.667	54.6627	310.633
AT1G17200	37.1419	27.9631	25.8715	23.7925	26.6925	21.2169	12.7346	12.0194
AT1G17210	23.3864	32.9989	29.3453	34.3351	21.1523	29.3997	26.1583	35.6388
AT1G17220	85.3158	78.1402	74.8332	66.5784	67.7341	65.1062	56.8561	42.7198
AT1G17230	1.89934	1.9918	2.32855	1.80922	1.7777	1.88401	2.7905	3.43513
AT1G17232	3.94049	3.67037	3.57011	4.16936	3.18727	3.436	5.36602	6.73991
AT1G17235	0.284539	0.178087	0.197481	0.151596	0	0	2.06821	0.543194
AT1G17240	0.458403	0.415824	0.316786	0.440843	0.656577	0.582386	1.26053	2.01252
AT1G17250	3.90162	3.12273	4.05105	4.8449	6.73722	3.23605	6.46811	5.48429
AT1G17255	0.310167	0.268481	0.297026	0.168403	0.196934	0.19588	0.158355	0.200354
AT1G17260	0.52747	0.736804	0.682679	0.388624	0.486135	0.728643	0.946755	0.528927
AT1G17270	4.16085	2.95315	3.07981	3.35354	3.84762	2.52233	2.70234	2.85205
AT1G17275	0	0	0	0	0	0.0108684	0.052725	0.00716743
AT1G17277	0	0	0.145566	0	0	0.104342	0.13711	0.112348
AT1G17280	35.2011	38.1151	25.1346	32.9327	32.4598	30.8493	30.1896	37.5261
AT1G17285	2.58232	4.81081	2.09656	2.04971	3.25633	6.49213	1.09812	0.610734
AT1G17290	113.266	126.026	159.67	155.523	163.48	140.111	243.316	207.603
AT1G17300	1.36402	0	0.289386	0.0940707	0.44297	0.0522543	0.364927	0.839791
AT1G17310	0.672645	0.729605	0.800399	0.961443	1.22198	0.447743	1.45327	1.51041
AT1G17330	19.1351	15.769	13.739	15.8733	23.9688	18.5382	21.8419	17.8742
AT1G17340	10.4533	14.0039	9.63946	14.4265	12.8303	22.5167	22.762	33.2624
AT1G17345	3.20297	1.01977	1.79782	2.00514	1.04645	0.893032	1.4186	1.95433
AT1G17350	14.0601	11.9271	10.6737	11.0324	14.4626	10.2255	8.19311	5.98495
AT1G17360	10.4814	14.2423	12.3939	14.639	11.1895	17.0293	14.0885	10.5747
AT1G17370	35.7088	33.9809	30.9701	36.971	35.1191	37.6076	41.4098	36.1997
AT1G17380	3.64901	12.6846	5.65064	16.5543	28.4169	124.221	152.149	71.3707
AT1G17390	0.0610405	0.07949	0.0404303	0.109175	0.0521565	0.583507	1.16914	0.886817
AT1G17400	1.24348	0.80705	0.814825	0.425784	0.609981	0.450313	0.618044	0.321844
AT1G17410	5.65282	4.94867	4.57555	6.36731	5.76893	6.67857	6.43299	4.65818
AT1G17420	3.27098	8.47184	6.19983	19.1369	17.008	49.937	113.555	98.5126
AT1G17430	17.1617	11.9136	13.9549	16.8274	18.947	16.6592	14.5997	13.9326
AT1G17440	23.6709	31.7705	23.5031	20.8766	23.9556	32.2903	30.9359	25.7244
AT1G17450	4.26589	4.28015	3.56685	3.304	4.43499	4.11162	3.26256	4.50937
AT1G17455	17.3704	17.5744	9.83704	11.2288	13.1514	13.3381	7.57489	6.27968
AT1G17460	2.60004	2.21442	2.13804	1.40291	1.89417	1.92883	1.4878	1.091
AT1G17470	100.846	112.676	110.605	114.588	78.8852	81.932	76.6513	85.9931
AT1G17480	3.77659	2.99937	2.97196	2.85218	4.16648	2.84975	3.28472	2.56071
AT1G17490	25.5338	32.6755	29.1767	26.2544	34.7233	28.7162	23.618	25.5782
AT1G17495	0	0	0	0	0	0	0.0077861	0
AT1G17500	12.3841	10.7558	15.0908	16.8102	20.5705	15.9293	26.3613	18.6707
AT1G17510	12.5053	14.7726	11.2771	9.30621	11.2431	12.44	9.14611	8.3848
AT1G17520	8.7927	10.7161	11.0686	10.8901	7.8336	10.3976	8.4568	9.72938
AT1G17530	35.1453	39.1482	30.1183	39.7468	28.333	33.7649	26.2723	35.8372
AT1G17540	0.043425	0.0347547	0.00917427	0.0201495	0.012677	0.0300779	0.030304	0.130244
AT1G17545	0	0	0	0	0	0	0	0.0883843
AT1G17550	15.5245	37.4128	18.0798	26.3249	18.6168	53.0766	41.081	43.4654
AT1G17560	26.3907	11.5672	10.8684	6.94863	17.872	7.87602	4.8749	3.49136
AT1G17570	0	0	0	0	0	0	0	0
AT1G17580	12.0297	10.8097	11.8812	11.1535	10.6826	12.0387	12.7822	12.0434
AT1G17590	5.9017	6.14426	7.30427	8.4684	8.34857	5.96594	11.5128	15.9253
AT1G17600	1.07322	1.02546	1.02002	0.879531	2.23084	1.57619	3.50287	1.28074
AT1G17610	0.648288	0.510949	0.125949	0.496881	1.0521	0.944763	1.10783	0.613551
AT1G17615	0	0.0245548	0.031215	0.029144	0	0.530047	0.388115	0.205717
AT1G17620	72.8079	77.8285	95.2118	103.056	73.761	206.393	179.492	122.298
AT1G17630	3.29715	2.13747	2.37996	1.99891	3.0138	1.91429	2.53447	2.08302
AT1G17640	6.03565	6.91226	6.41721	7.00841	6.02446	7.93458	7.0349	6.35005
AT1G17650	55.1996	43.7298	31.2025	28.6931	38.8495	33.8292	25.6295	14.3493
AT1G17660	0	0	0	0	0	0	0	0
AT1G17665	15.8166	12.3571	4.43543	4.91628	14.0531	12.3294	5.18849	4.67006
AT1G17670	0	0	0	0	0	0	0	0
AT1G17680	9.57082	10.9089	8.27567	10.1066	8.21083	9.38804	8.56712	11.4958
AT1G17690	19.3399	15.1238	20.1481	14.7568	17.0801	11.5292	17.3595	13.9966
AT1G17700	11.2923	8.59441	10.1741	7.77205	6.84043	3.93447	4.8287	2.36031
AT1G17710	0.578294	0.314441	0.326265	0.265855	0.458543	0.0929497	0.525143	1.06713
AT1G17720	38.7326	40.223	36.0031	31.3649	38.9365	34.8933	34.2174	33.2396
AT1G17730	34.3021	34.6574	28.3631	30.3484	31.7954	34.4897	27.6802	34.6426
AT1G17744	0	0	0.0446553	0	0.0466871	0.074355	0	0
AT1G17745	33.5767	68.3605	29.7122	57.316	144.862	208.832	225.866	144.446
AT1G17750	1.41607	1.87888	1.2636	1.96991	3.29303	8.63193	9.09069	3.82081
AT1G17760	11.7965	10.484	9.66142	9.7547	11.3169	10.5569	8.8554	13.5283
AT1G17770	0	0	0	0	0	0.0126259	0.0412461	0.0126128
AT1G17780	11.9539	11.4161	10.191	12.5532	10.8984	9.92103	9.82639	12.1006
AT1G17790	4.83994	5.54417	4.70457	4.98733	4.03611	7.52593	7.42045	7.50763
AT1G17800	0	0	0	0	0	0	0	0.105761
AT1G17810	0.431233	0.172389	0	0.0382407	0.0421509	0.0843951	0.393783	0.312015
AT1G17820	5.45535	7.37743	6.21693	6.9373	6.39148	7.73693	8.47686	8.16559
AT1G17830	3.77705	9.01167	6.78373	5.73156	6.0415	11.3361	11.6154	15.6137
AT1G17840	36.0019	54.1895	32.8876	28.288	25.5189	32.1506	22.0217	15.5688
AT1G17850	16.27	11.5429	12.2377	8.72956	10.8757	10.5908	10.4	7.7639
AT1G17860	242.236	130.008	143.882	220.166	220.08	173.062	187.02	568.697
AT1G17870	2.85653	5.55228	3.3539	2.36124	2.19532	3.9903	4.72476	10.8627
AT1G17880	510.587	367.035	421.976	318.51	439.659	246.253	277.259	215.912
AT1G17890	51.7505	42.4733	63.2143	56.4932	56.3148	39.2771	54.0441	46.3057
AT1G17900	0	0	0	0	0	0	0.144014	0.391366
AT1G17910	0	0	0	0	0	0	0	0.12355
AT1G17920	2.12379	2.08111	1.37764	1.16519	1.77278	1.92555	1.52649	0.762044
AT1G17930	6.77388	7.93165	5.8657	6.93459	6.83512	8.45902	7.717	7.46048
AT1G17940	9.79096	29.2907	6.89339	6.46821	6.63558	21.7911	7.9133	9.54574
AT1G17950	1.06922	4.37888	2.37826	1.28667	1.12953	2.67736	1.75318	2.77569
AT1G17960	6.66714	3.22731	4.76431	2.93765	2.45981	1.91372	2.70536	8.42241
AT1G17970	11.3559	10.8815	9.76207	9.68003	7.5541	9.44493	7.08038	5.52038
AT1G17980	14.4539	15.0722	12.708	14.6389	14.3545	14.6916	13.9003	15.5814
AT1G17990	0.637266	0.637623	0.877109	0.920478	0.794971	0.829994	1.02824	1.50089
AT1G18000	0.206852	0.104533	0.14883	0.175073	0.112711	0.145006	0.216718	0.209193
AT1G18010	0	0	0	0	0	0	0	0
AT1G18020	0	0	0	0	0	0	0	0.0862467
AT1G18030	6.29859	4.92986	4.30122	6.53246	7.36841	6.04349	7.08869	5.47478
AT1G18040	9.4619	6.92888	7.19155	5.66572	8.09812	6.12179	5.47554	6.05071
AT1G18050	0	0.0909117	0	0	0	0.27654	0.151133	0.477887
AT1G18060	23.7349	30.4382	23.5813	27.1279	14.8922	20.1508	20.5642	15.9274
AT1G18070	93.6072	100.191	97.1309	86.1668	85.6551	81.2226	93.2901	82.8941
AT1G18075	0	14.105	0	13.7903	0	0	0	0
AT1G18080	432.635	334.221	328.787	282.001	409.642	258.401	276.736	199.387
AT1G18090	4.27612	2.87407	2.89975	2.13586	3.91947	2.86859	2.32874	1.77768
AT1G18100	8.57455	23.3744	18.8387	30.2155	7.26469	19.1729	21.7043	92.709
AT1G18120	0	0	0	0	0	0.0125263	0	0.0122358
AT1G18130	0	0.192941	0.239822	0	0	0	0	0.222637
AT1G18140	3.92603	5.40537	4.47023	5.22832	7.22704	8.49109	5.7794	5.85847
AT1G18150	27.6174	32.6076	27.0611	28.4509	24.8331	25.8334	21.2571	22.3422
AT1G18160	18.2408	19.0925	17.3187	22.1413	16.2079	14.1535	18.175	19.0146
AT1G18170	39.8739	36.81	27.6899	24.2901	26.9843	26.7348	20.9844	9.69709
AT1G18180	2.89317	2.97278	1.81335	2.66439	3.30898	2.95399	2.01368	2.89647
AT1G18190	13.1097	14.4535	13.3713	12.2543	11.6742	11.2081	11.0912	11.1164
AT1G18191	0.87373	0	0	0.43561	0	0	0	1.80892
AT1G18200	2.29436	2.76205	2.12204	3.60417	2.74381	3.50087	5.72875	8.63161
AT1G18210	104.068	90.924	80.3506	96.5187	138.026	102.272	137.939	131.28
AT1G18220	0	0	0	0	0	0	0	0
AT1G18230	0	0	0	0	0	0	0	0.134106
AT1G18240	0	0	0	0	0	0	0	0
AT1G18250	57.4274	36.7264	42.556	33.6998	58.6044	31.1896	27.0572	12.3778
AT1G18260	25.9269	34.6762	33.0105	37.1283	27.729	32.8734	31.0352	34.3072
AT1G18265	2.38855	5.24839	1.99298	3.45903	1.54899	3.94657	1.79272	0.782914
AT1G18270	21.5403	18.2605	18.2244	28.0844	20.3839	17.8972	21.7151	30.7967
AT1G18280	0.225425	0.112303	0.171869	0.167081	0.306908	0	0.163776	0.272718
AT1G18290	3.46427	1.65663	3.42707	3.25342	2.16027	2.18561	2.13224	3.99276
AT1G18300	4.29038	3.62326	4.00299	9.70066	5.61464	8.14045	35.2981	24.322
AT1G18310	0	0	0	0.0857086	0	0.0568829	0.377139	2.05956
AT1G18320	2.16622	1.69927	2.19447	1.03793	2.48034	2.0086	1.80243	1.85391
AT1G18330	2.07075	2.10872	3.79833	3.40607	1.29683	1.99233	1.88273	3.15393
AT1G18335	5.23402	6.59767	5.21181	6.24454	4.0136	5.73535	5.62307	5.74224
AT1G18340	12.0597	7.89051	9.70622	8.00508	9.77977	6.21536	5.17335	5.2047
AT1G18350	0.452699	0.124155	1.03826	0.667469	0.867667	0.144525	2.44165	0.300093
AT1G18360	9.59072	16.2662	12.5797	8.98623	7.71271	11.8609	10.7609	5.80851
AT1G18370	13.597	7.29676	8.89601	5.75457	14.5031	6.51452	5.42712	2.68046
AT1G18382	19.2844	11.2899	8.85438	16.6597	18.7131	19.3565	30.152	25.9485
AT1G18390	9.23034	5.96853	6.4427	8.45435	13.0668	10.4332	17.0173	16.1098
AT1G18400	26.7184	9.31796	22.3778	15.9293	10.3306	3.4498	12.2223	3.5976
AT1G18410	0.317391	0.124018	0.243705	0.435199	0.29893	0.149479	0.128189	0.141384
AT1G18415	1.17461	1.26412	1.13893	1.07761	0.855622	0.953558	0.67198	0.697876
AT1G18420	5.5855	3.79391	6.08116	6.67383	4.49278	2.44725	2.43168	3.33948
AT1G18430	0	0	0	0	0	0	0	0
AT1G18440	18.2756	12.7627	12.4306	10.336	13.5294	11.8223	10.9518	9.39304
AT1G18450	27.5949	23.7422	22.3899	26.3596	25.2753	19.4788	16.3033	17.7179
AT1G18460	15.9048	16.377	14.4173	21.7949	10.1334	16.2836	14.3453	22.5364
AT1G18470	16.1741	18.0641	14.8649	19.4353	17.3753	20.978	20.725	26.5929
[truncated: 31,559 more rows]
