# Supplementary material for: The LRXs-RALFs-FER module controls plant growth and salt stress responses by modulating multiple plant hormones
Source: Natl Sci Rev. 2020 Jun 30;8(1):nwaa149. doi: 10.1093/nsr/nwaa149 (PMC8288382; doi:10.1093/nsr/nwaa149)
Supplement: nwaa149_Supplemental_Files [file nwaa149_supplemental_files.zip › Supplementary Table 6.xlsx]

## Sheet: Sheet1
Table S6. Salt stress-responsive genes that showed lower expression levels at 6 h, but showed higher expression levels at 72 h after NaCl treatment in the lrx345 mutant compared with the wild type.
Gene ID	WT 0h	WT 6h	WT 24h	WT 72h	lrx345 0h	lrx345 6h	lrx345 24h	lrx345 72h
AT1G01470	72.5374	79.2797	595.797	338.334	102.796	89.4626	162.903	197.935
AT1G02700	1.25576	1.19337	5.27679	2.86138	1.94937	2.94221	0.980705	4.80562
AT1G03790	0.327385	0.103144	4.8035	1.14677	1.77031	2.436	1.92967	42.2189
AT1G04560	0	0.146375	7.96929	3.35607	1.15538	4.15584	0.377384	4.45005
AT1G04570	1.14207	0.684619	4.82702	2.59745	1.17662	0.877707	0.289185	0.993168
AT1G05450	0.899184	2.93316	19.1331	9.24557	0.72399	0.948842	0.836454	3.70889
AT1G08250	10.5221	16.2553	25.4371	19.2039	10.6438	16.3174	14.7871	17.1917
AT1G08890	11.2411	11.4291	38.3888	27.6763	12.7209	21.3129	15.6144	24.7928
AT1G11170	2.9226	1.61372	5.87658	3.67377	3.48214	3.3263	2.93339	5.84185
AT1G11210	12.2613	10.102	48.5197	35.4248	8.25913	14.1138	5.97395	16.5504
AT1G14730	8.86436	8.49681	41.2464	20.7987	20.69	17.8864	18.1765	52.4741
AT1G16850	7.77943	5.63166	342.348	150.809	42.9549	58.8327	20.9698	170.631
AT1G17940	9.79096	6.63558	29.2907	21.7911	6.89339	7.9133	6.46821	9.54574
AT1G17950	1.06922	1.12953	4.37888	2.67736	2.37826	1.75318	1.28667	2.77569
AT1G19200	3.57511	4.3076	9.91937	6.45852	4.60183	11.9945	6.2871	21.1252
AT1G20450	149.269	90.5046	1460.69	597.353	232.331	171.007	212.023	320.768
AT1G21680	28.8011	20.437	64.9911	41.358	22.3017	30.9301	46.1615	97.2879
AT1G21790	8.0792	5.72826	24.8968	14.3884	5.2327	7.15555	7.249	12.6893
AT1G48540	13.0127	10.3119	25.2409	17.1021	12.3906	12.3985	10.6909	12.1619
AT1G50260	5.94672	5.9015	12.1833	8.78539	6.01872	7.57995	6.04724	10.2264
AT1G51090	1.83805	0.972951	65.6965	30.1084	3.59518	6.46692	4.21513	14.5955
AT1G52560	1.08576	0.826534	18.7287	8.83419	14.0342	12.2931	2.96465	29.6209
AT1G54540	3.60428	3.64712	18.4512	6.76761	4.51435	3.24235	4.19022	7.94082
AT1G55990	23.1984	35.8575	245.367	73.5372	18.4798	21.1509	18.4268	51.4255
AT1G62710	8.94065	4.86344	40.9242	24.3106	25.847	19.1066	14.3847	22.1132
AT1G64110	0.573953	0.343232	14.4459	2.96753	7.4322	4.45577	7.18685	20.9159
AT1G64890	4.1372	4.22921	10.7076	6.91151	3.60931	3.09285	2.83049	3.99061
AT1G67360	25.212	23.6217	101.93	75.2184	35.2875	31.2542	21.6147	50.1728
AT1G68500	2.49418	2.80476	13.7714	7.90836	1.45221	5.62559	1.98302	5.46794
AT1G68850	5.77083	9.30874	39.8704	19.5096	11.0006	9.16671	7.44139	10.5217
AT1G72770	14.2573	12.4352	65.5725	51.8515	17.7772	26.6253	31.9706	47.8529
AT1G73390	14.2515	15.188	62.6906	35.7188	12.5918	15.1324	13.9744	23.9087
AT1G73410	0.508572	1.0288	1.86484	0.752667	0.960026	0.692888	0.579942	1.72854
AT1G73810	1.38233	6.23353	17.6376	11.0512	5.98204	23.4874	5.31035	39.6856
AT1G74020	37.4239	52.4704	84.9041	64.3968	37.9346	56.2061	56.8469	250.781
AT1G74810	0.407888	0.150409	0.986935	0.343996	0.869897	0.629842	0.7701	5.10005
AT1G75370	14.327	13.5617	35.5049	24.876	17.2477	18.591	18.4617	22.838
AT1G77145	2.03519	2.34876	4.10566	2.40897	2.96426	4.00173	7.29249	11.6165
AT1G78990	1.52127	2.49104	4.58258	1.96007	1.95363	1.94851	1.80241	10.3892
AT1G79270	12.6561	8.95507	42.1822	24.3599	17.7361	15.0996	26.5208	36.2151
AT1G79970	39.2422	42.334	91.2058	61.3458	49.0513	56.1713	57.2337	67.3767
AT2G01580	1.3371	0.874272	3.65882	1.6327	4.53999	1.49227	1.9712	4.01392
AT2G15970	294.248	183.195	2071.24	1156.29	278.825	239.435	314.225	509.571
AT2G16990	2.81513	2.73057	6.28074	3.63372	2.99133	1.92568	2.34664	4.24788
AT2G17840	45.8978	44.1691	157.913	92.8207	31.5794	51.8231	47.454	113.814
AT2G18150	18.6075	29.0932	40.3701	30.6406	43.1216	49.3771	50.392	153.14
AT2G18170	11.5288	10.484	21.6216	15.7295	8.91523	10.8058	12.4112	13.9796
AT2G18230	31.0819	26.5849	125.233	88.8824	31.7931	24.5781	28.169	36.7594
AT2G18480	0.836777	0.300772	2.52045	1.56019	1.03682	1.03738	0.744635	2.63502
AT2G19900	0.185796	0.0386674	19.838	8.84393	9.98524	15.2048	8.47755	80.1852
AT2G21180	7.01975	5.73265	18.4158	12.6246	5.50649	7.41865	10.5263	13.5111
AT2G21620	121.04	153.594	241.977	187.622	100.187	160.69	116.172	166.445
AT2G22510	34.3217	39.7386	222.599	85.2408	74.4096	50.7881	36.1501	73.2484
AT2G24540	4.90619	3.62113	9.93423	6.87682	10.8001	13.2936	19.4689	25.4519
AT2G25150	1.39307	0.927452	3.02866	1.86596	0.426156	0.87148	1.26908	5.34129
AT2G25530	3.83306	3.52691	7.73736	5.61698	4.8957	5.92512	4.52023	6.92153
AT2G29670	40.3561	30.5423	91.7306	68.0026	63.1182	52.1452	32.2599	40.3982
AT2G34610	4.15221	4.91852	51.9608	37.9148	14.5633	25.2472	18.7822	204.58
AT2G35585	3.98774	3.8982	8.13876	4.66311	3.78043	3.31667	4.70398	14.5712
AT2G37870	1.08664	2.59353	172.166	120.558	334.979	436.978	27.2704	189.892
AT2G38060	0.871163	1.39028	2.92679	1.21842	1.12085	0.552529	1.01065	2.27184
AT2G38110	6.14438	8.15405	13.1333	7.98605	10.9321	8.22419	7.55849	17.4554
AT2G40080	35.7473	40.1768	82.3449	57.6637	11.5534	8.29943	22.1741	46.9769
AT2G40370	2.9744	4.28811	31.8142	13.0379	6.93024	7.0925	5.40029	12.8771
AT2G41190	4.39482	3.04584	82.9192	31.4654	9.44067	9.15568	14.1765	23.8487
AT2G41850	0.797305	1.16948	1.76924	0.699076	0.931223	0.956302	0.692805	5.60821
AT2G42540	3.25621	2.86569	637.672	209.759	14.3266	25.0247	3.46826	10.7134
AT2G43390	2.3203	3.7589	13.6245	5.41698	1.24043	0.584416	1.38997	3.57676
AT2G46680	14.4138	23.8396	185.1	140.605	35.0526	61.3664	66.3894	285.446
AT2G47890	17.9057	12.3876	41.2479	28.0014	16.5915	17.3522	13.1074	47.3251
AT2G48130	37.993	40.7639	105.492	41.543	38.6525	22.7714	41.8764	53.296
AT2G48140	10.1901	17.0537	61.7578	27.6019	13.059	9.2068	14.7168	21.006
AT3G01420	101.407	358.712	509.312	309.03	111.481	236.871	157.662	1451.31
AT3G02480	1.19567	1.99414	355.918	127.545	94.5696	133.402	9.15826	284.459
AT3G02940	0.794465	1.30482	7.20558	2.72054	1.40957	0.749459	1.04389	2.9711
AT3G09220	22.5178	34.4197	48.1618	28.2655	16.4269	18.1433	20.3559	30.6941
AT3G10340	8.21894	9.0009	26.2947	16.3042	10.445	14.2266	7.25174	22.9638
AT3G11430	2.55952	3.83441	22.3106	10.4366	5.05934	5.15237	3.69035	16.3694
AT3G12580	16.8865	13.3457	98.791	46.9185	45.2554	50.1148	20.2933	299.067
AT3G16340	12.0603	13.3349	28.6927	19.2203	13.7379	12.6873	13.3905	28.4549
AT3G16800	12.755	13.7956	35.0798	26.1164	27.205	36.6674	30.8515	72.21
AT3G17000	35.2621	38.4324	76.1021	60.1853	38.4077	44.0766	53.3003	63.5418
AT3G17520	0	0.170592	60.507	11.5728	18.6761	18.2351	1.1572	15.8417
AT3G22600	53.8195	139.676	235.718	112.175	30.2098	43.5427	44.6141	116.559
AT3G22620	60.8016	90.8567	401.347	168.118	49.5112	45.0912	74.5463	132.509
AT3G26290	18.1124	18.0509	37.125	24.9694	39.0661	32.768	24.0766	39.1471
AT3G26460	17.8076	19.7421	69.4339	48.9046	47.4709	27.5004	18.4633	40.5009
AT3G27997	4.68881	4.09118	13.3646	7.51763	9.41227	10.2168	7.47511	12.6661
AT3G44540	4.93031	7.23189	23.8028	16.8277	9.0594	7.124	3.64359	10.5567
AT3G44550	8.54617	13.1283	35.4744	26.9212	16.5255	8.99041	10.4174	21.1161
AT3G45680	2.31559	1.93989	6.39223	2.56744	4.07648	2.49791	1.70807	4.0506
AT3G50400	1.66983	2.62452	23.337	10.2729	2.84451	3.61687	3.25554	6.21761
AT3G50970	51.4609	36.4403	1009.89	437.736	192.479	251.709	125.117	977.377
AT3G51860	23.6968	10.9356	52.8745	29.5459	15.6844	23.6826	25.5871	73.4013
AT3G53510	5.7287	6.80936	16.5267	10.446	4.91704	5.03721	5.46808	7.42197
AT3G56080	2.19304	1.90826	14.5494	10.1218	4.03392	3.5211	5.23104	10.8311
AT3G57010	19.9422	17.4842	135.309	61.4915	37.0971	27.5283	36.1032	78.0227
AT3G57020	20.702	15.8769	90.9948	55.8918	31.6036	50.3054	52.4154	169.541
AT3G60140	0.353354	4.47201	15.0913	10.5411	4.0714	16.4425	6.08116	103.099
AT3G61220	7.38589	7.1285	21.1537	14.9852	9.00107	10.5535	15.0986	24.533
AT4G03540	1.30665	3.4349	33.8083	9.96908	3.95206	4.03461	2.48903	9.72626
AT4G09500	9.7614	9.42599	38.7379	28.1323	10.9586	8.36299	8.35492	11.3534
AT4G10120	4.93282	4.07578	12.9812	7.85987	4.6231	7.47533	4.05882	9.56294
AT4G10250	0	0	2.96876	0.483214	18.9042	12.4469	0.383456	4.35134
AT4G13290	3.44541	4.7546	16.6791	10.9573	13.3711	12.4438	7.68547	30.3815
AT4G15490	14.761	23.203	59.369	45.7492	22.3321	36.94	22.1873	27.6056
AT4G17550	15.5412	9.66619	61.1828	29.8687	18.4343	16.6364	17.1989	27.9183
AT4G21320	2.80537	1.93066	5.58141	2.99479	5.56255	5.13749	3.40237	7.53815
AT4G23493	1.38325	2.95939	10.1096	3.27871	5.72125	4.69502	4.9469	13.72
AT4G24960	32.5367	31.4631	188.019	127.237	55.848	49.1261	53.2811	75.6591
AT4G28040	13.3545	5.37697	27.8937	17.5425	12.7725	14.3175	27.8056	86.8644
AT4G31860	16.4	22.2172	37.8854	27.609	14.7424	27.2401	22.3771	45.4755
AT4G32770	4.03359	3.73292	13.6259	8.69979	4.47966	4.71651	7.72437	10.0703
AT4G33550	9.53148	11.2527	96.5605	51.242	163.242	192.547	16.1094	36.37
AT4G33610	26.2236	35.3815	219.758	83.6316	19.4923	22.6755	22.1986	59.9575
AT4G34990	5.18618	6.13567	11.9647	8.4527	4.53799	4.93272	2.58101	6.41851
AT4G35300	23.1412	17.5871	65.1344	41.5527	31.1748	23.1801	29.4275	35.9993
AT4G37760	5.11289	4.70193	16.0581	10.9046	8.76197	8.15063	14.6283	18.36
AT4G38080	92.6679	110.643	264.183	110.368	196.241	100.315	106.65	155.981
AT4G40010	9.99879	3.80328	27.6379	7.31563	6.19151	5.67929	7.59941	11.299
AT5G05390	0.617082	1.83419	26.2018	9.76224	2.49583	2.73175	1.70991	7.11872
AT5G06090	1.05619	2.54453	25.8569	14.2758	1.96604	3.78199	1.5211	7.13628
AT5G06760	0.38537	0.631762	272.603	144.556	20.1552	57.5818	11.9684	182.613
AT5G07130	5.03102	7.92794	24.6074	11.2451	5.55638	5.06061	4.44542	6.80824
AT5G07475	7.97262	13.0278	34.5476	19.2253	6.34046	5.02604	6.81771	11.7078
AT5G07680	7.13856	3.44586	15.2391	9.63508	8.63016	6.40585	7.72913	16.7245
AT5G09520	12.7315	19.6414	131.909	50.4633	11.0284	14.0815	14.2909	26.3859
AT5G09530	33.8993	42.5537	298.765	116.269	73.9334	86.2568	37.8813	99.0656
AT5G10230	3.10055	2.64542	23.194	17.4264	5.78039	6.14304	2.94381	11.9508
AT5G12420	7.80449	17.3357	30.9328	20.8692	8.86453	18.7732	10.0712	19.741
AT5G13170	1.82	0.559173	28.6633	8.18602	15.9955	13.1949	1.49953	22.817
AT5G13580	4.94501	7.32468	45.9813	19.0754	5.22411	6.96574	4.71094	13.8415
AT5G13900	3.97389	5.98228	33.371	11.6423	4.41462	1.63984	3.16116	6.01487
AT5G14470	0.553256	0.402339	3.59626	1.60884	0.482317	0.868369	2.12619	51.9909
AT5G15960	9.54523	14.9063	1259.53	621.421	932.063	821.434	165.321	454.061
AT5G19410	1.96904	3.39919	16.1697	7.6149	2.31678	3.10485	2.63984	5.18681
AT5G23190	2.92027	4.88166	21.6077	10.0477	3.24419	3.29392	3.03158	5.594
AT5G23220	20.3352	44.8145	106.04	74.5824	31.3851	24.8664	30.5233	168.699
AT5G24150	0.643435	0.370912	10.0286	6.00131	0.43803	1.39412	1.79469	7.93591
AT5G25110	4.74002	4.06805	22.0389	10.4264	7.43797	7.08517	9.54712	20.5895
AT5G37500	3.04011	2.61933	9.77992	5.36687	4.61482	3.97246	6.09126	9.53556
AT5G41040	21.1677	28.2178	115.812	45.2589	17.6877	18.851	19.5584	31.1813
AT5G42570	63.6024	66.5887	145.304	111.336	52.9516	64.5549	55.6244	76.5837
AT5G42900	26.0464	15.9938	51.3964	40.9496	4.41374	10.6644	9.947	17.0491
AT5G43840	0.23886	0	2.66443	0.467759	0.876938	0.690947	0.654886	2.11927
AT5G45810	0.582019	0.584216	5.73556	3.9604	1.33551	2.37428	0.620628	2.22429
AT5G47000	1.3703	0.533342	3.2224	1.03124	0.644619	0.707911	0.54471	1.32826
AT5G50720	8.50986	4.51105	25.018	16.3457	8.92918	7.10726	10.1531	13.8581
AT5G50800	1.19662	1.73856	5.6579	2.29822	5.17711	4.67351	1.25646	14.2119
AT5G52300	0.160245	0.0577155	207.878	22.829	10.1425	12.3124	3.3552	55.0237
AT5G52310	37.3764	11.9487	1775.76	592.297	115.223	150.824	64.7028	269.323
AT5G52330	0.561769	0.564461	2.55365	0.926986	0.628875	0.457953	0.339175	0.957049
AT5G54240	2.97172	4.0515	5.53832	3.559	1.46162	1.78336	1.70474	2.80866
AT5G55970	4.52264	7.13485	10.1676	6.23571	2.81359	4.81558	4.48674	8.03694
AT5G61430	3.97355	2.65673	11.0818	5.37906	5.25427	3.90439	5.11987	6.94124
AT5G61820	30.5748	28.9288	234.082	144.56	31.658	75.0017	60.11	400.009
AT5G63560	18.1041	18.3655	39.9873	28.3419	34.5398	26.0637	20.2885	63.9434
AT5G64230	3.19013	2.80671	6.53936	4.33903	4.59705	6.04458	6.00115	13.9435
AT5G66400	0.420764	0.56872	202.111	94.8628	18.8044	44.5624	18.3311	244.397
AT5G66780	0.417837	0.570537	38.8252	2.23889	2.68416	2.03932	1.60899	15.8404
