# Supplementary material for: The LRXs-RALFs-FER module controls plant growth and salt stress responses by modulating multiple plant hormones
Source: Natl Sci Rev. 2020 Jun 30;8(1):nwaa149. doi: 10.1093/nsr/nwaa149 (PMC8288382; doi:10.1093/nsr/nwaa149)
Supplement: nwaa149_Supplemental_Files [file nwaa149_supplemental_files.zip › Supplementary Table 7.xlsx]

## Sheet: Sheet1
Table S7. Salt stress-responsive genes that showed lower expression levels at 6 h, but does not showed higher expression levels at 72 h after NaCl treatment in the lrx345 mutant compared with the wild type.
Gene ID	WT 0h	WT 6h	WT 24h	WT 72h	lrx345 0h	lrx345 6h	lrx345 24h	lrx345 72h
AT1G01250	0.416596	3.82569	1.37006	2.01042	0.661477	2.13172	1.6948	0.76444
AT1G01600	4.54075	10.3822	3.57037	1.66297	3.53911	4.62102	2.40907	1.57264
AT1G01610	36.4706	86.3476	40.7341	42.5982	32.2528	50.138	40.4271	34.8409
AT1G02030	0.51504	1.10909	0.433208	0.425114	0.505551	0.464716	0.471921	0.656836
AT1G02205	5.2564	44.9804	14.3033	8.72627	6.56811	25.3525	12.461	9.12445
AT1G02340	1.54617	3.83228	3.52908	6.55042	0.446599	1.76655	1.63015	7.63465
AT1G04220	8.56264	92.9184	21.3057	16.3886	8.46318	50.967	16.8732	16.9498
AT1G06430	19.6075	57.8704	31.716	47.8795	18.2343	42.7192	40.4319	43.9523
AT1G07720	31.9622	77.3699	24.7977	28.7127	24.0526	47.9928	32.7927	27.6364
AT1G07900	1.09251	7.41286	0.593888	0.130091	3.3965	3.96868	3.26623	5.02406
AT1G09350	0.476021	2.77513	1.96281	1.30439	0.237952	0.508945	0.536324	0.742895
AT1G10090	10.614	20.5499	6.9633	8.8497	10.9267	14.2694	9.49596	10.1344
AT1G10760	86.2789	276.012	62.3462	37.9833	51.3028	152.755	47.9904	33.574
AT1G11410	2.90794	6.21092	3.43216	4.04379	2.16235	3.66159	4.01305	4.47749
AT1G13930	462.39	1585.96	330.269	228.806	377.442	895.756	209.461	276.904
AT1G20070	5.95265	23.8284	13.0768	50.1026	3.90809	17.0548	5.15697	7.60742
AT1G20440	502.787	2571.51	410.846	710.158	217.262	882.362	323.569	714.921
AT1G22150	0.386237	0.899576	1.35937	0.184413	0.551051	0.350504	0.607334	0.168008
AT1G23010	2.52643	7.98408	4.16768	4.68721	2.87181	5.74942	5.16492	5.11711
AT1G23330	9.12371	21.374	10.2942	9.69276	7.69246	11.7369	9.29212	10.4366
AT1G27940	0.486532	1.45478	0.779547	0.400764	0.111233	0.575401	0.373389	0.132098
AT1G28815	2.29244	7.85644	2.04281	4.6181	3.42504	2.13137	0.134619	1.45567
AT1G29395	35.0213	198.729	17.5268	11.5104	17.4847	126.498	24.092	6.84911
AT1G29920	426.207	1040.15	5714.75	3833.55	268.724	508.989	4330.7	1900.72
AT1G31935	4.92939	10.4756	3.73077	5.02184	6.36542	3.41403	2.89519	3.1175
AT1G32900	28.1396	58.3884	41.8444	22.4277	21.2123	37.8762	47.6762	19.4894
AT1G45010	5.80195	10.7256	4.99299	3.21059	5.25977	6.14142	2.31221	1.37192
AT1G45249	21.5828	95.5135	25.9343	28.6173	19.1468	60.6462	28.9548	27.6389
AT1G47610	0.705976	2.1206	0.518968	0.669939	0.324795	0.902938	0.082765	0.357978
AT1G48100	2.11645	28.4038	7.36563	11.0106	1.55575	14.28	5.37302	8.15616
AT1G49430	18.9533	37.0742	18.3748	15.3066	17.2223	22.2655	13.6278	10.8114
AT1G53270	1.65319	6.42564	1.86882	2.46975	2.08446	3.415	1.89876	2.3234
AT1G54870	0	1.14189	0.233925	0.023172	0	0.266807	0.043862	0.281361
AT1G55740	6.37503	13.4419	9.90758	6.93843	5.92372	9.13775	6.55447	6.31289
AT1G55910	8.30155	15.864	9.50665	9.37303	10.811	11.704	7.31037	7.40462
AT1G56320	4.08442	20.7113	9.02394	3.78943	4.54411	7.10934	4.89612	6.57249
AT1G58170	5.91244	25.9566	14.2592	8.38474	9.74242	11.469	3.28108	6.93121
AT1G64390	67.5593	149.929	90.5449	95.003	61.6001	108.061	63.9109	23.841
AT1G69230	13.8694	31.8157	44.6123	30.2398	7.22429	16.2423	20.7494	8.32187
AT1G69252	19.0921	50.9423	18.6351	35.5954	10.2452	36.2041	16.4905	24.0893
AT1G71340	7.24963	14.8433	10.7567	13.1579	6.21575	10.6524	8.20678	10.6277
AT1G72490	0.471784	1.77888	1.33548	0.465579	0.528895	0.866189	0.505958	0.846294
AT1G73290	1.20901	2.84784	0.119643	0.249705	0.825481	0.986412	0.170881	0.425621
AT1G73680	10.2379	24.775	18.2213	35.1688	10.5918	19.0599	29.808	16.5816
AT1G74460	11.2227	42.9202	11.8668	10.3707	13.2657	20.513	5.16523	10.457
AT1G76180	451.498	1158.11	326.784	755.703	292.086	680.004	384.077	692.038
AT1G80340	1.439	4.0569	2.48824	1.21766	2.51749	2.15721	0.916744	1.47106
AT2G03200	4.35323	11.7411	6.79518	3.90299	5.02492	3.58053	3.58656	4.30129
AT2G16760	4.69126	11.9251	2.10386	2.76305	7.55953	4.86279	1.13647	2.82633
AT2G18240	7.86491	14.923	7.04538	9.6357	7.56973	10.0776	6.61172	8.89116
AT2G19860	21.7734	41.2816	18.3226	14.2003	16.1496	27.2741	13.6416	14.4344
AT2G20880	0.403423	5.7772	0.753608	14.0644	0.069593	2.59812	0.965356	1.06121
AT2G21100	8.19899	30.3972	8.81146	11.6085	9.79809	14.0135	4.35364	5.91045
AT2G21320	2.30889	4.86885	9.22115	13.6903	1.98257	2.72822	6.08627	6.84562
AT2G23120	122.716	493.032	188.223	169.512	103.481	302.752	107.628	198.081
AT2G23340	15.0453	31.7884	20.9647	20.003	12.6758	22.2427	15.4438	18.8915
AT2G23540	13.3065	29.9803	27.3478	17.4675	17.9421	13.9445	15.092	20.7256
AT2G23840	4.93729	14.0895	5.47691	5.20482	2.57896	7.80335	2.76796	1.84099
AT2G29650	11.0565	27.8081	51.5179	46.7714	9.03197	16.1473	43.2894	23.8695
AT2G35060	10.3927	38.9913	22.2917	25.2156	9.20135	27.1625	20.1954	19.229
AT2G35380	7.49363	15.6352	17.358	7.56105	8.64079	7.79603	7.797	7.74644
AT2G36390	50.2577	91.5771	30.8644	21.4365	38.1489	65.419	24.0233	20.5469
AT2G36870	39.1178	84.1708	43.5604	41.3021	28.5704	42.5104	18.6156	12.2591
AT2G37180	37.4168	104.845	29.0216	118.896	32.6658	66.3721	50.3166	31.0758
AT2G39510	3.69563	10.3191	8.398	9.82902	2.61481	3.38555	4.013	10.3163
AT2G39850	1.65463	4.4943	5.33035	8.31086	1.33817	2.62487	3.91439	3.95903
AT2G40840	56.55	110.166	69.8953	34.3854	34.788	78.8158	46.5771	30.5328
AT2G41170	7.32598	19.3558	7.73682	6.85374	5.33352	8.01209	7.51629	5.95737
AT2G41210	2.99934	7.57154	4.7528	4.90318	2.70309	5.16845	4.993	4.26854
AT2G41870	6.17275	37.8798	7.87291	15.6759	7.26668	27.3013	16.0604	16.4997
AT2G42530	8.65111	305.74	10.9283	8.98847	11.5443	119.383	14.7445	9.09125
AT2G43010	19.4454	44.7371	58.4681	35.5148	12.9598	31.5072	48.4594	22.6736
AT2G45600	4.88922	12.1659	4.4749	6.04206	3.23035	6.93426	3.5756	4.84821
AT2G46130	0.79947	3.73143	1.55798	0.852752	1.79787	1.66354	0.996011	0.788713
AT2G47485	9.04039	28.6504	9.85039	15.2956	5.79297	18.6527	11.5416	17.7967
AT3G05640	3.59549	55.8016	8.75628	28.8041	2.63878	29.1602	10.3095	12.1097
AT3G11670	16.1343	33.0454	20.6547	18.8622	13.7084	24.5113	16.1446	16.3315
AT3G13784	0.177464	6.43492	53.458	4.90125	0.0685315	4.10151	56.4132	5.82143
AT3G14595	28.4212	58.061	30.6045	70.1465	17.6839	37.5353	27.4802	52.7741
AT3G14810	5.29802	17.3094	8.65688	9.44724	3.00481	12.757	8.29342	8.02077
AT3G17130	1.34989	6.95325	1.58325	2.26675	1.3234	3.36961	1.5454	1.22845
AT3G21670	3.66586	22.7871	14.4874	25.3453	2.92871	12.5815	12.6111	10.3654
AT3G23000	109.328	217.845	123.078	161.323	99.3642	158.915	124.397	58.9873
AT3G24190	20.716	45.7725	20.2745	22.3313	15.2164	30.8147	14.0108	13.7292
AT3G25640	6.43107	13.1746	5.6765	8.25846	8.2206	8.14615	6.27432	9.32864
AT3G26280	10.1989	21.2973	8.23606	11.5839	10.0813	13.3881	8.88556	2.00337
AT3G27870	4.70831	12.8423	5.71516	5.89355	4.20969	9.00822	5.43956	6.68164
AT3G29630	2.07743	7.36051	3.98213	1.91455	2.47077	4.42875	2.58927	2.07292
AT3G44990	166.615	357.999	340.431	176.416	67.8654	76.3225	72.8764	20.8037
AT3G46670	6.41684	18.459	5.85579	9.23066	8.20922	13.2545	15.9494	10.3465
AT3G48280	1.17565	2.38736	0.662818	0.409074	1.27824	0.986362	0.34817	0.176707
AT3G52790	6.80322	16.652	3.81446	5.13353	6.4678	4.31149	3.65496	2.95348
AT3G54390	9.50582	19.8971	8.59181	8.81841	6.8346	15.4253	7.33318	6.9093
AT3G55500	14.9771	52.0153	6.50799	6.78271	13.6402	37.2152	4.24042	6.0515
AT3G55610	44.51	104.908	63.0133	124.301	42.7177	80.1359	57.5668	78.1176
AT3G55760	17.1204	42.8776	13.4639	7.24622	12.4174	21.352	9.92305	5.02444
AT3G56270	6.13571	15.0974	6.64574	6.16972	5.45131	11.9277	3.98077	5.20237
AT3G57062	19.1094	54.7851	19.2206	20.4153	16.1233	40.0155	24.1068	18.6173
AT3G58150	1.32554	4.86961	7.0737	6.86123	1.51442	2.50378	3.8552	8.94729
AT3G61490	22.9855	55.5978	20.4938	25.5599	16.6365	38.7794	13.9793	23.3665
AT3G62740	1.64006	11.5472	14.8809	6.14219	1.21964	5.12677	9.14247	4.0145
AT4G02830	3.34117	9.98296	7.21271	4.70496	4.33582	4.19392	3.26177	4.935
AT4G03030	27.6493	51.8957	42.6439	53.8825	24.2063	40.0753	41.0768	47.8415
AT4G04020	68.5754	143.14	75.7841	45.0848	48.1717	72.6214	59.185	44.5102
AT4G06534	2.34169	5.24268	1.90461	5.34231	1.82972	3.09766	1.83805	4.70403
AT4G09600	0	12.2189	3.39795	0.203669	0.183015	6.55023	8.56978	5.78192
AT4G09900	12.2763	23.7633	9.81634	6.20666	9.69867	17.5789	10.1041	3.26436
AT4G14270	55.629	112.099	35.8664	41.0559	48.1277	79.5617	33.885	32.228
AT4G14746	24.0243	58.6903	30.1115	27.4238	27.0314	37.832	32.9997	25.1431
AT4G16640	0.795751	2.43483	0.425043	0.769652	1.0664	0.868228	0.690508	0.502712
AT4G17090	56.4328	127.209	43.0021	37.9797	60.6749	86.0413	49.1065	23.2544
AT4G17215	10.0772	35.3981	12.495	15.9516	12.4422	13.377	6.78283	15.9228
AT4G17280	13.0721	41.6539	7.13858	12.3538	13.753	15.7542	3.81696	8.63709
AT4G17770	20.7182	44.3267	23.8754	10.8869	11.1246	28.6384	11.2163	6.01949
AT4G18270	3.12284	9.64551	4.14611	2.89661	2.83381	6.39982	3.03694	2.97282
AT4G23496	2.38272	7.06464	8.02615	5.07574	2.48996	2.05135	4.67099	1.22523
AT4G24130	27.3625	83.0623	24.7037	24.7158	28.7756	44.8914	23.3564	27.3026
AT4G24415	2.5281	20.0536	9.86227	3.55643	2.43091	10.4055	7.78277	4.61416
AT4G25010	0.386491	1.20184	0.599128	0.283149	0.45285	0.524345	0.0629387	0.176359
AT4G25850	0.776618	2.51809	1.47311	0.342149	0.554974	0.603698	0.220908	0.765919
AT4G25860	1.01984	2.90758	1.69866	0.892984	1.16993	0.631975	0.374263	0.558325
AT4G26790	2.85806	6.62193	2.15622	2.14086	2.04273	4.58562	1.66998	2.24257
AT4G27520	233.54	653.833	241.007	193.173	180.749	413.977	233.426	160.91
AT4G28530	0.933026	2.31156	0.972972	1.88609	0.338251	0.454063	0.399542	0.206465
AT4G28740	9.93049	19.448	10.4484	12.0807	9.02605	14.322	9.65577	8.14609
AT4G30470	32.5127	104.983	33.2664	39.7476	25.5975	60.9082	39.469	34.108
AT4G30650	90.6037	223.665	61.9879	37.7319	86.4784	152.823	30.5084	31.0552
AT4G34650	3.08237	16.1297	4.64357	4.08119	1.69048	7.99902	3.86965	3.29067
AT4G35560	6.65784	14.8544	6.16353	7.05472	6.06902	10.5999	4.63879	4.52398
AT4G35720	11.9878	42.2109	15.5077	29.8213	6.6432	16.1251	10.88	3.46036
AT4G36610	7.2796	44.4702	5.08609	6.23236	10.8839	15.1062	4.08652	7.39101
AT4G37470	26.509	52.2002	20.8142	23.0644	17.1262	39.1728	13.8809	19.7012
AT4G39330	149.692	397.496	136.241	119.459	114.136	226.886	99.5538	49.4961
AT5G01520	4.1696	17.9556	6.12566	10.0217	2.90632	12.3042	7.41612	12.6224
AT5G02020	6.09635	25.2632	4.73485	32.5779	3.89222	18.8135	17.2087	37.9607
AT5G06530	11.2227	28.0291	12.026	20.7649	8.0804	21.0046	14.5559	20.3379
AT5G08250	1.38346	10.8795	0.675235	0.694593	1.31644	5.2834	1.0137	1.1485
AT5G10480	118.448	235.28	91.4523	86.9995	88.288	118.008	62.3225	60.1599
AT5G10930	7.55144	17.3176	9.8128	11.7388	8.7077	13.5438	9.29115	12.0471
AT5G11460	5.00612	9.66609	3.6493	5.72177	3.324	5.62536	3.54875	4.37704
AT5G15450	33.9782	74.1435	45.9716	35.6937	27.8701	52.1	40.0271	32.9164
AT5G15970	184.186	2916.32	407.713	317.584	129.995	1904.01	388.053	404.625
AT5G20270	24.3426	66.9885	27.8411	24.862	15.1441	35.5444	24.2395	20.4195
AT5G20860	0.882164	2.69363	0.663293	1.52856	1.8483	0.65162	0.614115	1.17544
AT5G22460	6.33624	22.6318	10.9587	8.81273	2.20463	11.5889	8.40178	4.32582
AT5G23950	2.06818	13.8594	3.56753	21.9823	3.3625	4.77224	5.11574	15.7125
AT5G24120	2.34841	5.63963	4.8174	11.1278	1.73023	4.10302	4.002	10.6303
AT5G24155	2.83753	33.8658	1.05692	7.04921	4.63802	21.6558	7.88318	3.22502
AT5G25610	172.14	892.77	241.201	246.08	100.589	577.704	272.59	80.5207
AT5G37300	0.114061	2.15975	0.334725	0.456703	0	0.478479	0.112903	0.109492
AT5G37360	31.4887	83.5002	68.0791	53.3252	26.2114	57.9818	61.4692	39.2023
AT5G41460	8.13848	29.0354	10.766	8.00831	7.23498	18.0266	7.60185	4.08757
AT5G41900	4.56152	16.8673	3.80722	2.87956	2.05353	10.1921	2.53258	1.82012
AT5G43150	48.2327	110.41	32.6116	37.906	39.0945	68.5881	27.3028	34.3388
AT5G43290	1.57265	4.06173	16.8849	4.22039	0.390251	2.53575	2.98973	0.490494
AT5G44417	1.82732	5.30847	1.70372	4.94124	0.597135	2.7555	1.69091	4.15299
AT5G45950	24.3963	54.6981	18.5814	17.6982	17.3819	33.756	14.9967	9.13591
AT5G47040	23.2788	50.8829	21.3124	31.6443	20.672	36.0898	22.0314	31.7413
AT5G47530	3.13666	20.1014	3.15736	4.40273	2.91418	8.41289	1.86228	3.84165
AT5G50100	8.3042	32.039	19.423	28.495	7.36693	19.7585	24.5869	28.3389
AT5G53450	29.0063	66.6953	50.0272	30.7957	27.6596	48.0137	54.5292	28.167
AT5G53970	7.49161	34.7413	11.5891	26.0366	9.02486	21.0941	15.5015	27.4198
AT5G55400	6.22479	16.5247	8.48045	12.5455	6.06123	11.8608	8.16683	6.08306
AT5G57040	36.4455	96.3786	40.0397	43.3619	26.5676	68.0811	32.9242	33.4383
AT5G57800	19.8974	39.5359	18.5586	21.3046	13.6678	28.2611	24.6399	13.2962
AT5G58770	1.61035	7.31014	4.32308	6.96857	2.51182	3.74195	2.41984	2.08492
AT5G59310	0	55.3125	160.332	50.8165	0.199212	33.9628	200.972	13.9002
AT5G59320	2.67378	267.059	246.874	63.1423	2.79701	155.399	340.178	44.9824
AT5G60430	1.37758	3.28913	1.66201	2.30453	2.53802	1.54322	1.63773	1.56646
AT5G66052	31.8379	58.1771	15.4833	51.0039	21.6107	41.047	9.1522	25.058
AT5G66460	7.77956	22.6997	10.2413	11.1606	5.86605	11.8186	6.17903	5.39349
AT5G67030	23.5353	90.5872	56.1324	81.941	17.9229	64.8309	44.3099	52.5294
AT5G67370	19.8984	63.5769	28.6186	28.7413	15.8057	38.6873	21.2284	14.9633
